# Supplementary material for: The homeostasis of β‐alanine is key for Arabidopsis reproductive growth and development
Source: Plant J. 2025 Apr 3;122(1):e70134. doi: 10.1111/tpj.70134 (PMC11969031; doi:10.1111/tpj.70134)
Supplement: Supplementary file 1 — Data S1. Metabolite levels (log2 normalized) for the complete mapping population grown under control conditions (21‐L: 21°C, 16‐h photoperiod, 150 μmol m−2 sec−1) or subjected to stress prior to harvesting (1280 min at 32°C in darkness). These data were used as phenotypes for conducting GWAS using the GAPIT software with its default parameter settings. [file TPJ-122-0-s001.xlsx]

## Sheet: GWAS_control_input (1)
Taxa	Salicylic acid (2TMS)	beta.alanine	Leucine (2TMS)	Isoleucine (2TMS)	Cysteine (3TMS)	Citrulline (3TMS)	Galactose, 3,6-anhydro- (1MEOX) (3TMS)	Isomaltose (1MEOX) (8TMS) MP	Galacturonic acid (1MEOX) (5TMS) MP	Octacosanoic acid (1TMS)	Lysine, 5-hydroxy- (5TMS)	O-acetyl-serine (2TMS)	Docosanoic acid (1TMS)	Tetradecanoic acid (1TMS)	Malonic acid (2TMS)	Citric acid (4TMS)	Hexanoic acid, 2-ethyl- (1TMS)	Similar to cellobiose (1MEOX) (8TMS) MP	Melibiose (1MEOX) (8TMS) BP	Glycine (2TMS)	Histidine (4TMS)	Histidine (3TMS)	Glucose-6-phosphate (1MEOX) (6TMS) MP	Palmitic acid	Tryptophan (3TMS)	Tyramine (3TMS)	Indole-3-acetonitrile (1TMS)	Proline (2TMS)	Threonic acid (4TMS)	2-Oxoglutaric acid	Hexacosanoic acid (1TMS)	Similar to Methanolphosphate	Glycine (3TMS)	Asparagine (4TMS) MP	Glutamine [-H2O] (3TMS) MP	Pyroglutamic acid (2TMS)	Alanine (2TMS)	Pyruvic acid (1MEOX) (1TMS)	Phosphoric acid (3TMS)	Alanine (3TMS)	Threonine (3TMS)	Citramalic acid (3TMS)	Methionine (2TMS)	Glycerol-3-phosphate (4TMS)	Glutamine (3TMS)	Lysine (4TMS)	Tyrosine (3TMS)	Similar to Uric acid (4TMS)	Maltose (1MEOX) (8TMS) MP
ecotype.173	10.8145	13.0609	15.4552	15.5039	NA	5.80013	9.93924	NA	7.37999	NA	7.67171	11.9801	6.65377	9.55234	12.5817	14.3385	NA	NA	6.85226	11.8259	NA	9.9729	9.55108	16.1927	5.85218	13.9976	11.919	19.1144	14.0552	11.6082	8.83191	8.67531	17.1349	14.8213	NA	20.0138	19.7802	14.021	16.271	13.5329	18.4938	9.60871	13.9373	9.85359	10.5581	13.3074	10.5377	11.4701	12.8967
ecotype.5887	11.8813	14.1812	16.4785	16.4533	12.6455	9.01457	10.4536	NA	8.51483	NA	8.36944	12.3932	6.13637	9.03646	12.9373	15.17	11.9615	10.1992	6.92626	NA	6.42982	10.4931	10.5012	15.9245	8.68817	13.2398	13.7216	19.9105	14.3637	11.8064	9.02456	9.24397	17.6946	14.7111	11.8209	19.9343	20.667	14.8956	17.1098	14.1772	19.2801	10.233	14.4482	10.7969	17.2371	15.7192	13.0645	8.65679	13.1209
ecotype.223	11.5144	13.8728	15.6658	15.6075	NA	7.4055	10.5436	NA	7.74797	6.28771	7.89912	12.116	NA	9.01674	12.8658	15.8929	11.8207	10.8246	6.99665	11.4292	NA	9.96485	10.304	15.8068	7.53499	13.6072	13.6631	19.2803	15.0538	11.9352	9.09719	8.57462	17.3064	14.0361	11.7524	20.0992	20.496	14.2647	17.0114	14.2862	18.7053	9.91944	13.4074	10.2771	16.8135	14.7083	12.0662	12.6141	13.2362
ecotype.6940	12.3105	14.4296	17.3795	17.0575	NA	9.32958	10.8623	NA	8.04705	NA	NA	12.9375	NA	9.62359	12.7049	13.1417	11.9596	11.0489	NA	12.4828	6.14509	10.5372	10.1091	16.0723	8.89887	13.7812	12.6623	19.79	14.9049	11.8969	9.07085	9.41389	19.1645	14.6997	13.4593	20.7261	21.5174	15.0953	16.1791	14.9905	19.7299	9.53513	14.581	10.2889	17.7273	15.0805	13.5414	8.91055	14.0619
ecotype.6188	10.2782	13.9132	15.866	15.7673	12.6324	10.3701	10.7715	NA	7.12473	NA	7.6892	13.2425	NA	8.93506	12.8079	13.7026	NA	10.4398	7.06376	12.7483	6.87152	10.5844	9.95013	15.9838	8.98507	13.5463	13.6699	20.1932	14.2854	11.9951	8.83191	9.83257	17.6634	14.5885	12.9616	20.8797	20.7842	14.5511	16.1731	14.8768	19.2183	9.43978	14.8016	11.4317	18.1672	14.8272	12.4377	11.3476	12.9284
ecotype.8271	11.3666	13.9382	16.0197	15.808	12.6547	10.3897	11.1621	NA	7.1929	5.89178	8.8764	13.1759	NA	9.20856	12.8535	12.9509	NA	10.9372	7.86486	11.6399	7.76461	10.2996	10.4841	15.8625	9.41161	13.0131	14.4895	21.0722	15.0671	12.5828	9.51222	11.2844	18.7606	14.7447	14.4971	21.8387	21.2532	14.1955	15.9237	15.071	18.8587	9.66728	15.4839	11.7392	19.1928	15.1228	12.7798	10.4799	13.3447
ecotype.7438	11.4019	14.077	16.4319	15.821	13.1656	9.92624	11.3673	NA	8.12473	NA	9.60418	13.5507	NA	8.71616	12.8574	13.6501	11.8278	NA	7.61928	11.5002	7.23409	10.7117	10.28	15.9616	9.71973	12.841	14.0808	21.4829	14.5911	12.0888	9.29866	9.83982	18.2097	15.1344	15.1072	21.3009	21.1412	14.4499	16.2629	14.9516	19.2891	10.4285	15.1403	11.1609	18.826	15.2962	12.6618	9.33573	12.8757
ecotype.8241	11.2469	14.0456	16.211	15.8401	NA	9.79163	11.1783	NA	8.43263	NA	8.82195	13.628	NA	9.28198	12.7507	13.9083	11.9602	NA	7.42876	11.6447	6.90289	10.8154	9.06275	16.0038	8.88347	13.3604	14.0394	21.914	14.7177	11.4311	9.3019	8.84343	18.3307	15.1002	14.7952	20.7395	21.1781	14.0777	15.4401	15.3767	19.4228	10.5907	15.63	10.2567	18.1978	15.0386	12.5195	12.1431	13.778
ecotype.8323	11.5449	13.6677	15.7809	15.3707	NA	8.83063	10.9332	6.71666	8.18176	5.94154	7.85332	13.5321	6.24531	9.26536	12.5081	14.2865	NA	11.5414	NA	12.0967	6.00758	10.6801	9.25348	15.9518	8.74039	14.2695	14.1944	18.9985	15.1464	11.779	9.43469	NA	18.5502	15.2255	14.441	20.9639	21.1138	14.3066	15.8028	15.8801	18.3976	10.5351	15.4119	10.3768	16.7538	14.4388	12.4128	12.7801	15.2717
ecotype.7205	12.0063	14.2801	16.1368	15.9222	NA	8.17532	11.098	6.94614	8.34546	NA	8.41219	13.8779	NA	9.14337	13.2503	13.6546	NA	11.4607	7.14865	NA	6.3861	10.9142	9.28441	16.3496	8.47461	14.8046	14.1368	21.837	15.4785	11.9775	9.501	9.97107	18.9552	15.0196	15.1113	21.3968	21.9053	14.7064	15.7175	16.1735	19.4753	10.7671	15.5239	10.9899	16.9833	14.6057	12.0074	11.8662	14.2405
ecotype.6190	12.6292	13.9559	16.4475	15.9551	NA	8.34339	10.7811	NA	8.44666	6.12498	7.63609	13.4107	NA	9.16742	13.1152	13.811	12.1723	11.1607	NA	NA	6.66751	10.8273	9.25794	15.859	8.56232	13.9236	14.229	21.2544	15.0098	11.5612	9.60428	9.75416	18.9183	14.3846	14.3691	21.0478	21.3759	14.235	15.4404	15.642	17.6434	10.9	15.0615	10.3513	17.4533	14.8437	13.2263	12.9127	13.261
ecotype.328	11.3329	13.8618	15.852	15.699	NA	6.88977	10.7773	6.71666	7.72513	NA	8.49407	13.6818	6.1078	9.00344	12.7811	14.5553	NA	11.6574	8.04173	11.9887	6.42982	10.4466	8.40994	16.1182	7.82664	14.1343	13.071	20.717	15.2575	11.3813	9.35898	9.3081	17.4484	14.7317	14.9993	21.0804	21.065	13.8232	15.0604	15.9204	18.9904	11.1423	14.985	10.5223	15.5411	14.3921	12.1886	12.9966	12.9273
ecotype.7147	10.9858	14.4944	15.9489	15.8552	NA	9.8434	11.2945	6.85867	8.67833	NA	8.42268	13.3241	6.93968	9.00344	12.9278	15.3808	NA	11.695	7.01937	11.8657	NA	10.7645	9.0602	16.0911	8.93815	15.0104	14.2475	22.6987	15.192	12.8604	9.80706	9.24942	18.2886	14.9425	15.5862	21.093	21.3278	15.3159	15.1124	15.8746	19.1686	12.2624	15.7903	10.3432	17.5709	14.8005	12.3838	12.3374	13.1236
ecotype.7165	12.6989	13.2537	15.8997	15.387	NA	7.37685	10.9026	6.1806	8.26329	NA	NA	12.8586	6.13637	8.95591	12.7917	14.1123	12.063	NA	NA	11.7849	6.83946	11.3836	9.25571	16.031	8.81695	15.241	14.543	20.1243	14.3046	12.4357	9.37444	9.6549	18.2985	13.9501	13.0976	20.7468	20.9157	15.1508	16.5813	16.0841	17.8866	11.1243	15.2218	10.2325	16.4829	14.2496	12.392	13.0197	14.1816
ecotype.6932	11.4301	14.2355	15.7686	15.6749	NA	9.97962	11.1964	NA	8.98752	NA	7.89912	13.4511	NA	9.28747	12.8484	14.6889	NA	11.1431	6.92626	NA	7.06417	11.0409	8.96521	16.0736	9.39433	13.6906	14.3112	20.6633	15.0853	12.2886	9.62512	9.63003	17.9162	15.4073	15.8195	21.0703	20.9288	14.7411	14.8923	16.1819	19.276	11.2446	15.6351	10.4126	18.2766	14.7701	12.7256	12.6792	13.9263
ecotype.6979	11.539	13.8187	15.9933	15.6901	12.9774	8.81088	11.0973	NA	8.12473	NA	8.35855	13.4077	6.46395	9.14942	13.0614	14.3693	NA	11.7532	6.66322	NA	6.55355	10.9588	8.94876	16.0529	8.92015	14.4279	13.6135	19.7808	15.1161	12.4266	9.7864	9.60897	18.1501	15.0728	14.3538	21.0934	21.0893	14.8815	15.7146	16.1165	18.9458	11.2407	15.5267	10.1664	17.106	14.6804	12.2838	13.1828	13.3824
ecotype.8236	10.8578	13.9143	16.1292	15.8295	NA	9.72418	10.5034	NA	7.82159	NA	NA	13.2991	NA	8.94899	13.059	14.9113	12.1768	11.0691	7.04173	NA	6.06417	10.5327	8.37752	15.9329	9.05271	12.2869	14.3038	21.5994	14.8215	12.1336	9.6277	9.3894	17.9232	14.6796	13.6847	20.4821	21.3528	14.9432	16.5454	16.5635	18.9473	11.3977	15.1766	10.2754	16.7968	14.7554	12.5778	12.8689	12.8524
ecotype.380	10.6682	13.8213	16.0884	15.8464	NA	9.24605	10.1592	5.97415	7.93872	5.70275	8.33652	13.4412	6.85626	8.85589	12.6842	13.8382	12.0809	11.3682	NA	11.7427	6.68566	10.0332	8.55108	15.7933	8.68817	12.6791	14.1556	21.5403	14.8831	11.3796	9.59903	8.76943	17.5575	15.2373	14.6103	20.4118	20.8514	13.943	14.5341	16.3783	19.4601	10.424	14.9549	10.3593	16.4674	14.8249	12.6443	12.3454	12.9891
ecotype.7014	11.5129	14.2873	16.1702	15.9059	NA	9.75711	11.3232	6.66603	8.23123	6.24872	8.27994	14.0178	NA	9.11892	13.1185	13.9583	NA	11.1661	6.71981	NA	6.80667	10.8966	9.02922	16.3338	9.57962	14.4112	14.8446	21.7598	15.1398	12.0935	9.97267	10.0037	19.6024	15.2922	15.3319	21.4513	21.104	14.4511	15.7818	16.6488	19.3842	10.6976	15.6781	10.8273	17.9807	14.8078	12.4235	13.6826	13.1979
ecotype.6042	10.9836	14.5268	16.2932	16.0952	NA	10.3639	11.2871	NA	7.87098	6.28771	7.78989	13.5598	6.46395	9.21434	12.9583	13.4439	NA	10.9543	7.12789	12.5806	6.47225	10.6603	9.05764	16.2542	9.53302	13.4495	14.6154	21.1334	15.1427	11.7682	10.0108	9.88257	16.9615	15.5226	15.9201	21.5199	21.0476	13.933	15.1004	16.5412	19.5275	10.5539	15.5773	10.8376	18.0372	15.1324	12.9722	14.4555	12.9397
ecotype.7163	10.294	14.1961	16.3523	16.0753	NA	11.0779	11.2871	NA	7.49246	6.10329	8.08234	13.9605	6.21883	8.93506	13.2765	13.0489	12.0053	NA	7.42876	12.1988	7.77312	10.3775	9.18488	16.0327	10.2029	14.1672	14.0145	22.2958	15.2492	11.7163	10.123	9.94104	18.6568	15.8108	16.01	21.7208	20.8788	13.5254	15.6889	16.392	19.3116	10.0158	15.7111	11.1144	18.3069	15.3939	13.1379	10.925	13.2857
ecotype.6996	11.2396	14.3754	16.3354	16.0688	NA	11.1857	11.0478	6.29608	8.43732	NA	NA	13.9276	6.50834	9.17337	13.1255	13.0698	NA	NA	7.28615	13.8719	7.42982	10.4164	8.82197	16.0892	9.7658	13.965	14.2205	22.4729	15.1879	11.4266	10.1538	9.36448	21.8776	15.7809	15.9615	21.3106	20.9071	13.7544	15.3586	16.6379	19.2585	10.8214	15.5218	10.9277	18.0047	15.3174	12.9315	10.9578	13.3885
ecotype.7031	10.7496	14.4652	15.9501	15.9146	NA	9.74755	11.2235	NA	8.97467	NA	8.6892	14.2669	6.53004	9.24855	12.7675	12.7063	NA	11.3124	NA	12.5831	7.59255	11.2607	9.33594	16.3516	10.3423	13.8642	15.5127	22.3143	14.3466	11.527	10.1267	10.0853	19.0913	15.7892	16.8459	21.2512	20.8608	13.3968	16.4088	16.0737	19.7011	9.89022	15.9046	10.9649	18.4846	15.0242	12.9173	12.6507	13.3048
ecotype.7002	10.4181	14.7167	16.1193	16.0481	13.3626	10.0186	11.2674	6.08107	8.58416	NA	8.73201	13.2317	6.32193	9.21434	13.2397	13.5255	12.1645	11.6745	7.61928	13.1487	7.67661	10.495	9.37342	16.0986	10.1054	14.276	15.1834	23.3122	15.4946	12.5657	10.1574	9.233	20.0778	15.7412	16.073	21.4493	21.5585	15.3175	15.0504	16.9996	20.0705	10.6957	15.4714	10.949	17.9011	15.0342	12.874	12.5966	13.6408
ecotype.7004	10.133	14.1726	16.1022	15.9441	NA	10.0922	11.0942	NA	8.44666	6.50184	8.78176	13.1728	NA	9.24855	12.9384	12.9021	12.6567	11.1701	7.22882	11.7739	7.37495	10.3684	8.98955	16.0909	9.83307	13.773	14.8308	21.0528	14.9174	12.2716	10.0363	9.25486	16.1499	16.186	17.3547	21.1709	21.0644	14.9073	14.7012	16.9348	19.8214	10.199	15.6893	10.8261	18.2176	15.2827	12.9221	13.0412	13.0295
ecotype.7229	11.1802	14.4382	15.9332	16.1247	13.7022	9.62673	11.0494	NA	8.32535	NA	8.55256	13.4614	NA	9.27646	13.2681	15.4046	NA	11.785	6.97356	NA	6.73877	10.685	10.0122	16.2122	10.1652	14.0587	14.3688	21.2758	15.4025	12.8285	10.3636	9.80691	18.7219	16.1048	15.7846	21.3697	21.2533	15.5372	17.2846	17.3056	19.7929	11.3159	15.6776	11.2007	17.366	14.9298	12.8131	13.8832	14.003
ecotype.7282	10.691	14.6615	16.1224	15.8138	14.0228	10.2238	11.3584	NA	8.64221	NA	8.7571	13.8087	6.29684	9.3983	12.8405	12.7878	NA	11.1225	6.80073	12.1571	8.16463	10.8617	9.60459	16.2606	10.2625	14.615	14.1287	21.0208	14.4182	12.2409	10.3003	9.91725	19.1114	16.4859	17.3983	21.6723	21.0858	14.4527	16.441	17.0711	19.1603	9.88694	15.2629	11.0455	18.521	15.1501	13.5255	13.1048	12.9128
ecotype.7333	10.332	14.1311	16.2661	16.171	NA	9.91205	10.6325	6.27371	8.41371	5.89178	8.80601	13.8016	NA	9.14942	12.7338	13.1415	12.1103	10.9372	7.01937	NA	7.09165	10.6139	9.96521	16.204	9.73868	13.0812	13.7741	20.9489	15.1235	11.5394	10.1592	9.48959	19.9209	15.9973	16.1283	21.0762	21.1229	14.3206	15.4307	16.8482	19.6456	9.67492	15.3423	10.6189	16.886	14.9707	12.735	12.3599	13.7235
ecotype.8325	11.1659	14.2506	15.8116	15.567	NA	9.79782	10.7133	NA	8.03472	NA	NA	13.6339	6.34659	9.51534	13.0797	13.0566	12.0773	11.3821	7.74729	NA	6.75604	10.2607	8.93768	16.3941	9.55651	12.9034	14.4184	21.1101	14.7898	12.0662	10.0916	9.2052	20.4097	15.8586	15.8036	21.2391	20.9131	14.4558	15.5534	17.4791	19.3575	10.6007	14.9443	11.2211	16.6611	14.7394	12.4132	13.1861	12.505
ecotype.7201	10.9518	14.3492	16.0563	16.0265	NA	9.0396	11.2064	NA	8.06535	NA	8.66289	14.0052	6.61369	9.01674	13.3754	14.8072	NA	11.568	7.22882	NA	7.32951	10.7253	8.42588	16.2963	9.51913	13.8223	15.1281	23.0655	15.5889	11.9272	10.2525	9.68742	19.2545	15.8995	16.2704	21.6308	21.2967	14.3003	15.4417	17.7788	20.2087	12.0314	15.6141	10.9522	17.2834	14.6375	12.4561	13.4716	12.9243
ecotype.7280	10.6776	14.5096	15.9644	15.7615	13.7493	11.1343	11.2543	6.20445	8.30496	5.70275	8.97237	13.998	NA	8.84101	12.5654	12.8737	11.8969	NA	NA	12.4009	7.92597	10.461	9.19654	16.1077	9.92166	13.843	13.5231	20.8091	14.8932	11.4736	10.4124	9.82163	19.3431	16.2692	16.6401	21.3202	20.5281	13.7333	15.4269	16.8288	19.5362	9.69758	15.6116	10.8828	17.4387	15.1626	13.2114	12.1363	13.3447
ecotype.7224	11.4237	14.0032	16.1642	15.9528	13.6603	9.24605	10.8632	NA	8.48342	NA	8.84554	13.9214	NA	8.99002	13.1453	13.7366	NA	NA	NA	12.2361	7.36373	10.4399	8.59051	16.1958	9.52112	14.202	13.5033	21.3458	15.4583	11.8	10.2642	9.6631	19.0226	15.9959	16.5265	21.5649	20.6874	14.0106	15.2968	17.1279	19.2826	10.6324	15.4467	10.6479	16.1104	14.7261	12.8427	13.8906	13.383
ecotype.8389	11.3183	15.0538	16.7396	16.5889	NA	9.14772	11.1636	6.25099	9.1189	NA	8.65401	14.2297	6.50834	9.19692	13.7672	15.5041	12.1679	11.6922	8.71981	NA	6.80667	11.107	9.19421	16.2664	10.3344	13.2423	15.3225	23.3392	15.6009	12.1795	10.3084	9.65079	18.8811	16.081	16.9606	21.7434	21.8162	14.5385	15.5631	17.7509	19.8498	12.2529	15.9141	11.0554	17.11	15.077	12.8976	14.2084	14.1232
ecotype.6946	10.7173	14.6406	16.3836	16.4002	NA	10.8238	11.157	6.27371	8.74418	5.70275	8.48408	14.3667	NA	8.92804	13.1306	14.8073	NA	11.381	NA	12.2233	7.03615	11.0138	9.01612	16.2996	10.1001	14.0719	14.7211	22.4345	14.9564	12.0474	10.4682	9.86846	18.9594	15.3212	16.4155	21.4447	21.1876	13.7712	16.1036	17.4067	20.6392	12.1124	16.2509	11.1341	17.3201	15.1392	13.0866	11.9084	12.9524
ecotype.6039	11.494	14.1773	15.9965	15.8965	13.4565	10.7327	11.2171	NA	8.242	6.05889	8.35855	13.2912	NA	8.29295	13.2968	14.4482	NA	11.5424	7.51122	12.0373	6.91832	10.3725	9.518	16.098	10.236	13.5178	14.9014	21.1382	14.7951	12.5572	10.544	9.36448	17.7829	15.8478	16.3771	20.6969	20.5955	14.9062	15.4023	16.9281	19.8921	10.4172	14.9936	11.0818	16.9121	14.9707	12.9101	14.0297	13.6649
ecotype.7408	10.909	13.9589	15.6738	15.4764	NA	11.4083	11.2143	NA	7.76299	6.32568	9.17834	13.5604	6.19187	8.97648	13.3286	14.6268	NA	11.4431	7.37692	12.4459	7.15814	10.2964	9.59933	16.3972	9.97057	12.9095	15.0067	20.5126	14.2379	12.3228	10.5038	9.69143	18.9948	16.1197	16.3079	21.4452	20.8992	13.9152	15.2479	16.9981	18.6982	11.7078	14.7615	10.9395	17.2956	14.4271	12.7718	11.9718	16.1023
ecotype.8329	11.2204	14.456	16.3827	16.1517	NA	10.094	10.7983	NA	8.66239	6.41645	8.34758	14.1354	NA	9.87061	13.6381	15.494	NA	12.1873	7.54293	13.135	7.20922	10.8924	8.94046	17.3639	10.403	15.4508	14.0363	22.5717	15.6483	12.3177	10.697	9.6342	19.7415	15.5531	16.6686	21.5757	21.553	14.987	15.3822	18.0871	20.1161	11.6635	16.1732	10.7934	16.2133	14.4893	12.6181	13.8589	14.3832
ecotype.7382	10.9858	14.1031	16.3757	16.0667	NA	7.67796	10.6154	NA	8.28428	NA	8.08234	13.8813	6.50834	9.63657	13.4208	15.0702	12.0405	11.1322	7.92626	NA	6.22171	10.738	8.83098	16.9743	9.51114	14.7355	14.6973	21.4365	15.6233	11.8598	10.5871	9.88608	18.3796	15.8909	16.121	21.4899	21.1744	14.4144	15.8205	17.8336	19.3182	11.4587	15.1242	10.7453	16.2252	14.892	12.8973	12.0345	13.6655
ecotype.7263	10.5704	14.3442	15.9701	15.9667	NA	9.30045	11.3769	7.39265	8.46516	6.22882	9.00066	14.1698	6.1078	9.40337	12.9117	14.2455	NA	11.7344	6.66322	NA	6.87152	10.685	8.51428	16.7386	9.05546	14.397	14.2429	21.6921	15.0621	11.496	10.7177	9.55713	18.9775	16.0203	17.0086	21.4032	21.3553	14.2056	15.2393	18.1412	20.0006	10.9	15.1844	10.4064	16.3226	14.1407	12.0316	12.85	12.8046
ecotype.8296	11.9101	14.5795	16.4412	16.2762	NA	10.9894	11.1088	NA	7.82159	6.26835	9.11506	14.169	6.44123	10.0527	13.6546	14.0295	12.2048	11.3209	7.70587	13.3566	7.41901	10.6768	9.60108	17.1711	10.0555	13.9438	14.6415	22.5749	15.1237	12.0439	10.904	10.1968	19.898	16.1442	16.8081	21.6632	21.2684	13.8204	16.1719	17.9337	19.7349	11.1763	15.5951	11.1864	17.0518	14.9095	12.9928	13.3254	13.1846
ecotype.282	10.6464	14.4436	16.0115	15.8687	NA	8.56094	10.8741	7.08107	8.31009	6.08126	8.7571	14.0868	6.24531	9.12507	12.9989	13.4951	12.1039	11.4231	NA	12.5718	6.61165	10.6104	9.0029	16.2029	9.57579	14.3922	13.3376	20.7746	15.2534	11.386	10.3714	9.62584	18.1483	15.8185	15.7104	21.2601	21.0948	13.9333	15.7426	17.412	19.4662	10.4487	14.9299	10.993	15.7209	14.5329	12.5862	9.42396	13.3512
ecotype.7188	10.5382	14.4433	16.1379	15.8768	NA	9.33384	10.833	NA	NA	NA	8.34758	13.9191	6.16439	8.51534	12.9928	13.7313	12.0084	11.1593	NA	12.528	6.36373	10.6173	9.04221	16.1961	9.15628	13.6746	14.6799	21.3733	15.0819	10.8524	10.3275	9.334	19.3139	15.8068	16.4664	20.7075	20.8257	13.5518	15.453	17.2784	19.6888	10.134	15.0873	10.3925	15.7552	14.5755	12.5257	14.0451	13.2625
ecotype.7026	10.4436	14.5895	16.8292	16.6583	NA	9.98708	11.5565	6.79727	8.02852	6.28771	9.00066	14.333	6.37084	9.17929	13.0816	13.9504	NA	11.7344	6.87735	12.347	7.95618	10.5756	9.95701	16.2868	10.5419	14.0673	13.249	20.8592	15.1192	11.4728	10.5317	11.5703	17.9816	16.6891	16.9447	22.1773	21.0437	13.3242	16.4647	18.0495	19.8365	10.7069	15.7884	11.394	17.3413	15.4169	13.1597	10.9479	13.107
ecotype.7508	11.5368	15.2847	16.5607	16.5896	NA	9.07824	11.4009	6.5405	8.9617	NA	9.12794	14.5799	6.2713	9.02991	13.8484	15.2953	12.1079	12.5751	7.85226	12.9618	7.35241	11.1354	9.16126	16.4587	10.5584	15.0528	15.2565	23.3104	15.7341	11.7744	10.743	9.98748	19.7876	16.256	16.982	21.9088	21.5243	14.0034	15.6308	18.4429	20.8268	12.1608	15.6684	11.1962	16.7377	14.8354	13.0316	12.2143	14.366
ecotype.7479	11.3312	14.7041	16.3069	16.1499	NA	11.7541	11.4518	NA	7.15922	6.51833	8.63609	14.1966	6.16439	9.20856	13.3948	14.5453	11.9705	NA	NA	14.2861	8.24637	10.2508	8.98955	16.4313	10.2529	15.5043	12.9128	21.5958	15.1428	11.3558	10.5738	9.56152	18.8556	16.3271	17.3337	21.9414	20.9099	13.6045	16.0756	18.081	19.8296	10.8402	15.8113	11.3878	17.2683	14.8922	13.1619	13.13	12.2289
ecotype.7098	10.9407	14.0472	15.7929	15.6179	NA	10.8679	11.0139	NA	7.49246	6.28771	8.66289	14.1528	6.19187	8.43838	13.0964	15.3603	NA	10.8548	NA	12.432	7.09165	10.7905	9.52357	16.2964	10.1369	13.3947	15.0377	19.9771	15.0028	11.8032	10.3621	10.4066	19.084	15.4464	15.844	21.5862	21.2335	13.6682	17.2753	17.1829	18.909	11.5937	15.2184	10.7683	16.9657	14.0246	12.6812	13.2749	12.8983
ecotype.7430	11.3872	14.8199	16.5552	16.1285	14.4857	11.0252	11.6132	6.1806	8.73659	NA	9.18452	13.5637	6.24531	9.94204	13.7286	13.836	12.1718	11.5101	7.18929	NA	8.01478	11.6237	9.91668	17.5489	10.3614	14.4769	14.4986	22.3461	15.1048	13.2725	10.708	10.3314	19.9386	17.1365	17.1517	22.0932	21.6823	15.8233	17.4917	18.6421	20.1397	10.8886	16.0325	12.0361	17.4684	15.4078	13.5383	9.60381	13.489
ecotype.7100	11.1088	14.3052	15.8059	15.6493	NA	9.30668	10.848	6.58846	7.75148	NA	NA	13.2766	NA	NA	NA	11.7547	12.6679	NA	6.62505	12.2913	6.1579	11.172	9.07859	16.1114	9.57726	NA	NA	20.3216	14.3749	11.275	9.39118	8.52083	19.1042	13.8833	12.9449	20.7456	21.2694	13.7234	15.9459	14.0906	19.4233	9.17544	13.5569	10.7502	17.3182	14.8556	11.3668	12.244	13.0256
ecotype.7449	11.396	14.592	16.6095	16.4998	NA	9.81457	10.8234	6.4493	8.15825	NA	9.37109	13.9251	6.06736	NA	NA	NA	12.2901	11.9871	9.32111	11.2683	6.71429	10.0806	9.66263	16.1827	8.59773	14.319	13.4835	21.0055	15.3482	12.5243	9.98605	8.52437	17.7793	13.5147	15.9243	21.0599	21.2736	14.4533	15.1726	13.8706	19.8229	10.2857	16.2315	10.8202	17.0532	15.1336	13.2338	13.1769	13.3019
ecotype.6730	11.2557	14.2347	16.2582	16.0316	13.8757	10.2644	11.0748	6.05241	NA	NA	NA	14.0457	5.96239	NA	12.6833	13.4135	NA	NA	7.15992	11.5099	6.12933	11.7116	9.23031	16.1076	9.31835	13.8303	14.3689	20.6677	14.5981	11.4286	9.85818	8.72231	18.1846	14.7156	14.8381	21.2571	21.0937	13.6492	15.953	14.3897	19.1527	10.3733	14.1733	11.0301	18.3338	15.0065	12.4696	12.2385	12.6843
ecotype.7123	11.2175	14.1611	15.6029	15.6885	NA	NA	11.495	NA	7.28895	NA	NA	13.6896	6.11711	NA	12.0415	11.5375	11.7095	10.7263	6.04575	11.7846	6.8074	10.1663	9.07306	16.0955	8.25534	13.4631	NA	20.2565	14.0951	11.1128	10.2635	8.36765	18.4162	15.4819	15.1896	21.0299	20.5986	13.8598	15.1945	15.0218	19.7328	8.47379	15.2718	10.5499	18.0417	14.6068	13.1021	13.0048	12.146
ecotype.7178	10.8357	13.8118	15.8168	15.6619	NA	8.69224	10.3149	6.31544	7.70966	NA	8.00431	13.4257	NA	NA	13.2797	13.6431	12.1707	10.5182	6.519	12.3906	NA	11.0481	8.40547	16.0848	8.71477	12.459	12.8524	20.5027	14.9674	10.7837	9.88806	8.3637	17.8295	14.2451	13.8623	20.7247	21.3155	13.6723	15.2086	15.1424	18.3349	10.1157	13.7891	10.0801	16.7733	14.2791	11.5404	12.5446	12.3002
ecotype.7158	11.0092	14.0532	15.9099	15.618	NA	9.7547	11.0253	NA	8.48514	6.29836	NA	14.0047	6.21175	9.30793	12.703	12.714	12.358	11.4063	7.46291	12.7196	6.43967	10.9293	8.58708	16.0305	8.78783	NA	13.2956	20.9097	14.2729	10.3927	9.9998	7.87431	19.158	15.1322	14.5858	20.8358	21.3364	13.394	15.7344	15.7835	19.3168	9.61704	13.4455	10.621	17.8507	14.9633	11.3606	12.2056	12.7488
ecotype.7231	10.709	14.0537	15.8877	15.6784	NA	9.6986	11.0748	6.65331	7.50972	NA	8.47885	13.7657	5.87832	NA	13.2183	13.3952	12.0636	11.326	5.76564	NA	6.7334	11.2224	8.89027	16.1096	9.00257	12.7138	13.1016	20.1265	14.855	10.8381	10.1536	8.20509	19.3025	15.0967	13.9745	21.1406	21.1361	13.503	15.8577	15.5662	19.4092	9.72754	13.6959	10.926	17.7074	14.8004	11.4658	13.2868	13.0504
ecotype.7258	10.8179	14.366	15.7841	15.5696	NA	9.70495	11.2425	NA	7.14576	6.26401	NA	13.9265	6.14136	NA	12.2585	13.1937	12.0762	11.0908	NA	12.6961	6.21339	11.019	8.98456	16.1366	9.28087	12.9749	12.8291	21.3795	14.7006	10.9511	10.0999	8.03186	19.9743	15.7076	15.517	21.6419	21.26	13.435	15.6465	15.978	18.8412	9.71418	14.1458	10.7215	18.2377	14.381	11.8425	13.2137	12.5403
ecotype.7275	10.396	13.8095	15.294	15.0271	NA	NA	9.84635	6.2748	8.20113	5.79586	NA	12.5015	NA	8.63333	12.6736	13.8003	11.9992	10.7458	6.97621	12.205	7.08538	10.2037	7.84882	15.8267	8.20287	NA	12.6769	19.0582	14.3237	10.3699	9.57823	7.83494	16.3431	14.5904	14.4759	19.9041	20.2197	12.9517	15.0032	14.9762	17.9126	10.6437	12.4836	9.51885	14.6883	13.7587	10.562	13.4797	12.4777
ecotype.7300	10.6208	13.9455	16.2645	15.7168	NA	NA	10.7417	6.50307	8.49009	5.53282	8.18934	14.4103	6.36375	NA	NA	15.1527	12.3487	12.0414	7.25841	11.9138	NA	10.2597	9.17463	16.0689	9.58753	13.8672	14.9883	20.1371	15.1045	11.9959	10.0192	12.1263	18.4788	14.7642	14.4994	20.6166	21.3477	14.4196	14.6075	15.4644	19.4877	11.9034	16.1238	10.7535	16.6016	14.6292	13.0685	12.5644	17.3417
ecotype.6953	10.8829	13.9477	16.3002	16.3578	NA	8.70495	10.3126	6.23298	8.21913	NA	7.62428	12.9767	NA	NA	13.0851	14.0461	12.3439	11.5724	9.41115	11.7054	6.78925	9.93267	9.53777	16.153	9.55651	13.5422	12.2578	20.9033	15.1206	12.6977	9.95008	12.0865	17.7532	14.5679	15.7908	20.6074	21.5936	15.412	14.6909	15.362	19.4492	11.3626	15.696	11.2132	16.167	14.9633	12.8491	10.8442	15.302
ecotype.7186	10.6951	12.9776	15.7294	15.5092	NA	9.13884	10.3973	NA	8.57639	NA	NA	12.6087	NA	NA	13.1006	14.457	12.2168	11.5139	8.19095	12.9696	NA	10.2428	8.69538	16.0111	NA	12.3205	12.7927	21.3122	14.8934	11.2793	9.63974	11.3735	17.841	15.5262	14.6776	19.7309	20.981	14.6621	14.9297	16.1438	18.755	10.7701	13.2006	10.3725	14.8494	14.6323	11.0972	11.82	15.2825
ecotype.6744	10.6383	13.5995	15.4007	15.3336	NA	NA	10.2816	6.12279	8.08817	5.79586	7.66327	12.4622	5.98935	9.2183	NA	13.8289	12.226	11.234	5.65873	11.1765	6.21339	10.211	8.67363	15.9437	8.53544	11.645	12.0971	20.0419	14.3611	11.3104	9.72735	11.2281	16.9137	15.3436	14.1911	20.3223	20.9503	14.3029	14.5392	15.8929	18.8122	10.8146	13.2893	10.3898	15.2945	14.3252	11.0848	12.3157	15.1577
ecotype.7150	10.7309	14.0354	15.7228	15.5907	NA	8.76687	10.4856	NA	7.36636	5.84316	NA	12.7105	6.11711	NA	NA	13.48	12.03	11.3162	6.80629	11.6216	NA	10.6719	9.21534	16.2145	9.04789	13.7994	14.0603	20.7558	15.2344	11.7085	9.80994	12.02	17.9814	14.5272	13.7775	20.632	20.9769	14.4927	14.6721	15.4043	18.8664	10.5917	14.6379	10.5051	16.1479	14.5382	12.1205	13.6263	14.2753
ecotype.7260	11.0425	13.9391	15.8478	15.7674	NA	10.6794	10.8706	5.84595	7.649	6.15576	8.20264	13.8447	NA	NA	NA	12.7799	12.0671	10.9297	7.81627	12.2605	7.47416	9.90912	9.45731	16.0221	10.4253	14.555	15.7468	22.0352	15.7152	12.1766	9.97017	11.1631	18.895	15.0867	14.1838	21.3408	21.8674	14.7246	15.0775	16.3573	19.6226	9.78617	15.8477	11.0315	17.8342	14.5393	12.6944	13.7438	14.011
ecotype.6992	11.1025	14.2338	16.1712	15.8508	NA	NA	11.0108	7.59673	7.64012	NA	8.16237	13.9774	NA	NA	NA	13.8811	11.948	11.7888	7.69706	12.7518	6.31836	10.5202	9.04227	16.4007	9.54601	13.3909	13.7795	22.9118	14.9682	11.1496	9.9998	11.3478	19.7142	16.2118	16.0027	21.427	21.5948	13.9591	15.4412	16.8262	19.8268	10.411	14.9146	10.9925	16.5739	14.5992	11.9613	8.48635	14.6634
ecotype.7071	11.0877	14.2567	16.1223	16.076	NA	8.84934	10.6681	6.02816	8.13316	NA	8.04916	13.6494	5.98935	NA	13.1271	14.0549	11.8974	10.819	6.25107	12.8107	7.00903	10.6818	9.54178	16.2311	9.47035	13.0656	13.2922	19.8611	15.2931	11.3173	9.91319	10.4027	18.1975	15.6086	16.0107	21.3972	20.9927	13.9275	16.2862	16.3293	19.5854	10.5825	14.7664	11.0149	16.0498	14.5125	12.4211	12.1644	13.0131
ecotype.7460	11.2801	13.9927	15.8625	15.7869	NA	NA	10.6699	NA	8.56236	5.91134	NA	13.674	6.01582	NA	12.2999	16.511	11.9166	NA	7.79623	12.4709	6.24036	11.1439	9.64225	16.277	8.59773	13.2834	14.2332	21.4891	15.0955	10.9301	9.63219	9.29903	19.0187	15.5127	14.8923	21.3161	21.4681	14.1392	19.1333	17.1083	19.0015	11.19	14.4823	10.366	16.0902	14.309	11.7018	11.5707	13.1358
ecotype.7135	9.89749	12.8337	13.9416	13.9517	12.9434	8.22961	9.91006	NA	7.13316	NA	7.792	12.5645	NA	NA	NA	12.2852	NA	8.66623	NA	9.36187	6.59399	9.43876	6.55572	14.795	9.33062	11.9447	13.0054	19.4131	13.3815	9.99535	8.57561	8.52437	16.1568	14.709	13.3073	19.9319	18.1184	10.8962	14.6326	14.4583	17.3448	9.19481	13.3275	9.14504	15.7985	13.0194	10.6788	11.0534	11.9883
ecotype.7166	11.4646	14.7571	16.3004	16.1844	NA	NA	10.6736	6.07625	8.30589	NA	7.80949	14.1507	NA	NA	13.2497	15.3576	11.8113	11.4001	7.27299	13.3135	6.9612	10.3298	9.05635	16.0545	9.69591	15.1046	14.9927	23.3392	14.9553	12.1328	9.94602	10.0699	19.5305	15.5979	15.9556	21.2205	21.3321	14.3102	16.6783	16.8313	20.4471	11.3213	16.372	10.8439	16.1314	14.5994	12.9875	13.1191	12.5491
ecotype.7094	10.7999	14.5042	16.3676	16.2119	NA	8.11998	11.1819	6.25404	8.67531	6.01825	NA	12.4549	NA	NA	12.6855	14.5795	12.0773	11.5874	7.02868	12.0002	6.59399	11.099	8.90901	16.041	8.8403	NA	12.6708	23.1777	14.746	11.7539	9.91319	9.61183	17.9646	16.336	15.916	21.1725	21.0959	14.5993	14.9242	16.6314	19.0313	11.2056	13.8192	10.6553	16.7145	15.2511	12.1265	11.7965	12.483
ecotype.7139	10.5762	13.6395	14.8604	14.6734	NA	NA	10.4324	6.55491	8.231	6.33191	NA	11.7936	NA	8.83978	12.7114	14.6785	NA	11.6456	6.15992	NA	NA	10.6029	8.0252	16.0891	8.35487	12.7425	12.5086	19.3379	14.6061	11.8576	9.81217	8.52083	17.3918	14.6934	15.4924	20.5102	19.5188	13.2648	15.0032	16.2428	18.6506	11.0008	13.836	10.2193	13.8499	14.0146	11.052	11.8659	12.2819
ecotype.7128	11.1213	13.6642	15.171	14.9542	NA	NA	10.2326	6.0035	8.06182	5.58941	7.29243	12.7979	NA	NA	13.5974	14.6791	11.674	11.1116	7.99831	NA	6.34345	10.7242	7.84234	16.0116	9.35487	12.3434	14.0109	19.0964	14.8493	11.482	10.2087	8.66893	18.4636	15.2141	15.9689	20.5432	19.9078	13.0451	14.7431	16.6946	18.085	11.4548	13.8463	10.2574	15.1097	14.0896	11.008	12.0837	14.2294
ecotype.7316	12.0259	14.1883	15.8882	15.9747	NA	NA	11.3301	NA	8.78005	5.67033	NA	13.6483	6.21175	8.67885	12.7264	13.6391	11.6649	11.8362	5.99391	NA	6.6554	11.0876	8.61778	16.3025	9.41377	NA	13.9725	22.9232	15.4048	12.1094	10.4134	8.38333	19.8974	16.7165	18.1737	21.6935	21.0182	14.647	14.2676	17.3643	20.4485	11.2386	14.7088	10.4568	16.9073	14.807	12.1777	13.5751	13.5921
ecotype.8387	11.1377	14.3035	15.9378	15.8696	NA	NA	11.1213	NA	8.29462	6.11779	NA	13.7534	NA	NA	13.1225	13.2959	NA	11.3924	6.22132	NA	6.77087	10.9749	9.20779	16.3035	9.84886	13.965	13.4594	22.3182	14.9732	12.556	10.4178	10.1011	19.0612	16.4484	17.0567	21.7096	20.5149	13.6597	15.766	17.097	20.0115	10.4678	16.0118	11.2795	17.407	15.0732	13.1283	12.7298	12.5337
ecotype.7296	12.3543	14.5062	16.3049	16.1573	NA	10.5159	11.495	NA	8.46517	6.56139	8.8523	14.1715	NA	NA	13.2362	14.677	11.6978	11.3847	7.39791	NA	7.35584	10.6381	9.36985	16.4597	10.7789	15.127	14.5093	21.1238	15.1554	13.1113	10.599	11.2297	18.1538	16.8384	17.9284	22.0296	20.9239	13.8821	16.2693	17.1624	19.9106	10.5953	16.7427	11.9889	18.3879	15.6455	13.7513	13.6156	13.1785
ecotype.8374	9.87799	12.7746	14.4639	14.3418	NA	8.70495	NA	NA	6.65782	NA	NA	12.1324	NA	NA	NA	13.1923	NA	9.08126	5.90315	NA	6.18591	7.78153	6.29585	14.4861	8.73338	12.944	12.815	20.2314	14.0158	11.139	8.59126	8.47033	15.9141	14.5765	13.4598	19.8893	18.1944	11.5894	13.3843	15.2747	18.1419	10.2491	15.0483	9.56135	15.5326	13.314	11.6805	11.477	11.4635
ecotype.6933	12.1792	15.0284	15.2228	15.0008	NA	NA	10.7258	6.02816	8.32817	6.38082	8.00431	12.9582	NA	9.12272	12.4724	14.9568	11.6634	10.9983	5.36428	11.7954	NA	10.6497	8.826	16.2282	9.50326	13.0609	13.1741	21.4068	14.9593	11.6556	10.6029	9.65123	18.2439	15.7747	17.6418	21.3242	20.0676	12.6422	15.492	17.0968	19.0344	11.5071	15.2512	10.687	14.9752	14.2837	11.6267	10.4152	13.0748
ecotype.8420	11.2233	14.1572	15.9956	15.7307	NA	9.51591	11.031	5.84595	8.33919	5.86625	NA	13.5823	6.1652	9.21212	NA	13.5204	11.5889	11.3596	NA	11.9114	6.99327	10.6008	8.52365	16.0903	9.45921	12.814	14.229	21.2336	15.1344	11.0394	10.599	9.01936	18.8152	16.6379	17.3986	21.262	20.4368	13.0736	15.0269	17.3279	19.3748	10.3475	14.0517	10.8313	16.5439	15.1295	11.9855	13.8697	13.2376
ecotype.8376	12.1119	14.6817	16.3324	16.2573	NA	11.8335	12.1877	6.14551	8.48514	6.67033	9.9343	13.6562	6.38421	NA	NA	12.4057	11.7585	NA	6.17552	12.6261	8.35584	11.1658	10.5267	16.4332	11.3122	15.3577	15.1113	22.4251	15.1052	13.3901	11.0778	10.3257	20.3095	17.3482	18.2663	22.2524	21.0573	14.9931	16.0801	17.0211	20.47	10.064	17.5014	11.7643	19.0621	15.5014	14.0697	11.501	14.0039
ecotype.641	12.7704	14.7905	16.1485	16.1062	NA	11.0912	11.4335	6.77487	7.94412	5.97643	10.5059	13.6451	6.46328	NA	NA	12.817	11.9	11.1303	8.39791	12.0595	8.02463	9.82173	9.38777	16.2096	10.4648	15.5584	14.5332	23.104	15.5743	13.2209	10.8099	9.79739	18.9472	17.2073	17.9953	22.0979	20.9819	15.0104	15.2891	17.3289	20.4876	10.8394	16.3243	11.5431	18.243	15.2661	13.8619	14.6753	13.113
ecotype.8239	11.0706	14.0136	15.9012	15.7147	NA	NA	11.2125	NA	7.76787	5.88897	7.98904	12.9317	6.14136	NA	13.0352	14.4591	NA	11.1079	7.54925	NA	7.50784	9.94485	9.36759	16.4877	9.87425	14.9732	14.5619	22.6812	15.3974	13.2309	10.944	9.57646	18.8672	16.439	17.6127	21.5951	20.3205	14.2917	15.3164	17.2254	19.2991	11.1347	16.1722	11.019	17.2685	14.7031	13.4022	13.0592	12.7541
ecotype.178	11.4399	14.1031	16.1361	16.0031	NA	10.3799	11.6002	6.07625	7.83943	6.11779	8.59432	13.4911	NA	NA	NA	14.352	NA	NA	7.25841	11.9625	7.8074	10.2073	10.2353	16.2816	10.7006	14.7125	14.5626	21.0868	15.6119	13.3557	10.9163	10.4094	18.6468	16.6883	17.8643	22.1946	20.7445	14.4302	17.0633	17.309	19.1491	10.3626	16.4036	11.3036	17.2058	15.0327	13.5575	11.4864	13.7671
ecotype.166	11.1782	14.5189	15.7919	15.7337	NA	9.0218	11.2314	NA	8.53867	5.56139	NA	13.0416	6.32193	NA	NA	13.9504	11.964	11.3815	6.73439	11.9076	6.36811	10.4956	8.74141	16.2359	9.51407	13.4927	14.7973	20.9211	15.2401	11.4207	10.7095	9.474	18.5689	16.202	16.5466	20.9603	20.9929	14.1978	15.1347	17.7229	19.2455	10.5917	13.621	10.4004	15.3719	14.556	11.5404	12.6891	12.9638
ecotype.6124	12.6916	15.6052	17.6534	17.2383	NA	NA	12.5968	6.96569	9.41661	6.61689	11.025	15.3507	7.36375	NA	NA	16.5968	12.907	NA	6.70245	13.2998	10.1997	10.9119	10.3687	16.8771	12.1622	15.2592	15.6588	23.6788	16.4269	14.5255	11.8668	10.6737	20.7655	17.4636	20.1687	22.8601	20.9913	14.86	17.4587	18.8838	20.208	13.0186	17.75	12.5975	19.7048	16.6855	14.3383	14.0689	15.5778
ecotype.8326	12.5456	15.508	17.5984	17.498	NA	10.8692	12.4061	6.55491	9.38242	6.22882	9.24181	15.1398	7.07996	NA	13.5814	15.9511	13.1165	NA	7.7553	13.0795	7.39236	11.0925	9.90435	16.9897	10.6179	15.9877	14.3437	22.8448	16.359	13.1629	11.2496	9.65446	19.3669	17.57	18.942	22.4242	22.0109	15.7072	17.4799	18.8208	20.506	12.3502	17.1542	11.8091	18.416	16.0081	13.9667	13.9502	13.6218
ecotype.6936	12.3631	15.8314	17.9365	17.6833	NA	NA	12.1896	NA	9.41921	6.47393	9.54298	15.0704	6.89268	NA	14.3971	15.4985	13.7267	12.7752	8.04575	14.5035	8.24036	11.2486	10.4794	17.0891	10.8446	16.4067	15.4778	23.4163	16.4186	13.9235	11.6572	10.6168	20.8926	17.9365	19.0535	22.5799	22.3681	15.8202	17.3255	18.8702	20.6515	12.4115	17.6178	12.1993	18.0645	16.2574	14.3101	14.1671	15.2235
ecotype.104	16.442	16.1251	17.8108	17.5746	NA	11.2772	NA	NA	9.53628	6.44356	13.2264	15.6191	7.01582	11.1585	NA	14.9292	13.5075	13.9273	7.98509	15.0539	7.45125	10.9131	9.84234	17.3291	12.0159	16.2708	15.6583	23.0267	17.0623	13.6556	11.9875	10.0626	22.7614	17.0491	18.9023	22.7277	21.7795	15.1425	16.3762	19.5161	20.7449	12.2755	17.5582	12.3273	17.995	16.1942	14.7036	14.348	14.986
ecotype.6962	12.3848	15.0864	17.0623	16.9395	NA	9.20297	11.9294	8.40761	9.57872	6.60321	8.91827	15.2172	7.15333	NA	NA	15.6894	13.3669	13.6922	7.67528	13.577	7.6753	11.7041	9.19513	17.3859	10.6079	15.3496	14.2009	21.3815	16.396	12.9461	11.5971	9.89907	19.1595	17.4007	18.6774	22.1929	21.5517	14.2587	16.1603	18.5845	20.2853	12.2228	16.3105	11.508	17.1694	15.9748	13.5722	10.2922	13.9796
ecotype.8354	12.679	15.4615	17.658	17.2365	NA	12.4391	12.6782	6.85976	9.58798	6.56139	10.5893	15.6979	6.7102	NA	12.8915	13.7278	13.6305	13.2375	8.01574	13.8435	9.10386	11.4147	9.54577	17.1994	11.6574	15.2981	NA	21.9936	16.7427	13.4753	11.7513	9.17838	21.327	18.1733	20.0126	22.7288	21.8215	15.0209	16.0719	18.9849	20.4623	11.5687	17.8524	12.0383	19.9646	16.7331	14.7109	10.5618	14.2508
ecotype.6194	12.5594	15.6845	17.4344	17.1368	NA	12.5872	12.551	NA	9.11725	NA	10.454	15.4571	7.01582	NA	NA	15.8743	NA	NA	7.22882	12.5534	8.21339	11.0383	10.1811	16.5709	12.599	14.9671	15.7308	23.1372	16.4738	13.9523	11.0907	11.2313	19.8539	16.3873	18.3537	22.5654	21.3745	14.9947	17.1841	18.039	20.4314	12.5858	17.8983	12.3396	19.7808	16.3912	14.4419	14.6526	14.8826
ecotype.8343	12.5693	15.7829	17.5594	17.4844	NA	12.1021	12.4862	7.04033	9.20113	6.70915	10.6681	14.4659	7.59202	NA	NA	15.1805	12.835	13.0379	9.4259	14.0935	9.27663	11.1658	11.0451	17.4153	12.3624	16.2359	15.6759	22.6585	16.6893	15.2522	12.25	10.8061	21.7323	18.4475	20.1294	22.9524	20.7469	15.335	17.5112	18.5545	20.5418	11.7957	18.4285	12.7009	19.9182	16.8392	14.7161	13.4867	15.0033
ecotype.6951	13.4156	16.185	17.6234	17.5447	NA	NA	13.2232	6.7001	9.45509	6.86625	11.0565	15.1278	7.45363	NA	13.7078	14.1285	NA	NA	7.51288	14.2343	9.26683	11.1944	11.2659	17.3377	12.8121	16.0436	16.2662	22.7032	16.7092	15.4995	12.2146	11.0442	21.7501	18.6498	21.3434	23.0304	21.5162	15.9133	16.7845	19.1337	20.5868	12.1434	18.4581	13.0152	20.1258	16.6252	14.6391	14.9798	15.0358
ecotype.8378	12.8005	15.8342	17.4398	17.3733	NA	11.3659	12.6509	7.26446	10.2011	6.69632	10.3293	15.3426	7.37402	NA	14.328	14.3294	12.8662	13.2665	9.00923	14.8629	8.46846	11.8136	10.452	17.4404	12.6816	15.7122	16.0952	23.0218	17.0526	14.5447	12.1341	10.8799	21.4095	17.9148	20.2812	22.7189	21.157	15.3398	16.3572	18.2122	20.5141	11.7902	18.2222	12.916	19.9161	16.8883	15.0415	15.3394	15.7828
ecotype.96	11.3145	14.2145	15.942	15.7646	NA	9.77615	11.3393	7.56224	NA	6.03449	NA	13.1165	6.152	NA	13.4607	14.0201	12.7697	11.3999	8.36687	12.5242	6.77562	11.9833	9.37867	16.2615	9.5769	13.0191	NA	22.1081	15.4558	12.3298	9.96535	10.8169	17.8825	14.1896	14.5217	20.8208	20.9703	14.1467	14.9234	13.9967	19.4849	10.6457	13.9523	11.339	18.1055	15.3618	12.8731	12.0714	13.3162
ecotype.8335	11.459	15.1458	16.3935	16.2169	13.7513	10.5402	11.711	6.60177	8.83476	NA	NA	14.3433	6.32193	NA	12.9924	13.9237	12.6988	11.4354	8.67558	13.0672	7.95874	11.2587	9.73465	16.1734	9.8381	13.4997	14.9292	22.6155	14.5861	12.5075	10.1939	10.5872	20.0718	15.7396	16.3676	21.647	22.0057	14.9693	16.2104	15.7094	19.8484	10.5932	15.755	11.9404	19.0955	15.8045	13.3913	12.3778	14.0728
ecotype.8365	11.2524	14.2727	15.6547	15.3773	12.7549	10.2911	11.2455	5.82972	8.0783	6.21669	NA	13.5213	6.38082	NA	13.0572	14.7716	12.0773	11.3849	8.655	12.2826	6.93951	11.5782	9.9986	16.3245	9.28943	12.5152	13.1642	21.0996	14.9755	12.3717	9.76444	10.6886	18.1135	15.3523	14.5385	20.9293	21.325	14.3913	15.4148	15.7788	19.127	11.1116	14.6277	11.289	17.9601	14.8371	12.4036	13.4471	13.5284
ecotype.258	10.8207	14.3153	15.8673	15.6791	13.1748	10.5527	11.3389	8.2125	8.29462	6.03449	9.61808	13.7425	6.26053	NA	12.6127	13.6183	NA	11.6819	9.08703	11.1532	5.84962	10.6812	9.45951	16.272	9.83196	13.168	13.594	22.1851	14.9735	12.9869	9.86066	10.4928	18.5719	15.5914	15.3153	21.1571	21.1844	14.3215	15.47	15.8598	19.6287	10.636	15.0693	11.4563	18.3156	15.0582	12.7778	13.1308	13.1683
ecotype.7521	10.6727	13.6927	15.0339	14.9751	NA	11.2776	10.6728	6.39232	7.37886	NA	8.58899	13.7005	6.1062	NA	12.688	13.4185	NA	10.3922	6.84868	11.8502	6.40684	9.42215	8.83372	15.6585	8.44233	12.7741	13.436	20.2166	14.9853	10.9607	9.61918	8.74909	18.5076	14.9623	14.0332	20.3286	20.2035	12.8853	13.9238	15.1499	18.9994	10.4796	14.9358	10.223	17.5264	14.2826	11.9303	11.5341	12.4255
ecotype.6202	11.263	14.6055	16.5592	16.2268	12.1571	10.7973	11.2648	7.77314	8.5144	NA	9.91092	14.3387	6.34183	NA	NA	NA	12.0773	NA	10.0162	11.352	7.01496	10.8667	10.0567	16.32	10.3336	13.7866	14.3411	22.6008	15.5073	11.9881	9.97494	10.9858	18.8673	14.6314	15.2359	21.1578	21.27	13.7132	15.3628	15.1046	19.7207	11.448	15.2725	11.6807	18.2924	15.6144	13.1868	11.6153	13.9555
ecotype.8412	11.0656	14.127	15.5692	15.5108	NA	10.8203	11.3483	6.12928	7.96525	NA	NA	14.1121	6.54432	NA	13.0632	14.4703	NA	11.1423	6.3516	NA	7.2595	11.9473	9.84899	16.2934	9.56954	13.1617	13.2757	20.9002	15.4169	11.8323	10.3253	10.5986	18.8473	15.5953	16.0086	21.25	20.9016	13.3521	15.2871	16.1088	19.1362	10.7682	15.0613	11.2341	18.2548	14.9327	12.0519	12.6572	13.3593
ecotype.8213	10.9879	14.4788	15.6319	15.4134	13.1723	NA	11.2501	7.6961	8.14819	6.16694	NA	13.3674	7.1062	NA	12.2258	12.8387	11.9449	NA	7.21768	11.3662	8.06019	11.2294	10.6792	16.2328	9.18251	15.0677	13.5327	21.2273	14.6739	12.6051	10.6359	10.4238	19.1862	16.1342	15.989	21.2984	20.3625	13.7238	16.4449	15.8721	19.0205	9.77407	15.7003	11.7438	18.0634	15.2113	12.7184	8.29501	13.8604
ecotype.5837	11.2547	14.2827	15.4783	15.4569	NA	9.79312	10.9943	6.40727	8.07299	NA	NA	12.9152	6.47393	9.25974	12.7731	13.7492	12.0662	11.0936	8.03542	11.9335	6.67454	11.962	9.52344	16.064	8.99194	12.7694	13.271	21.3131	15.1607	12.4029	10.5423	9.56652	18.9627	15.9565	15.9956	21.107	20.8289	14.304	15.4057	16.5099	18.943	10.5571	14.0544	11.592	17.377	14.7911	11.6479	12.9	13.1424
ecotype.8304	10.976	14.7286	16.2045	16.0579	13.8022	11.2223	11.5876	NA	8.65618	NA	9.23327	13.8588	6.50956	NA	12.4634	14.0003	12.2007	NA	6.79702	12.3568	7.97301	11.4443	10.0523	16.2068	10.4138	15.3492	13.7956	22.0778	15.4531	13.2247	10.6023	10.8928	19.6417	16.0451	16.3785	21.4689	21.5257	14.88	16.226	16.1626	19.9558	10.7858	15.7042	11.4569	18.7023	15.4081	13.512	13.4186	13.9473
ecotype.66	11.568	14.1382	16.112	15.7906	NA	NA	11.3696	5.45121	7.86428	6.40014	8.81596	13.4684	NA	NA	12.3307	15.0885	12.044	11.3782	7.39693	11.8499	7.63323	10.364	10.1548	16.2094	9.52075	14.4977	11.9842	20.2825	15.3906	13.5132	10.8542	10.1266	18.7839	15.873	17.0491	21.4984	21.1939	14.7272	15.3323	16.6041	19.1987	11.1718	15.5078	11.602	17.6278	14.913	12.8088	13.3715	12.751
ecotype.8265	10.3559	14.2775	15.6877	15.3318	NA	9.93751	10.7567	5.73809	8.52417	NA	NA	13.4288	6.57827	9.23601	12.1369	12.7728	12.0109	NA	6.3618	11.9551	7.3053	11.2258	8.75409	16.2485	8.77869	12.5592	NA	20.3363	14.9159	11.3769	10.7959	9.14839	19.2985	16.174	15.4421	20.5899	21.2202	13.8373	14.6885	17.2251	18.7792	10.3339	13.3706	10.775	16.7286	15.0133	11.7298	13.6056	12.5257
ecotype.7397	11.154	14.0932	15.9803	15.5998	NA	NA	10.9135	6.61471	8.14312	NA	NA	13.6159	6.28129	NA	12.255	14.4108	12.2588	10.8392	5.85591	11.8182	7.12122	11.1814	8.77403	16.1989	9.64501	13.1586	13.1638	20.6291	15.1048	11.4485	10.3695	9.45246	18.4821	16.3469	14.5419	20.6443	21.4258	14.5582	15.0714	16.7325	18.7877	10.967	14.0067	10.687	16.8929	14.84	11.8404	8.95841	12.2495
ecotype.8314	11.4965	14.0185	16.4742	16.0847	NA	NA	11.246	6.23362	8.43585	6.03449	8.59432	14.2002	5.85244	NA	13.7038	15.4813	12.4605	11.6316	8.15163	13.2781	8.01496	11.1264	9.21212	16.323	9.64151	14.0034	13.909	22.415	15.8263	12.5209	10.8411	9.71745	19.3224	16.5095	16.3759	21.3938	21.8039	14.8783	15.3248	17.3452	19.8482	11.7741	15.7234	11.4404	17.9835	15.3236	12.8869	12.5206	13.498
ecotype.7343	11.5521	14.6256	16.4335	16.3584	NA	10.5351	10.577	5.45121	8.82056	6.33405	NA	14.1225	6.38082	NA	12.5098	15.6437	12.1235	11.6611	7.24548	12.2289	7.23604	10.8515	8.99925	16.1934	9.15327	14.8418	14.229	21.9194	15.9025	12.4447	10.9496	9.38575	19.6009	15.8096	16.5732	20.7803	21.5488	14.3091	14.8509	16.9067	19.982	11.5271	15.7308	10.746	16.9565	15.166	12.769	14.1413	13.4682
ecotype.6008	11.533	13.7297	16.0767	15.8794	NA	NA	11.1413	6.74987	8.23163	6.26479	8.14153	13.9454	7.17437	9.11374	14.2393	13.9771	12.4325	10.7748	8.33617	12.221	7.50824	11.819	8.53067	16.2471	9.54347	NA	14.0495	20.2934	14.9788	10.336	10.7224	9.41521	18.8949	16.844	16.1699	21.1094	21.2492	13.0596	14.9291	16.7508	19.324	10.2754	13.0892	10.4684	17.566	15.072	11.7596	12.8131	12.5636
ecotype.6916	11.022	14.9955	16.5071	16.1769	14.2131	NA	11.6232	NA	8.23163	6.76032	NA	14.4579	7.28129	NA	12.4107	14.5339	12.2873	11.4559	7.23996	11.5063	8.86754	10.9522	9.18488	16.1076	9.8503	13.6239	NA	22.4568	15.2993	12.3436	11.0886	10.1861	19.1305	16.7883	17.98	21.5929	21.4823	13.6798	15.8212	17.1755	19.7548	10.6414	15.5457	11.884	18.6293	15.5295	13.4471	12.1356	12.6045
ecotype.6911	10.5117	14.3348	15.2557	14.9354	NA	NA	11.277	7.34651	7.6202	6.00648	9.57826	13.9859	6.36146	NA	NA	14.6152	NA	NA	6.31009	11.3591	7.78643	10.6221	9.91334	15.937	10.3911	14.1842	12.2336	20.655	15.2723	12.481	10.5867	9.79991	19.3213	16.2961	17.0201	21.6731	19.6598	12.0129	15.5567	15.7952	18.3953	11.6322	15.9276	11.5432	18.4005	14.8673	12.7767	12.2819	13.06
ecotype.7378	11.3353	14.272	16.0746	15.9088	12.7014	8.88306	10.5704	5.45121	NA	6.24094	NA	12.3745	6.32193	9.16742	14.1486	10.2578	11.1172	11.1612	7.75895	14.5492	5.78643	9.32511	5.9529	16.2067	7.95851	13.965	15.2131	21.6139	13.5321	12.4765	10.0449	8.79464	18.4039	15.2215	14.3222	21.3202	20.5284	14.843	14.5696	18.8079	19.4588	10.2906	14.815	9.4335	11.8612	14.2103	12.5576	11.9842	12.6501
ecotype.8796	12.4485	14.3056	16.7654	16.3944	NA	8.99732	11.0268	5.85175	NA	6.06197	NA	13.4504	6.00998	9.5411	15.6243	NA	11.6579	11.4519	7.61293	17.7286	5.82886	9.43032	5.7937	15.9822	9.0878	14.6746	14.7144	21.6036	14.8881	11.1127	10.0719	9.59103	20.2545	15.7428	15.0436	21.8599	20.4262	13.5166	16.8917	19.8999	19.6879	11.3252	15.9452	10.8018	12.9851	14.339	12.7036	12.755	13.4238
ecotype.7372	11.3196	13.4765	16.3885	16.1408	NA	8.23325	10.1824	6.09276	NA	NA	NA	13.1665	5.79586	8.66178	16.1681	NA	12.4158	11.1972	6.45998	17.519	6.09538	9.15539	NA	15.7982	7.88925	14.1704	14.9523	20.4841	13.6634	9.50164	9.34387	9.02792	18.8109	14.1327	11.4706	21.7915	19.7108	12.7204	16.0697	19.0503	19.5493	10.0488	15.0064	9.84102	13.1711	13.5107	12.3375	13.1511	13.5237
ecotype.7340	10.8903	14.3536	16.1537	16.1491	13.8851	9.28816	11.0665	5.85175	NA	6.11541	NA	13.774	6.1062	8.89785	14.5959	NA	12.1514	11.1087	6.90554	14.363	5.62723	9.53183	5.81755	15.9326	10.1083	13.8994	15.54	21.4243	14.3924	10.4102	10.1877	8.58189	18.1413	15.6908	17.8077	21.669	20.3331	13.1274	15.8747	18.9031	19.4424	10.0873	15.6342	10.7657	14.0806	14.5819	12.9806	14.035	13.0366
ecotype.81	10.8227	14.4626	16.4428	16.1346	13.4129	NA	11.0842	6.94691	NA	NA	NA	14.0543	5.93336	8.81698	14.4831	NA	12.2315	11.3486	5.89855	14.1197	6.51476	9.16343	6.23554	15.8457	10.0111	15.0344	15.3836	21.1222	13.7421	10.4485	10.0652	9.14219	18.7634	15.2314	17.3944	21.828	20.49	13.1748	16.0926	19.24	19.4577	10.9269	15.8057	10.8158	13.8165	14.2348	13.0079	13.0046	13.8029
ecotype.6905	10.4772	13.8653	16.7052	16.24	13.925	9.45208	11.0434	6.05528	NA	6.19203	NA	12.9398	6.05889	9.19229	14.7017	NA	12.7296	11.12	6.53398	16.7478	6.3642	9.34253	9.69738	16.0507	9.15818	13.3822	13.7648	20.0693	NA	13.1339	10.1181	10.6001	18.3183	16.0824	15.9384	NA	19.9435	14.7775	17.0989	19.7468	19.4614	11.2144	15.8596	12.6244	12.4847	14.5877	13.3284	12.6362	12.9817
ecotype.7477	10.9996	14.106	16.0569	15.8175	NA	7.71512	10.7358	NA	NA	6.31133	7.76956	13.6631	6.38082	8.92778	15.3383	12.1385	10.107	11.5045	5.71985	15.6348	5.8078	9.30667	5.26185	15.7803	10.7803	15.1969	16.4465	21.3484	14.7664	10.5617	9.85807	9.94004	19.3429	15.5564	16.178	21.462	21.0684	14.3146	19.7691	19.5958	19.4419	10.0682	15.4652	9.28956	13.5121	13.8185	12.2547	12.6667	13.0647
ecotype.7472	11.7699	14.3878	16.2962	16.281	12.9963	NA	10.8144	NA	NA	NA	NA	13.4326	6.23947	8.64746	15.5924	10.1505	10.3692	11.4439	7.43606	16.4261	5.82886	9.08751	NA	15.711	7.87738	14.8729	15.1612	21.663	15.1561	9.40745	9.23239	8.98696	18.8027	14.9052	11.9661	21.8054	20.6606	13.8052	18.3127	20.0984	20.3306	10.1925	15.4588	8.89487	12.1569	13.9783	12.0667	12.9743	13.7446
ecotype.7394	11.1883	14.0625	16.4896	16.1725	13.4062	7.89883	10.8391	5.91588	NA	NA	NA	13.0427	6.34183	9.28309	14.3677	NA	10.1486	11.3136	8.48585	16.526	5.89026	8.93821	5.88681	16.1847	8.61672	13.191	16.0441	21.853	15.457	11.8922	9.97494	9.71466	18.984	15.4626	15.9825	21.8223	20.9242	15.0508	19.7313	19.8761	19.5355	10.5673	15.5026	10.6331	13.0146	14.4288	12.8526	11.5407	13.6963
ecotype.8610	11.1434	14.4353	16.1465	16.0446	NA	7.60409	NA	8.04576	NA	NA	NA	13.5363	6.28129	8.58496	14.892	NA	9.93196	11.7079	6.80451	16.0776	5.52769	9.66619	NA	15.9423	7.54347	14.8424	16.2551	21.1691	14.4724	9.97282	9.93866	8.59406	19.4915	14.8878	12.8826	21.6416	20.8697	14.4305	17.9088	20.3001	19.4866	10.5775	15.8486	9.04812	12.8458	13.4588	11.9727	12.6442	13.2934
ecotype.8275	11.4754	14.2781	16.0075	15.8223	12.1004	NA	10.6158	NA	NA	NA	NA	14.1023	5.91346	8.6525	13.6397	NA	11.52	11.3847	7.22882	14.1102	6.26801	11.0848	7.51823	15.8474	7.32007	14.4939	13.8105	21.2077	14.2548	11.592	9.75566	9.18049	19.919	14.1917	12.7599	21.4134	21.6316	14.9117	16.9764	17.0575	19.0983	10.9595	15.8198	10.0892	16.6496	13.6706	11.7788	13.0764	15.3736
ecotype.7346	10.5189	13.6854	15.5028	15.2858	11.6831	9.00248	10.3931	5.4083	NA	NA	5.78323	13.8679	5.99008	8.74016	12.327	NA	11.3959	11.2988	6.63297	12.4137	NA	10.2344	NA	15.9566	7.89843	12.6528	13.9725	22.4636	14.1091	10.8264	9.56907	9.37086	18.9524	13.8137	12.8411	20.6015	21.2275	14.1542	16.4924	16.2355	19.2781	11.6124	15.0323	9.29009	16.2016	13.0522	11.3534	11.6561	13.0812
ecotype.6005	11.2204	14.4605	16.5914	16.2767	12.6405	8.92387	10.4649	5.88562	NA	5.68133	7.20154	14.1111	6.34156	8.84427	13.7148	NA	10.1892	11.3815	8.26629	14.818	5.99117	10.5316	NA	16.1965	7.63804	13.4064	14.4244	21.4803	14.7658	10.5937	9.35247	9.2774	18.4925	14.5367	11.9718	21.5465	21.2053	13.9324	17.1484	16.9962	19.6075	10.7972	15.1911	9.11762	16.1383	14.4184	12.7919	12.1894	13.9722
ecotype.6907	11.3586	14.5509	16.492	16.3482	NA	NA	11.4058	NA	NA	5.65332	NA	15.0073	5.83254	9.27294	13.6282	NA	11.4343	11.6199	7.37321	14.6725	7.72536	11.116	8.37089	16.2904	8.34941	14.5146	14.499	22.4464	15.1852	11.1752	9.69847	9.65284	19.8208	15.3013	15.1333	21.907	21.4104	14.117	17.094	17.5497	20.4709	11.2867	16.0736	10.7376	16.9919	14.8437	12.6094	12.1035	14.7171
ecotype.6898	11.0766	14.8918	16.3145	16.3018	13.3225	NA	11.2643	NA	NA	6.35593	NA	13.6346	6.26139	8.54424	14.0592	NA	12.0878	11.8417	7.98732	13.6365	NA	11.2322	7.50415	NA	8.29011	13.2703	13.6483	20.8615	13.7703	12.2196	9.90563	9.44858	19.1178	15.8381	15.3608	21.8781	21.1007	15.3898	16.2536	17.7133	20.3016	10.6188	15.6242	10.4524	16.1439	14.5158	12.3559	12.2935	13.2285
ecotype.7283	11.8191	14.7031	16.7595	16.6361	13.4609	9.30681	11.3839	6.83391	NA	6.13064	NA	13.6778	6.50714	8.99719	13.9138	NA	12.1942	11.9393	8.50445	13.5309	6.97723	11.2746	8.65828	NA	8.93114	13.9827	14.2825	22.5297	14.6348	12.9093	9.92389	9.41541	19.0175	15.8809	15.4636	21.9263	21.3076	15.7404	16.168	18.2654	20.2413	10.9091	15.376	10.957	16.0585	14.9308	13.0447	13.4226	13.3483
ecotype.7284	10.9155	14.8085	15.8558	15.7692	13.2453	NA	11.098	6.69007	NA	NA	NA	13.7635	6.15447	9.15765	13.9885	NA	11.922	11.7114	7.15082	13.3018	6.90544	11.1966	7.44644	16.1773	9.85134	13.788	14.8804	22.068	NA	12.6388	9.91174	9.52233	19.7653	15.3037	15.1911	21.8688	21.0721	14.7445	16.1446	17.3946	19.4822	10.3467	15.7365	11.4088	17.5441	14.4205	12.7681	12.6507	14.5017
ecotype.366	14.5344	15.1068	17.5871	17.3074	13.7539	8.94677	11.1175	NA	NA	6.53548	NA	13.648	6.32193	8.70707	14.3664	NA	12.3134	11.7268	7.76599	14.8832	6.8143	11.006	9.35136	16.0115	9.09603	13.9705	13.5482	20.8748	14.6537	14.0308	10.2367	9.81031	19.413	16.0643	14.6072	21.9955	20.8417	15.4894	16.4044	18.4994	19.902	11.4084	15.7847	12.7535	15.1657	15.1497	13.4755	12.8296	13.99
ecotype.281	11.0389	13.9728	15.6857	15.4174	NA	8.81607	10.6828	6.60624	NA	5.93509	NA	13.7754	NA	8.94137	13.7595	NA	11.8076	10.9188	6.64927	12.367	6.70012	10.4874	6.71437	16.3253	7.98822	14.2171	12.832	20.7837	14.1752	12.1877	9.62967	8.70656	18.5088	15.1886	15.1097	21.6241	20.9438	14.552	15.939	17.5501	19.3269	10.1941	15.1892	10.9755	16.0155	14.0037	12.1442	12.8324	12.7277
ecotype.392	10.5866	14.3989	15.812	15.6579	13.136	NA	11.6138	7.32833	NA	6.30282	NA	14.0065	6.0863	8.83817	13.6106	NA	11.8324	11.3513	7.7585	11.6333	6.8143	10.8705	7.9916	16.0318	9.07861	14.5777	14.4177	20.2927	14.2528	11.728	9.79091	8.86236	17.7806	15.7412	16.325	21.7882	20.6288	14.0393	15.764	17.1669	19.0988	9.89571	15.1774	10.8063	17.2371	14.3164	12.3076	12.4386	13.0117
ecotype.5565	11.5366	15.139	16.2899	16.1884	13.4039	NA	11.6634	6.8444	NA	6.55075	NA	14.6031	NA	9.47909	14.2495	NA	12.1811	11.9738	7.98732	14.4448	7.18555	12.0115	8.37089	16.3314	9.11323	14.8668	15.0312	22.5316	13.9533	12.731	10.0962	9.43337	20.1489	15.8897	16.4758	21.8973	21.5343	15.1972	16.0912	18.6039	19.8459	11.0806	16.1437	11.745	16.6311	14.5246	12.6768	12.1406	13.7769
ecotype.6243	10.5063	14.2801	16.1068	15.9222	13.6528	8.58744	10.9112	NA	NA	6.24768	NA	14.0033	6.01475	9.44939	12.9584	NA	11.8422	11.6128	6.915	11.52	6.07209	11.3162	7.62614	16.2376	8.48779	14.7268	14.7157	21.0599	14.087	12.0783	9.72475	8.87367	17.3753	16.0691	15.197	21.3899	21.0723	14.9566	15.4645	17.9251	19.3993	10.4646	15.2093	10.7355	15.3439	14.3686	12.2193	13.1021	12.9747
ecotype.362	11.7077	14.224	16.1293	16.2175	12.3596	9.48165	10.973	7.35059	NA	NA	NA	12.829	6.54149	9.18915	15.1993	NA	12.5085	12.1505	7.68133	15.5817	6.99117	11.1322	8.22405	16.2283	7.10752	13.965	13.7068	21.8014	14.3034	13.325	9.75566	9.54138	19.0312	14.7655	11.8617	21.899	20.2407	15.3695	15.8945	18.1856	20.0583	10.3728	15.7367	10.8376	16.098	13.8514	12.2944	12.9102	13.8099
ecotype.5729	10.5102	13.6364	15.8474	15.8837	13.6248	NA	11.5191	7.1705	NA	6.50445	7.54103	13.3478	6.76146	8.98895	13.8684	NA	12.0932	11.172	7.40235	13.22	6.51955	10.8912	7.87612	16.3178	8.38763	14.5331	13.411	21.731	14.3461	12.7308	9.71604	8.70656	19.2903	15.9405	16.1989	21.8242	20.6126	15.0482	15.4316	17.7328	19.4626	9.89871	15.5644	10.9436	15.8934	14.302	12.5555	12.7589	13.445
ecotype.6976	10.9509	14.6237	16.2392	15.9784	13.7906	NA	11.7732	5.49076	NA	5.65332	NA	13.8654	6.45403	9.24785	13.6709	NA	12.0143	11.6512	7.76599	14.163	7.89806	11.3557	7.78592	16.2152	9.30517	13.4252	14.2947	22.2963	14.7816	13.4328	10.0401	9.3682	20.7033	16.4057	17.4388	21.9345	21.1347	15.1892	15.6889	17.8269	19.7783	10.7069	15.8692	11.1526	17.8612	14.8404	12.8186	13.2582	13.3536
ecotype.379	11.1438	14.659	16.2988	16.2265	13.7745	9.78463	11.1214	7.54966	NA	6.02529	NA	13.6818	6.10938	10.7096	14.1969	NA	12.6811	11.9202	7.21793	15.0679	6.97723	11.3649	7.84296	17.4428	8.58967	14.3148	14.9852	22.4017	14.9802	13.1162	10.1771	9.05689	20.0478	16.089	15.5968	21.8831	21.1795	15.6373	15.7941	18.6553	20.2726	10.9099	15.8294	11.4749	15.3044	14.4248	12.9417	12.6579	13.5536
ecotype.6318	11.6623	14.871	16.472	16.192	13.7035	9.66545	11.3381	NA	NA	6.00326	NA	13.8645	NA	9.21762	13.6959	10.5315	11.9519	11.2825	7.08043	12.3819	7.01865	11.5789	7.87612	16.2769	9.55651	14.0118	15.0024	21.2153	14.421	12.9856	10.132	9.25449	18.6893	15.9928	15.9102	21.6868	21.0183	15.3811	15.5578	17.919	19.7072	10.319	15.69	11.642	16.026	14.991	12.8881	12.5997	13.2801
ecotype.6990	10.8747	14.7645	16.4424	16.0705	13.788	NA	12.0993	NA	NA	6.02529	7.32379	14.4161	6.39889	9.27294	13.788	NA	12.3443	11.7987	7.63297	14.1559	8.24493	11.97	9.12175	16.2759	9.89843	14.5734	13.6478	22.4383	14.756	13.7716	10.1643	9.66375	20.3847	16.7424	17.5198	21.9226	21.0948	15.226	15.7163	18.2499	19.1672	11.6806	16.3169	11.8778	16.851	14.5971	12.5998	13.0011	14.1595
ecotype.6982	10.4026	14.0247	15.6444	15.5344	12.2733	NA	10.4201	NA	8.79773	6.00326	NA	13.6468	6.30203	8.9039	13.8024	9.827	12.0693	11.2518	7.08043	13.1958	6.3131	11.3639	NA	NA	8.58967	14.3479	15.2151	21.2541	NA	11.9026	9.95382	8.58333	19.646	14.6796	14.7371	21.2177	20.94	14.6706	15.0491	17.9759	19.4372	9.61517	14.8614	10.7953	15.0366	14.0189	11.9065	13.1326	13.3048
ecotype.357	10.555	14.3915	15.6926	15.7063	13.0202	NA	10.5238	6.83391	NA	6.5808	NA	13.661	5.96499	9.31528	13.6719	NA	12.3264	11.3625	6.21793	13.3249	NA	10.5334	6.98148	16.2819	8.27999	14.0714	14.3081	21.3682	13.7789	11.9352	9.76075	8.24871	19.4752	15.0932	14.2685	21.3202	20.7671	14.8073	15.0363	18.4585	19.5428	10.2098	15.649	10.4761	14.6292	13.765	11.8523	12.8752	12.6466
ecotype.6985	10.5112	13.6826	16.1187	15.9619	13.1342	8.06661	10.5202	NA	NA	6.30282	NA	13.7751	6.21957	9.13544	13.7798	NA	12.0773	11.2887	7.01903	11.3372	NA	11.0804	NA	16.3789	8.63009	13.5835	13.4943	20.4143	13.6555	12.1622	9.96121	8.78457	17.8142	15.4099	15.4501	21.4783	20.6094	14.3722	15.0792	17.7136	18.8124	10.0026	14.7922	10.5953	15.0695	14.3617	12.3407	9.07935	12.6228
ecotype.378	11.0502	14.3448	15.6787	15.5189	13.2231	11.5317	NA	6.8444	NA	6.00326	7.9385	11.2504	6.47195	9.21292	11.6749	12.8189	11.5722	11.5069	7.01903	10.6984	7.27942	7.58331	10.2726	16.1257	11.1815	14.3568	14.229	21.7703	16.524	11.2638	10.4216	10.0251	19.8761	15.9165	16.8546	21.0193	21.1805	13.2686	15.5765	15.3253	19.5661	10.806	15.769	11.0813	20.4732	14.4947	12.6126	12.27	14.3158
ecotype.6973	10.8132	13.9258	15.9072	15.5848	13.503	11.0666	NA	NA	NA	6.45662	8.59432	10.6238	5.83254	9.13046	11.8699	12.12	12.0133	11.2466	7.0439	10.519	7.0322	5.7297	9.78592	16.1958	10.7777	11.6285	14.6251	20.1015	16.0223	10.9362	10.3138	10.329	18.6539	15.9482	15.9028	20.292	20.8925	12.1717	15.4058	14.9616	18.6483	10.0288	15.3878	11.0124	19.6862	14.955	12.5009	12.9177	12.7866
ecotype.374	12.5126	13.8728	15.7201	15.5219	13.4152	10.6792	NA	NA	NA	5.88778	8.36819	NA	6.73202	9.32185	11.8355	13.1897	12.057	11.2932	6.86004	10.086	6.39926	5.82755	10.472	15.9694	10.5031	13.3083	14.0601	20.6456	16.0131	12.4021	10.2917	10.0602	18.8811	15.8309	16.748	20.7173	21.0753	14.9659	15.658	15.3441	19.1385	10.2001	15.2158	10.7382	20.1293	15.0411	12.7944	12.4926	12.6922
ecotype.321	11.2595	14.256	16.1886	15.9802	13.5913	NA	NA	NA	NA	5.70881	7.66008	NA	NA	9.16254	11.9582	13.3019	12.2383	11.2362	7.01903	9.99315	7.05892	NA	9.18488	16.1579	10.5396	14.0191	13.4271	20.9217	16.5638	11.4511	10.331	10.3933	18.0547	16.0648	16.1883	20.4847	21.1451	13.5437	15.1106	15.8076	19.6227	10.5987	15.1474	10.6949	19.4831	15.2343	13.0658	13.0725	12.6109
ecotype.7516	10.933	14.1439	15.9761	15.6373	13.7155	NA	NA	NA	NA	6.50445	8.87838	10.6383	6.21957	9.25703	11.9507	NA	11.9453	11.1419	7.20696	9.87461	7.38877	NA	10.5983	16.2577	11.5523	12.1521	14.0741	19.514	16.2809	11.1402	10.5921	10.908	18.6761	16.2175	17.0767	21.0366	20.7161	12.805	15.5083	15.0664	18.8649	10.1855	14.8732	10.9663	20.9612	15.2489	13.1166	13.303	12.8502
ecotype.7011	11.0929	14.1929	16.3538	16.0201	13.1513	NA	NA	5.78027	NA	6.06835	9.08402	NA	6.59154	9.40468	12.2464	13.9912	12.165	11.381	7.56585	10.325	6.89065	7.761	10.6278	16.1204	11.2863	13.8315	14.6919	21.7139	16.5187	11.097	10.5854	10.7705	17.4582	15.3707	16.5212	20.8479	21.0843	11.9093	15.599	14.7567	19.3341	10.3246	15.4678	11.1872	20.6391	15.4389	13.3795	13.3234	12.7043
ecotype.7206	10.9516	14.1856	16.0997	15.8635	12.9906	NA	NA	NA	7.63511	6.17072	8.22103	NA	6.59154	9.61731	11.8279	13.8687	11.8958	11.3242	7.16222	9.32563	6.3782	NA	9.71131	16.3001	10.5978	13.8725	14.0635	20.4563	16.642	10.8279	10.5787	10.6196	17.4885	15.3787	16.1151	20.183	21.0098	12.0522	15.189	15.0093	19.2703	9.99004	15.0161	10.6042	19.6911	15.0127	13.0182	12.7748	13.0345
ecotype.126	10.7383	13.9869	16.1404	15.7655	13.2016	NA	NA	6.64277	NA	6.22882	7.90876	NA	6.24063	9.07965	11.6991	12.3554	12.2314	11.0336	6.08043	9.30563	6.50019	7.47424	9.97128	16.1718	9.99443	13.0644	13.5498	19.9648	16.2991	10.7244	10.4875	10.6992	16.4697	15.5605	16.0992	20.5947	20.774	11.3864	15.235	15.6967	18.7051	9.94727	14.7408	10.6337	19.4642	15.1099	13.3088	11.3091	12.1063
ecotype.7424	12.2375	14.0883	16.2317	16.1554	13.5898	13.0951	NA	5.86516	NA	6.73578	9.66364	11.1462	6.38003	9.37549	NA	14.9403	12.0773	11.5622	7.83175	9.76902	8.05892	7.64501	11.0104	16.5628	12.2926	12.9081	13.6324	21.0342	16.6443	11.8945	10.8131	11.7851	18.5847	15.7136	17.6659	21.3583	21.6226	13.3182	15.7949	15.2385	19.7394	11.539	15.5893	11.399	21.4271	15.5461	12.9065	12.5423	13.1335
ecotype.6958	11.0308	14.0135	16.0026	15.6748	13.5257	NA	NA	5.9838	8.29462	6.45662	9.00187	11.0945	5.91346	9.08481	12.0467	14.8698	11.8881	11.381	7.12773	9.57992	6.92009	7.61791	10.1309	16.2736	10.996	13.6686	14.4989	21.291	16.0459	11.3898	10.2245	10.0912	17.8552	15.7615	16.5329	20.7086	20.8791	12.6806	15.5895	15.072	18.9894	11.505	14.9208	10.7855	20.3417	15.2218	13.0123	11.6246	12.8975
ecotype.6448	12.3624	14.1334	16.2588	15.9811	13.0224	NA	NA	NA	NA	5.98089	9.14907	NA	6.41751	9.14288	11.7972	14.8565	12.0342	11.5515	7.73578	10.1813	6.717	8.46287	9.19805	16.2591	10.4017	13.0202	14.1742	20.0969	16.5164	10.453	10.2952	9.16523	18.0967	15.2277	15.9858	19.9303	21.377	11.9924	14.8513	15.8158	19.2482	11.6605	14.7689	10.4249	19.3245	14.8777	12.7589	12.3402	13.6118
ecotype.7520	11.8362	14.4735	16.156	15.9642	13.7528	12.2778	NA	6.4638	NA	6.45662	9.66008	NA	5.80453	9.12295	12.0142	14.9256	12.4168	11.3905	9.06835	NA	7.82212	8.51887	10.2871	16.0645	11.5958	12.3586	14.5794	20.9336	16.7185	11.3457	10.7108	10.8988	18.2244	15.4362	17.2088	21.15	21.3738	12.3419	15.6453	14.9575	19.1071	11.4757	15.9839	11.1368	21.2791	15.1528	13.1136	11.4166	13.4333
ecotype.7525	12.2841	14.3496	16.4841	16.2736	13.8093	13.3547	NA	NA	NA	6.55075	10.0933	NA	6.57505	9.44939	12.2865	15.4318	12.3456	11.8769	7.85302	10.7814	8.02544	7.87981	11.6147	16.0637	12.6504	14.6442	14.7874	22.0962	17.0811	13.0101	10.7334	11.5157	19.7849	15.9243	17.4207	21.1921	21.6033	14.3066	16.0901	15.1978	19.9951	11.437	15.6219	11.3674	21.5973	15.5576	13.5969	13.6733	14.0642
ecotype.7000	11.5328	14.4216	15.9749	15.8906	13.1226	12.3568	NA	NA	NA	6.52005	8.92073	NA	6.62396	9.2842	11.91	14.7682	12.3034	11.8379	7.56585	10.0659	6.73368	7.90804	10.7265	16.1064	11.2414	13.7605	13.8989	22.0999	16.411	12.3355	10.3956	10.2873	19.2034	15.5228	17.1581	20.6696	21.2383	14.2759	15.039	15.5969	19.5701	10.898	15.4233	10.9692	20.3736	15.018	13.0247	12.0488	13.4715
ecotype.6449	11.9513	14.5701	16.4772	16.5343	13.7144	8.52794	NA	6.32084	NA	6.42383	8.71267	NA	5.99008	9.02967	NA	14.9776	13.6193	12.0592	8.11605	14.4279	6.44048	8.72654	10.6164	16.0289	8.27999	13.1775	14.7846	21.5328	16.7733	12.8544	10.0988	9.73165	18.8145	15.8768	15.6572	21.8632	20.2903	13.6165	16.0702	18.8427	20.2555	11.7806	15.4839	11.1823	15.9519	14.6102	12.7718	12.1606	13.0078
ecotype.7145	12.0298	13.8975	16.0692	15.9839	13.3529	12.0134	NA	NA	NA	6.26629	9.13629	NA	6.73202	9.27746	12.1922	14.7365	12.1538	11.3351	7.83175	10.2245	7.36755	8.77333	10.2197	16.1068	11.0888	13.4026	13.9056	20.9403	16.6783	12.5367	10.4865	10.0098	18.5787	15.7076	16.4591	20.8319	21.267	14.3001	15.0257	15.5937	19.8293	12.1895	15.6036	10.9277	20.227	14.9201	13.0423	12.1269	13.4147
ecotype.7255	16.204	15.3079	16.8468	16.4697	15.0766	12.977	NA	5.9257	NA	5.88778	9.99055	NA	6.70196	9.62264	12.0108	14.4369	12.6752	12.0022	6.12773	10.9161	10.554	11.6741	11.5588	16.2697	13.1175	14.566	14.4202	22.4274	16.4761	12.7572	11.1069	10.8103	20.0018	17.3112	19.0822	21.8802	21.7547	13.6627	16.2526	16.7942	19.9826	11.2867	16.2479	12.5563	22.3028	16.2744	14.3049	12.0274	13.4144
ecotype.7379	12.0737	15.3789	16.1796	15.8029	13.4632	12.0627	NA	6.00266	NA	6.24768	8.44066	12.1023	6.38003	8.90097	12.2239	13.8574	12.5978	11.5888	6.87398	10.7595	7.48056	7.48178	9.00665	15.9395	10.606	13.5893	14.399	20.9373	16.7514	11.0752	10.5516	9.68317	18.3126	15.8119	16.6138	20.3702	21.5054	13.1284	13.8588	16.1878	18.7414	11.3679	15.4452	10.3796	19.8107	15.2476	12.785	12.0966	13.5525
ecotype.5232	11.6044	14.627	16.3851	16.146	13.561	12.1663	NA	6.29046	NA	6.22882	9.24979	11.4253	6.1321	9.29983	11.9638	14.914	12.4613	11.3367	7.68133	9.70072	7.77455	9.03124	9.8843	16.1366	11.7956	13.8188	14.0484	22.0084	16.8276	11.5492	10.3978	9.79849	18.6587	15.9687	17.3762	20.9136	21.242	12.2798	14.6885	15.8645	19.8346	11.6134	15.5492	10.7849	20.708	15.3573	13.4185	12.9941	12.9374
ecotype.7244	11.307	14.5299	16.1767	16.0839	12.8873	10.1961	NA	5.85628	NA	6.29391	8.82721	NA	6.09637	9.69925	13.2616	14.7605	11.8619	11.6169	6.90689	12.7691	7.24802	8.9707	9.11007	15.984	8.14847	13.7102	13.6757	21.8186	15.0538	11.9602	9.36858	10.1033	19.8273	14.5677	14.2334	20.3484	21.5822	15.1388	14.903	15.4354	20.0843	10.9032	15.8678	9.92086	17.3816	14.9487	12.7485	12.8375	14.6444
ecotype.6943	11.2654	14.0847	16.0793	15.9037	12.2476	8.743	NA	7.03078	7.47317	6.08909	9.04704	NA	NA	9.60233	12.5553	14.1904	12.1772	11.6511	6.8625	11.4021	NA	11.281	8.63674	16.2985	NA	14.4335	13.3014	20.2077	15.3239	10.4115	9.08711	8.98315	17.6122	14.3818	13.2066	19.6841	21.3349	12.1256	14.3134	15.6021	19.3778	10.0108	14.9194	9.27605	16.218	14.4322	12.3812	12.4436	13.2014
ecotype.7141	11.0076	14.1163	16.0887	15.7979	13.0301	10.4084	NA	6.11932	NA	6.11334	9.49206	13.5107	5.98089	9.42032	12.9384	16.2669	12.2241	11.5658	7.29712	10.6042	6.15324	11.2007	9.17467	16.2312	8.87639	13.965	14.1458	21.6702	15.1953	12.9644	9.86945	9.88372	17.4043	13.4699	14.2353	20.1812	21.5758	15.0273	14.5023	14.7729	19.3857	11.0832	15.3067	10.1859	17.401	14.8466	13.0876	13.5903	12.9308
ecotype.7337	11.2005	14.4755	16.5452	16.4159	13.0876	10.2267	NA	5.55989	NA	NA	9.16695	NA	6.00474	9.29944	NA	15.7777	12.2032	11.6135	8.11988	10.8244	6.56828	10.2269	9.86971	16.1592	10.5183	13.3782	14.0952	21.1924	15.1099	11.6121	10.0031	10.9263	17.8873	13.3846	13.906	20.6104	21.4741	14.7119	15.0957	14.1066	19.3531	10.8342	15.2616	10.3831	17.5456	15.0814	13.3879	13.1832	12.764
ecotype.7277	11.3389	15.0751	16.1408	16.0612	13.1428	10.6557	NA	5.93645	NA	6.51023	8.47928	NA	6.00474	9.43805	13.0797	13.6919	12.4748	11.632	8.13396	12.3044	6.74413	10.5666	9.35424	16.1472	9.25281	14.2882	15.1278	21.9484	15.2915	10.7778	9.84516	9.6423	19.5473	15.0168	14.3009	20.5069	21.6116	13.6334	14.8321	15.845	19.8208	9.7605	15.4861	10.4448	17.1098	14.8073	12.8653	13.0882	13.5527
ecotype.6977	10.9355	14.0847	15.8302	15.7607	12.7557	9.17158	NA	NA	8.29462	NA	8.74659	NA	5.95664	8.85419	12.7846	14.5189	12.2245	11.1426	6.60396	11.9204	6.4716	10.3775	9.61425	16.1925	7.65943	13.5212	13.9794	20.0206	14.7901	11.8607	9.68153	9.25867	18.7189	14.658	13.8405	20.0085	20.817	14.5828	14.7426	15.129	18.8937	10.0016	14.7901	9.90996	16.4742	14.5302	12.499	12.4695	13.3323
ecotype.2274	10.7432	14.046	15.9267	15.5738	13.2984	10.1352	NA	5.37086	NA	5.87888	8.82497	12.8403	5.82889	9.0398	NA	14.2892	12.2065	11.0147	7.22005	11.647	6.4281	10.4443	9.18488	16.0878	8.67517	14.3023	13.3841	20.2196	15.0422	11.8937	9.76647	9.75913	18.8015	14.9322	14.6144	20.3728	20.9875	14.607	14.7408	15.2211	19.1194	9.8744	15.3492	10.0614	17.2407	14.5519	12.9689	11.9474	12.7243
ecotype.7307	10.4208	13.8728	15.5258	15.4784	13.3523	10.3882	NA	6.52141	NA	6.03934	8.09248	NA	6.18253	8.94068	12.5416	13.461	12.0773	10.996	6.40166	10.9015	6.59475	10.5419	8.89273	16.0898	8.474	14.4747	13.0976	20.0501	14.6917	12.8915	10.2159	10.2678	18.3665	15.0629	15.4796	20.7753	20.5775	14.5041	14.5487	15.4974	18.919	9.7833	15.2746	9.952	17.3641	14.5941	12.546	12.6507	13.5166
ecotype.6899	10.6535	13.8746	15.8367	15.5051	12.3241	8.80516	NA	5.77139	NA	NA	7.18978	NA	6.64386	9.22736	12.5788	14.3056	12.4105	10.7333	6.69539	11.4509	5.94267	8.93734	8.22004	15.9499	7.81523	12.9648	13.1411	20.6172	14.4795	11.6632	9.59493	9.02704	18.1988	14.9972	14.2285	19.5378	21.0772	15.6716	13.6788	15.8842	18.9465	11.3619	14.4191	8.9668	16.3442	14.4151	12.0472	10.7844	13.3312
ecotype.7418	14.1949	15.1101	16.7953	16.6321	13.4612	9.86613	NA	6.21885	NA	6.13719	9.47643	14.0069	6.074	9.50686	13.4588	15.8571	12.5515	11.6169	8.36632	12.6438	7.66514	11.2576	9.89065	16.243	10.5148	13.8567	14.1394	21.2638	15.5334	12.1989	9.95993	11.9052	19.6988	14.7184	14.5608	21.1671	21.4521	14.673	15.8688	15.8525	20.123	11.0469	15.9473	10.6727	17.8819	15.3765	13.6797	12.1757	14.6963
ecotype.7291	10.7493	14.1067	16.1292	15.761	13.3996	9.895	NA	NA	NA	5.96134	8.6762	NA	5.98089	9.20164	12.9008	14.4592	12.1001	10.8524	6.12928	11.8832	6.92191	11.5082	9.23813	16.1858	10.1349	13.9668	14.8145	20.3488	14.787	12.1731	10.0832	9.8956	19.2273	14.2642	14.4842	20.4826	21.2699	14.2555	14.9161	15.1727	19.0828	10.5066	15.592	10.0712	16.9212	14.8797	13.2667	13.3526	12.7239
ecotype.6944	11.287	13.9165	15.7183	15.4668	12.3297	NA	NA	NA	NA	NA	8.17929	NA	6.22375	8.7727	12.9631	14.9969	12.1713	10.7792	7.85685	11.1586	6.44274	10.1777	8.22665	15.9615	8.58143	13.5017	13.4414	20.466	15.493	9.96252	9.66428	9.70275	17.7799	14.036	13.8075	19.9927	20.7318	10.2972	14.9185	15.4721	19.0316	10.8547	14.5297	9.45912	16.0238	14.2377	12.4542	12.9666	12.467
ecotype.7078	11.0268	14.5356	16.1474	15.9453	13.5522	8.38819	NA	NA	NA	6.06443	9.61003	13.464	5.93198	9.07422	12.6931	14.579	10.6661	11.708	7.1479	14.4728	6.44274	10.7863	9.05549	16.1352	8.90336	12.8566	16.7493	21.9161	15.1048	10.6408	9.95284	10.5381	19.5731	15.3662	15.2545	21.4749	21.5189	12.8689	15.8745	16.0515	20.0438	11.0199	15.4411	10.7699	17.8928	14.459	12.8016	12.4402	14.1673
ecotype.7151	10.6339	14.6174	16.2056	15.9024	13.5283	NA	NA	5.727	NA	6.29391	9.38503	NA	5.90689	8.90607	13.2455	13.9709	12.4429	11.3824	NA	13.55	7.05179	11.7081	9.23813	16.099	11.0305	13.522	15.083	20.6998	15.2265	10.8557	9.77935	10.0723	20.1829	15.0888	14.9127	21.1738	21.2862	12.9535	15.6533	15.7162	19.4153	10.9789	15.3608	10.8376	17.4935	14.8785	13.2314	13.7715	13.0299
ecotype.7310	11.0955	14.2734	15.5636	15.5706	13.013	7.67804	NA	NA	NA	NA	7.25784	NA	NA	9.01934	12.8178	13.6495	12.0899	11.0739	6.72048	13.0232	6.18843	NA	8.31914	15.941	8.43387	13.7529	15.1127	21.3534	15.3458	NA	9.68667	8.96916	19.5458	15.5448	14.9707	20.4607	20.8706	10.8992	14.5635	16.3559	19.5993	10.579	15.2431	9.72713	16.4049	14.2516	12.0556	12.8806	13.8778
ecotype.7062	10.4668	14.203	16.1513	15.8671	NA	NA	NA	NA	5.77513	NA	8.18978	NA	NA	8.97144	12.466	12.746	12.3028	11.0366	6.44746	12.3682	6.30524	9.89887	9.17978	15.9558	9.06495	13.0124	13.927	20.5669	14.164	12.3561	10.1267	9.13877	19.1229	16.3489	15.7924	20.6517	20.8045	14.9723	14.8268	16.2002	19.2814	8.88442	15.1094	10.246	16.6639	15.0252	12.9963	13.7328	12.761
ecotype.5380	11.3602	14.5514	16.277	16.2654	13.2398	7.23747	NA	6.64586	NA	6.3562	8.54342	NA	5.93198	8.89005	13.0778	13.9299	12.3632	11.4661	7.549	12.0795	6.4133	9.52512	8.65398	16.2268	9.14395	13.768	13.6869	21.6488	15.9664	9.67404	9.8619	8.90004	18.4208	15.5391	14.8783	20.7793	21.3392	10.5823	15.1998	16.9599	19.8759	10.7107	15.3685	10.4251	16.5042	14.7548	12.6511	13.3413	13.2086
ecotype.5606	11.1207	14.7296	16.3978	16.1794	14.2138	NA	NA	6.37086	NA	6.25084	9.14015	13.6818	6.30282	9.32587	13.2846	13.8555	12.5219	11.7063	7.61069	12.6769	8.1308	11.3381	9.52868	16.1795	11.2695	14.5296	15.1493	21.999	15.0883	11.9106	9.76647	10.023	19.4182	16.5992	16.5039	21.8625	21.4828	14.7174	15.7346	17.0631	19.7387	11.402	16.0946	10.9861	18.4002	15.044	13.4083	12.7484	13.5645
ecotype.7306	11.1744	14.7185	16.3575	16.1208	14.0985	NA	NA	7.5662	NA	5.90689	8.06235	NA	6.14009	9.14609	12.9892	13.7275	11.9623	11.8715	NA	12.4128	7.79067	10.5138	9.38407	16.2862	10.0933	15.396	14.8405	21.4913	15.1053	11.4101	10.2253	9.91179	19.2266	16.539	16.3617	21.6329	21.4432	13.6593	15.8269	17.3217	19.99	10.4273	15.8944	11.5018	17.9267	15.2269	12.8179	13.4965	13.5001
ecotype.6926	11.0898	14.6826	16.012	15.8666	13.7874	NA	NA	7.97493	NA	6.08909	8.35427	NA	6.43155	8.94378	NA	14.4259	11.8624	11.8104	7.92859	12.036	5.94267	11.0988	8.71865	16.1961	10.195	14.3278	14.9759	21.7605	14.8935	11.9791	9.75511	9.5343	18.7684	15.9149	15.9858	21.4549	21.5529	14.5424	15.6889	17.0066	19.8198	11.4646	15.6203	10.9647	17.6441	14.8437	12.5154	12.7214	13.2817
ecotype.5896	11.0718	13.8646	16.1282	15.7617	13.7823	8.70002	NA	NA	NA	6.06443	8.61003	NA	6.18253	8.90288	12.7061	14.2738	11.5016	10.8972	7.3301	NA	6.32118	10.261	8.3253	16.2482	10.3734	13.4057	14.7345	21.7471	14.9571	11.0843	9.77132	9.45217	18.6369	15.732	16.355	21.2439	20.7048	11.6178	15.3714	16.4287	19.7045	10.7069	15.2985	10.9094	17.2348	15.1639	12.9044	12.4338	12.6656
ecotype.7490	11.8649	14.49	16.2979	16.1122	13.6764	NA	NA	6.71568	NA	6.20645	9.475	NA	6.26383	9.31632	13.3921	14.9474	12.0829	12.1195	7.79323	12.1817	8.4716	11.7781	10.0179	16.1562	10.5399	14.9761	15.02	21.9428	15.5963	11.5156	10.053	10.349	18.5572	16.1226	16.6493	21.8513	21.3345	13.3194	16.1919	17.5074	19.3941	11.4815	15.948	12.1766	18.0445	14.7027	13.0234	12.4621	13.4485
ecotype.6924	10.7602	14.725	16.2641	16.132	13.3062	NA	NA	NA	NA	6.39628	NA	NA	6.20328	9.0827	13.1133	13.1243	12.1787	10.663	7.56294	11.4965	6.83576	9.08935	8.37964	16.393	9.01883	13.5949	14.4341	21.0183	14.798	9.05586	10.1038	8.68402	17.5097	15.9424	15.6746	20.8447	20.9999	11.2769	15.1831	17.2381	19.4854	9.93137	14.908	10.6395	16.0587	14.9298	12.5831	13.0844	12.4371
ecotype.7092	11.2204	14.5887	16.1313	15.9222	NA	NA	NA	NA	NA	6.18373	8.09992	NA	7.15082	9.30911	13.0634	14.6968	11.5262	11.6915	7.8904	11.1975	7.63357	10.4354	9.47145	16.4129	10.0409	14.5838	14.0068	21.4809	14.607	11.9597	10.4311	9.48794	17.8175	16.2298	16.9503	21.7389	20.9478	14.3066	15.9356	17.1633	19.4998	10.9774	15.5779	11.2641	17.5857	15.1572	13.0153	12.6465	13.8227
ecotype.242	10.5369	13.6542	15.5232	15.4611	13.2236	NA	NA	6.59736	NA	NA	7.88861	NA	6.43155	9.54826	12.9352	13.0982	11.6927	10.6412	7.28035	11.9683	6.83576	NA	9.96065	16.08	9.51829	13.7471	13.8688	20.983	14.4195	12.3196	10.1204	9.26784	18.092	15.7412	16.1173	21.3202	20.5025	15.7562	15.9807	16.3825	18.8688	9.56388	15.3132	11.0555	17.0611	14.4175	12.1775	10.488	13.9056
ecotype.957	11.2213	14.8106	16.1761	16.0158	13.8737	NA	NA	NA	NA	6.06443	8.98413	13.7586	6.89418	9.30187	13.2704	14.1001	11.6411	11.3815	6.89592	11.8324	7.92191	11.4708	10.0217	16.3407	10.5898	14.3836	15.1307	21.424	14.9409	13.0061	10.5411	9.74113	18.8062	15.9916	16.4815	21.6237	20.8891	15.1645	16.4871	16.8771	19.7696	11.1119	16.1768	11.8402	17.4633	15.1182	13.0289	13.4345	13.6576
ecotype.2057	11.2009	14.3388	16.3364	15.9302	14.5633	NA	NA	NA	NA	NA	8.5811	13.5978	5.98089	9.37041	13.0641	13.7437	11.3829	11.1999	6.72048	12.5699	8.31721	11.0798	9.66982	16.21	10.8053	14.1624	14.2013	21.4052	14.9561	12.1146	10.4544	9.65284	19.174	17.1896	17.0978	21.6875	21.126	14.5794	16.2202	17.1008	19.5482	10.6861	15.6323	11.5475	17.8341	15.4029	13.6311	11.9016	13.0133
ecotype.8264	11.417	14.6534	16.1203	15.7969	14.2096	NA	NA	NA	NA	NA	8.92883	13.728	6.41385	8.88036	NA	14.1186	11.5412	11.1672	5.61738	12.3989	7.90085	11.8118	10.4227	16.2297	11.8145	14.9697	14.1435	21.9471	15.0883	12.5326	10.4271	10.337	19.3502	15.9485	16.4678	21.642	21.16	14.5756	16.5483	16.4859	19.157	10.9141	15.8327	11.9149	17.8428	15.0943	13.2399	12.5164	13.1289
ecotype.7492	11.1875	14.0445	16.1086	15.9238	13.7605	NA	NA	7.35636	NA	NA	8.24448	NA	6.32193	8.81062	13.057	13.8196	11.6422	11.4166	7.22882	12.2027	6.80207	9.58019	8.84846	16.0906	10.2559	12.6388	14.6576	21.1121	14.9568	12.6819	10.3165	9.29277	18.7216	15.8819	16.2396	21.3422	21.1771	15.832	15.6617	16.8288	19.361	10.7429	15.4189	10.9944	17.2371	14.7668	12.6065	12.0698	13.8366
ecotype.7069	10.8601	14.2313	17.0827	16.9027	14.7683	NA	NA	5.53435	NA	6.63272	8.73947	NA	7.08523	9.45991	12.1608	NA	11.7077	11.0766	8.42855	12.8901	8.08485	10.9246	9.19333	16.1079	10.9455	12.6237	13.5719	20.844	14.506	11.3261	10.6918	9.28149	19.6921	17.347	17.416	21.8207	21.0664	13.5605	16.2527	17.2149	19.4601	10.2249	15.4839	11.0737	17.8527	15.8696	13.5695	13.1426	12.9899
ecotype.8215	10.9844	14.4266	16.1475	15.9733	13.124	NA	NA	6.84594	NA	NA	7.4211	NA	NA	9.23752	12.9832	14.3841	12.0067	11.875	7.18442	12.1117	7.03256	10.0664	8.40606	16.2483	8.53735	14.2595	14.4445	21.0509	15.1259	10.429	10.2739	8.6102	18.1886	15.7366	15.8729	20.6885	21.3653	13.9134	15.2702	17.7489	19.2412	11.7256	15.248	9.92735	15.8959	14.4754	12.2934	13.0213	13.1558
ecotype.6983	11.4994	14.0715	16.4822	16.2037	14.7241	NA	NA	NA	NA	6.79141	8.07749	13.362	6.43155	9.75512	13.1006	13.9247	12.145	11.3212	7.33823	12.7412	8.25633	11.0741	9.10291	16.509	9.79665	14.4632	14.5518	21.7024	15.305	10.7383	11.2585	9.92345	19.5443	17.3759	17.4313	21.6426	21.0808	13.1369	15.6154	17.8322	19.9842	10.9437	15.8733	11.793	17.476	15.0091	12.7718	12.7804	14.0729
ecotype.2290	11.721	14.382	16.4544	16.0983	14.391	NA	NA	6.39942	6.55705	NA	9.12565	NA	6.67391	9.08832	13.0441	13.5879	11.8354	11.5487	8.09612	13.0628	7.97829	11.5068	9.41909	16.2151	11.1406	14.4749	14.8782	21.7726	15.1354	10.9125	10.7689	9.74442	19.6032	17.1297	17.3474	21.6434	21.4403	12.9526	16.0558	17.9207	19.5055	10.5597	15.7408	11.5619	17.4843	15.0948	13.4995	11.2827	13.2719
ecotype.7483	11.1506	14.0802	15.8983	15.8101	13.199	NA	NA	7.27389	NA	NA	8.25784	NA	6.22375	9.03398	13.1846	13.7879	12.0517	11.4457	7.41709	12.538	7.21427	11.1615	8.69503	16.4338	9.14621	14.3195	14.4537	21.3825	15.564	10.5647	10.6148	10.0762	18.8811	15.8728	16.2881	21.3351	21.1933	13.0719	15.9761	17.856	19.3639	10.8866	15.2912	10.8399	16.5679	14.1897	12.4574	12.2471	13.3899
ecotype.23	11.4645	14.7279	15.9047	15.8394	13.4195	NA	NA	6.65774	NA	NA	7.88	NA	6.62859	9.7866	13.3078	13.1601	12.0801	11.3474	7.55598	12.5718	7.56158	11.0273	9.1523	16.3882	9.59473	14.4579	14.6467	20.7644	15.5218	10.2941	10.9564	10.6048	18.9202	16.1378	16.4507	21.3474	21.3109	13.0465	16.0142	17.9855	19.4398	10.3651	15.509	11.1971	16.6544	14.5405	12.7055	13.5858	14.332
ecotype.6903	11.4892	13.5884	15.6749	15.4708	12.5729	NA	NA	NA	NA	NA	7.05088	NA	6.44904	NA	NA	13.638	11.9619	10.8422	7.19341	12.2977	6.7559	8.74831	7.54462	16.0489	8.68141	12.1994	13.9886	20.275	14.8024	10.7704	10.3286	8.99977	18.4479	14.9105	15.5089	20.4689	20.5902	14.0938	15.8335	16.7345	18.7195	10.3402	14.6182	10.0103	15.6844	14.0709	12.0042	11.8989	12.6401
ecotype.5264	11.2348	14.1536	15.8171	15.9374	13.3254	NA	NA	6.91682	NA	6.27254	8.31966	NA	6.54973	8.81741	NA	13.566	11.9468	11.4015	8.48088	12.6707	6.91142	10.2677	8.82473	16.1156	8.59141	13.4913	14.0076	21.3458	15.4498	12.0528	10.7929	9.62634	19.4745	16.2391	16.7252	21.5754	20.7815	13.8953	15.3894	17.9222	19.8639	11.0928	15.4872	10.8399	16.2227	14.33	12.6144	12.9919	13.0783
ecotype.6989	11.2278	14.1834	15.352	15.4846	12.948	NA	NA	6.71568	NA	NA	8.22421	NA	6.77444	8.84757	12.9799	12.6204	11.9027	11.2991	6.89592	11.966	6.4281	9.49104	8.79616	16.098	7.87094	13.727	14.049	20.3089	15.3256	10.4543	10.7858	9.28827	18.3477	15.6822	15.981	20.8262	20.2122	11.7973	15.7343	17.163	19.0002	10.2388	15.1664	10.1976	15.5651	14.1458	12.1103	12.5156	12.7214
ecotype.7105	11.2777	14.2723	16.0988	15.9439	14.1346	NA	NA	6.38521	NA	NA	8.68364	13.6616	6.48339	9.38648	13.1759	13.5055	11.8734	10.9642	7.5836	12.4213	7.4716	10.6436	9.27841	16.4109	9.19068	14.302	14.229	21.6315	14.9246	12.3621	10.9521	9.50744	18.9647	16.4697	16.8324	21.5057	20.7859	15.4549	15.5672	16.75	19.6813	10.3475	15.9448	10.9472	17.2617	15.145	13.0137	12.1723	13.38
ecotype.6847	11.8345	15.1022	16.4379	16.2504	14.3389	NA	NA	NA	NA	6.22882	8.59432	13.8817	6.59756	9.15148	13.4466	13.7233	12.0789	11.9709	6.66985	13.2278	8.62396	12.0322	10.1278	16.3194	10.163	13.9018	15.5081	21.9429	15.388	12.1221	11.322	11.0425	19.6197	16.806	17.2814	21.8191	21.4655	14.8711	15.6418	17.6223	20.2368	10.8226	15.7108	11.6591	17.9168	15.3086	13.4611	11.2174	13.7559
ecotype.7110	11.2221	14.0588	15.6692	15.7205	12.6161	NA	NA	NA	NA	6.4159	7.56238	13.1815	6.82889	8.71205	NA	13.6609	12.5567	11.0136	6.59042	14.9778	6.22278	8.7579	8.86549	16.0082	7.12116	13.6075	13.6437	20.7077	15.2378	12.2907	10.8359	8.98036	18.4141	15.0066	15.5369	21.7788	19.3801	14.1222	15.7778	19.2946	19.3567	10.5555	15.4465	10.5047	12.0589	13.7912	12.0348	11.8612	12.5025
ecotype.390	11.0738	14.4313	15.8028	15.6264	13.4361	NA	NA	7.27389	NA	6.39628	8.75132	13.3759	6.54973	9.18336	13.2975	13.6494	11.5601	11.5974	6.70799	12.106	6.91142	10.6768	9.66009	16.2085	9.44493	13.7614	14.246	21.7617	15.256	12.4192	11.0629	10.6493	18.7056	15.5114	16.743	21.6908	21.0948	14.8587	16.1033	16.7301	20.0227	10.8005	15.7641	11.3717	17.6324	14.4794	12.8605	12.6011	12.9151
ecotype.6980	11.5964	14.6689	16.4861	16.2029	13.6805	NA	NA	5.45492	NA	6.4159	8.80917	14.0939	7.34079	9.1106	13.645	13.9019	11.827	11.0321	8.24187	12.3797	8.24384	9.65392	8.91947	16.4507	8.55106	13.3132	13.9443	21.9663	15.5088	12.2789	11.2492	10.1487	18.383	16.4774	17.2417	21.6763	21.0721	14.6671	15.977	18.5106	19.9149	10.5188	15.8304	11.6142	16.385	15.1902	13.0056	13.8809	13.3048
ecotype.6727	11.4063	14.0258	16.2152	15.9193	NA	NA	NA	NA	7.18771	5.64386	7.17481	NA	5.43531	8.51482	12.9038	12.5305	11.7405	10.5742	7.25521	11.8878	6.42155	8.56136	8.49351	15.7443	8.09706	13.2545	13.6569	21.2308	14.7391	10.3953	9.47885	9.65284	17.9278	13.9555	15.7337	20.5103	20.9796	14.0716	15.2301	14.7457	19.4424	10.3548	15.2533	10.533	16.4997	14.9247	12.783	12.2308	12.3402
ecotype.7384	11.3083	13.3223	15.8832	15.6091	14.2426	NA	NA	6.21004	8.03159	5.57674	7.76221	NA	5.89169	8.5177	13.1464	NA	11.3131	10.8388	8.23345	13.1765	6.20396	11.1178	8.80901	15.7642	9.80997	13.6206	14.4764	21.4646	15.1132	10.6955	9.8097	10.7772	18.7008	13.3438	16.6565	21.505	21.0134	13.2481	16.1659	13.2144	19.8425	10.0984	15.0742	11.2262	17.5942	14.8152	13.2152	11.9441	12.4753
ecotype.6921	11.2329	14.3101	15.9392	15.7215	11.374	NA	NA	NA	6.44662	5.72875	NA	NA	6.19887	8.50032	12.9322	NA	11.7504	10.7559	7.18439	13.0246	6.22064	10.0837	8.23687	16.023	5.67233	13.5072	14.5478	21.1985	15.0263	NA	9.55878	8.92631	18.7329	14.9434	14.7253	20.833	20.6332	9.79466	14.7777	16.9558	19.3183	9.4214	15.0748	11.1225	15.6848	13.7761	12.1492	11.935	12.0023
ecotype.7344	11.38	13.8785	15.5477	15.3245	12.3808	6.9479	NA	NA	NA	5.32738	7.07632	11.393	5.45199	8.60432	13.1513	12.3723	11.1765	10.8571	7.29777	11.8511	5.73189	8.73443	8.49351	15.869	7.69608	13.4828	14.8962	20.4602	14.7913	10.8423	9.67129	9.08491	17.9293	12.8564	15.2388	20.2646	20.6892	15.4134	14.3382	14.3185	18.8356	10.1138	14.8229	10.0723	15.9696	13.9848	12.4326	13.2604	13.6123
ecotype.91	11.575	13.3216	15.8294	15.546	NA	NA	NA	NA	NA	5.45744	NA	12.5843	5.29445	8.5714	13.266	11.6478	13.0454	10.6655	NA	16.6166	NA	9.07876	9.19805	16.0904	5.29082	14.1943	13.8884	20.3157	15.6942	NA	9.58093	9.64713	18.6952	13.9527	10.7449	21.0374	20.1957	11.6672	15.3329	17.1364	19.1025	10.2657	14.5763	10.2512	14.7307	13.319	11.7606	12.5939	13.4569
ecotype.6961	11.756	14.3592	15.6153	15.4386	13.4266	NA	NA	5.90519	NA	5.82828	6.95364	12.5114	5.66726	8.67057	13.2507	13.3991	11.2709	10.7046	6.54393	12.0366	6.53258	NA	9.69746	16.1029	8.48651	14.0329	14.1006	20.0983	15.7916	11.1472	9.92588	10.1939	18.5877	13.8825	15.9872	21.1265	20.8455	13.2562	15.9638	14.8969	19.3426	10.9578	15.3852	11.3729	16.8664	14.1855	12.5778	13.1317	12.5256
ecotype.6959	10.5578	13.7676	15.3838	15.2474	12.5772	NA	NA	6.46158	7.4048	5.72875	6.68204	NA	5.6529	8.65232	12.9644	12.0159	12.0576	10.4823	7.36336	11.5165	6.00651	8.64382	9.14461	15.9133	8.00023	13.1702	12.9799	20.2577	15.1304	10.0551	9.81229	9.57214	17.5767	13.7259	15.3315	20.4836	20.5723	12.6346	16.1551	15.1926	19.235	9.89866	15.1882	10.349	16.3196	14.2575	12.2988	11.834	11.8604
ecotype.6988	10.5132	14.1805	15.7306	15.567	13.3586	NA	NA	6.27716	NA	6.19937	7.54144	12.8408	5.89169	8.52917	12.874	11.745	11.8372	10.5781	5.67886	11.8091	7.19555	9.78375	9.38248	15.9734	9.24074	14.188	13.2858	19.7469	14.5157	10.6743	10.0184	10.1641	18.8273	14.0492	15.7622	20.9913	20.1948	13.6332	16.1179	14.4245	19.1026	10.6031	15.3575	10.9857	16.7335	14.232	12.3638	13.0234	13.0654
ecotype.7515	11.4656	14.1733	15.8557	15.378	13.6661	NA	NA	NA	6.76028	5.2999	NA	NA	6.00905	8.54903	12.7549	12.4754	11.74	10.4747	5.9376	11.9284	6.67251	8.72183	8.0314	16.1168	7.87579	14.3221	14.3672	20.3592	15.6419	7.95339	10.0049	9.00219	19.1551	15.9381	15.6849	20.5444	20.9265	9.69981	15.2478	16.4989	19.2743	10.3309	15.2479	10.7694	16.3711	14.4883	12.5632	12.4247	12.8753
ecotype.5245	10.8353	14.1096	15.9874	15.7162	NA	NA	NA	6.11541	6.48727	6.13862	6.73267	NA	5.60896	9.00024	12.822	11.3436	12.0778	10.7831	6.45647	11.5055	6.80006	NA	8.0166	16.1509	6.42833	13.965	13.3074	20.3989	15.6216	NA	9.86242	8.67128	18.7267	14.5151	15.1307	19.9452	20.729	9.41248	14.8421	16.0359	19.0614	10.0415	15.1569	9.89506	15.8871	14.2769	12.3484	10.5192	12.3084
ecotype.1859	11.1409	14.1532	16.0439	15.7793	13.6643	9.32811	NA	6.11541	NA	6.21417	7.86564	NA	5.99773	8.73143	12.6864	12.8888	11.9213	10.5755	6.87151	11.6314	7.51241	9.83145	9.11018	16.0523	7.62826	13.6786	13.1265	20.6838	15.3083	9.32304	10.2021	10.5593	18.6113	15.9583	16.0814	21.0428	20.9838	10.6786	15.5536	16.7587	19.4601	10.6344	15.5151	10.8376	16.9241	14.663	12.6023	11.8769	12.735
ecotype.8353	11.0013	14.1872	15.7227	15.4247	13.871	NA	NA	6.04012	NA	6.22882	7.97061	NA	6.35777	8.87096	13.1053	13.9574	11.7796	NA	NA	11.0988	6.59787	11.4262	9.56644	16.1961	9.09874	14.7334	13.9692	19.9289	15.5598	10.3548	10.5634	10.0668	18.0137	NA	16.1702	21.3921	20.6079	11.9118	15.4091	15.1198	18.9738	11.1601	15.1655	11.4343	17.4279	14.6162	12.6263	13.7976	14.2231
ecotype.8424	10.9491	13.1166	15.5125	15.3011	10.2895	NA	NA	NA	6.27154	5.24332	7.96639	12.3621	4.98633	8.3402	12.6092	NA	12.0562	10.5111	6.79037	11.5225	6.00651	9.64382	7.87612	15.6758	NA	10.113	13.5006	19.552	13.886	10.2855	9.38905	8.93806	16.8884	14.1122	13.4164	20.025	19.8666	14.1615	14.6078	16.2101	18.5803	8.92777	14.3185	9.73757	14.7936	13.3746	11.9349	8.31059	12.3365
ecotype.1716	11.0592	14.1039	16.1541	15.65	13.2394	NA	NA	6.06565	6.8872	5.32738	8.03657	NA	5.80346	8.88888	12.6115	12.3636	11.8864	10.6477	5.89388	11.5378	6.86516	9.26398	7.70209	15.8814	6.86535	14.149	13.3384	20.8921	14.8247	8.9014	9.889	9.28966	18.7003	15.5492	15.8865	20.614	20.7341	10.529	14.9005	16.2296	19.2855	10.1318	15.0024	9.68969	16.6939	14.7767	12.7718	11.8487	12.1063
ecotype.7181	10.5413	14.2544	15.771	15.6697	14.2634	9.52366	NA	NA	9.50717	6.58815	9.78158	16.5308	6.55594	9.12457	12.8558	14.0441	11.9623	NA	NA	11.3593	6.94762	10.7777	8.5966	16.4091	10.8751	12.7849	14.4765	21.5675	12.8942	11.642	9.9935	9.07216	18.4197	15.6622	16.3873	20.9012	20.8093	15.2428	13.4605	15.4721	19.8069	11.3967	13.6294	10.661	17.6215	15.1434	12.4627	13.4781	15.8584
ecotype.259	10.1976	14.3741	15.5195	15.695	12.5219	NA	NA	8.05294	8.66164	6.10726	8.69742	15.3557	5.76393	9.09978	12.3811	14.0342	12.0278	11.5771	NA	12.3038	NA	11.2855	9.79607	16.3526	11.0319	14.2816	14.8625	21.6293	13.3122	13.5042	10.0037	8.81083	19.6152	15.9931	15.8122	20.646	20.9635	16.8933	14.721	16.5558	19.7049	11.4023	15.0408	10.0074	17.2853	14.7786	11.8094	12.6507	14.5513
ecotype.6967	10.498	14.335	15.813	15.647	12.671	9.26542	NA	6.6078	8.61196	5.72875	8.94508	15.2521	5.82922	9.02274	12.5447	14.0732	12.2319	11.0776	NA	12.7761	6.18709	10.6768	9.37669	16.4327	9.75415	14.1526	14.662	20.7642	13.5289	13.0109	9.95834	8.47541	18.0189	15.5248	15.2638	20.1922	20.9646	17.0468	14.0275	16.5235	19.1605	11.2172	14.7694	9.33036	16.5349	14.6731	12.1504	13.2675	12.7325
ecotype.5753	10.6432	14.3131	15.557	15.6244	13.3925	9.73146	NA	NA	8.57944	6.50635	8.9147	15.8866	6.05344	9.3353	12.5632	14.2546	12.3524	11.5816	NA	12.2934	6.40705	10.903	10.0962	16.7475	11.7639	15.0859	14.9319	21.4752	13.8877	13.6323	10.3203	10.1235	20.0474	15.6909	16.0037	21.1268	21.1435	16.8759	14.8197	16.0209	19.3944	11.5284	15.3578	10.4502	17.6569	14.8437	12.4714	11.2881	15.1472
ecotype.1	10.7781	14.0182	15.8143	15.8101	NA	NA	NA	NA	8.26571	6.09132	8.193	NA	6.27583	9.19108	13.18	14.6771	11.8716	11.765	6.92679	11.9654	6.02562	9.77768	9.42232	16.1646	8.51516	13.8171	14.2904	21.629	15.0947	12.6636	9.97516	9.07429	19.5238	14.6651	15.7257	20.8665	21.2342	15.6983	15.6568	16.4517	19.4907	11.5781	15.696	10.219	17.2371	14.5211	12.3633	12.639	15.2526
ecotype.7522	10.5041	14.3274	15.5219	15.3877	NA	NA	NA	7.23276	NA	6.41964	8.88367	15.8066	6.57129	9.28712	12.3168	14.4002	NA	11.7719	NA	11.072	6.86516	11.096	9.75654	16.5642	11.072	12.9611	13.8444	19.5309	13.6824	13.7165	10.2075	8.91207	18.1703	15.7743	15.7046	20.6442	21.0628	17.0731	14.5837	16.8288	19.1924	11.5379	15.5062	10.4201	17.2901	14.7987	12.3393	12.5934	13.6839
ecotype.7391	11.357	14.7045	16.1953	16.1344	13.4839	NA	NA	7.11541	NA	6.00885	8.41694	12.6852	6.23786	9.18384	NA	15.2685	12.0506	11.4497	9.35935	12.0131	NA	10.75	9.18488	16.0985	9.48011	13.2934	15.8321	21.6946	15.3877	12.9943	10.0411	9.5401	19.1638	13.6769	16.3309	21.3935	21.6714	15.8869	16.0148	14.9965	19.9891	11.9288	15.9649	11.0902	17.8431	15.1863	12.8607	13.6195	13.6214
ecotype.386	11.1549	14.994	16.0893	16.1315	13.0145	NA	NA	7.06565	8.93205	6.46983	8.98739	16.7021	6.59401	9.1508	12.5859	14.507	12.0768	11.7798	6.54393	12.3917	6.22064	11.1927	8.68348	16.4241	11.4677	14.0578	15.2815	21.6084	13.8038	12.9317	10.206	8.92867	20.0785	16.908	16.274	20.9698	21.644	16.7611	14.2137	18.1841	20.7145	11.4503	15.8107	10.3643	17.557	15.2511	12.7348	13.2375	13.5782
ecotype.2	10.4299	14.0801	15.9212	15.9222	NA	NA	NA	8.55018	8.97198	6.15405	8.96215	15.9638	6.40136	9.12268	12.5315	14.6945	12.2739	11.7533	NA	11.9039	5.82209	11.096	8.52522	16.2057	11.2786	14.1538	15.2256	21.6343	13.387	12.8856	9.91088	8.49464	18.8322	16.6188	15.0633	20.0166	21.3532	16.6393	13.7135	16.9	19.4745	11.7814	14.879	9.43668	16.7876	14.5144	12.3324	13.0523	15.1489
ecotype.5785	11.1741	14.8058	16.5256	16.3272	14.3192	NA	11.098	NA	9.10198	6.41964	9.36974	17.2308	6.53261	9.34345	12.9407	15.9408	12.3397	11.4011	7.80225	12.0071	7.27754	11.2266	8.77424	16.4727	12.6553	12.4759	14.8696	21.6409	13.6679	14.437	10.2314	10.0496	19.3822	15.8624	16.6642	21.69	21.8321	16.9915	15.6566	16.7351	20.0655	12.4473	16.354	11.6049	18.1229	15.3572	12.738	13.6367	12.9963
ecotype.7008	10.9374	15.2336	16.6795	16.3747	15.1228	10.4805	NA	NA	9.00734	6.61069	9.98843	16.5678	6.75051	9.4679	12.837	13.8167	12.0218	11.7913	NA	13.3643	7.17001	11.3707	9.50945	16.7301	12.495	12.3767	15.5951	NA	13.7623	12.7186	10.1942	10.5105	21.0348	16.2864	16.9832	21.6757	21.613	16.1206	15.8215	16.3227	20.6722	10.6729	15.8607	11.4284	18.2592	15.8626	13.2152	9.83624	13.7363
ecotype.6914	11.2204	14.7344	16.4931	16.2957	13.2416	NA	NA	NA	7.39416	6.41964	8.53004	13.2785	6.4269	9.16925	13.344	14.324	12.2701	10.707	7.13829	11.8329	6.93757	7.99746	9.21759	16.0579	9.38698	11.4051	14.0249	21.6455	15.2236	11.226	10.0936	9.8412	18.1281	15.2779	16.1741	21.3202	21.179	13.4138	15.9123	16.5494	19.8533	10.9853	15.4839	11.2539	17.5014	15.2401	13.0766	13.7483	12.8598
ecotype.8297	11.1409	13.8031	16.1292	15.9289	11.9921	NA	NA	6.01412	NA	6.41964	7.6665	NA	6.40992	9.16742	13.4359	13.432	12.4554	11.0945	7.7784	12.1081	6.23713	9.65049	8.68348	15.9789	7.79836	14.3431	14.5941	21.0526	14.8335	11.8822	9.98894	8.98416	18.0889	15.6063	15.3562	21.4517	21.1717	15.5972	14.9729	17.5689	19.4386	11.0841	15.7142	10.4654	16.7891	14.382	12.7804	12.2725	12.7813
ecotype.373	11.0235	14.5595	16.248	16.0523	12.1722	NA	NA	NA	7.41537	6.12302	7.70758	NA	6.25697	9.24774	13.3848	13.5776	12.2004	11.4279	7.80225	11.8264	6.50562	9.28125	8.67408	16.0387	8.81133	13.9369	14.0309	21.6085	15.0572	12.4636	10.0339	10.0033	18.8754	15.07	15.2411	20.8311	21.3403	15.9702	14.7057	17.1078	19.9427	10.7651	15.464	10.4338	16.792	14.8725	12.7863	12.6187	14.2816
ecotype.5116	11.6321	14.2196	16.7956	16.5283	13.7346	NA	NA	NA	NA	6.35435	8.88367	13.3751	6.46848	9.23903	13.3501	13.849	12.2839	11.3815	NA	12.499	7.61059	NA	8.81757	16.1597	9.76787	15.052	14.2262	21.6726	15.5952	11.3019	10.1391	10.0807	20.5201	15.608	16.4279	21.6973	21.6875	14.048	16.083	16.8958	20.3162	10.7913	15.8034	11.0191	17.6899	15.6698	13.8246	11.6035	13.2753
ecotype.8231	10.8564	14.4951	16.7979	16.4497	12.607	NA	NA	6.1635	7.84872	6.39388	8.5779	13.3463	6.46026	9.37558	13.1428	14.3943	12.4181	11.4387	9.30405	12.3193	6.70843	9.26398	8.57656	16.2961	8.39335	13.2783	14.229	21.4479	15.3022	10.4347	10.1095	9.10591	19.2688	15.9573	15.7749	21.1245	21.1932	12.3339	15.8981	17.1077	19.7987	10.8539	15.2742	10.5148	17.0427	15.3492	13.1194	12.9666	12.2999
ecotype.5742	12.0383	14.8976	16.3203	16.11	14.2637	11.4233	NA	6.57261	8.05881	6.70799	8.91908	13.6818	6.86079	9.50032	13.2599	NA	12.0709	11.736	NA	12.7888	8.09962	10.7868	9.8133	16.269	9.81676	14.5916	14.1105	21.5524	15.4802	12.0706	10.8123	10.6853	21.0169	17.1108	17.1359	22.3281	21.3679	13.3667	15.8035	17.9848	19.9462	10.5732	16.118	11.6014	18.2751	15.3129	13.2604	13.5888	14.3892
ecotype.267	11.4024	14.7591	16.4074	16.1417	14.271	NA	NA	NA	NA	6.04241	9.40763	12.8986	6.60896	9.26156	13.3897	13.763	12.2771	11.2502	8.01106	12.4398	6.63568	10.2683	8.90051	16.0743	10.0666	14.3175	14.8677	21.6414	15.614	10.9244	10.2882	10.2287	19.8528	15.6502	16.6912	21.981	21.3036	13.4959	15.6889	16.0698	19.6568	10.8512	15.7127	11.1796	18.0421	15.2101	13.1144	12.6856	13.3755
ecotype.7169	11.4805	14.5019	16.4107	16.0302	15.2904	NA	NA	NA	8.71822	6.56525	9.79831	NA	6.38408	9.2989	13.3237	NA	12.0858	11.6271	7.7044	12.1765	7.75498	12.6662	10.6065	16.128	11.4237	12.5971	13.8512	21.4928	15.2819	12.7069	10.4097	11.7468	19.3478	15.5596	17.4795	22.5611	21.1152	14.0031	16.8656	15.283	19.2426	10.6179	16.02	11.6062	18.5084	15.4462	13.5083	12.1648	13.7215
ecotype.7035	11.4678	14.7183	16.419	16.1608	14.5357	9.83781	NA	NA	8.31734	6.77937	9.10735	13.2631	6.72329	9.50323	13.2089	NA	12.3916	11.7105	6.94832	12.374	7.63568	10.7218	9.21759	16.1215	10.2483	12.521	13.6647	21.469	15.5277	11.4608	10.453	11.3915	19.583	15.9279	17.1063	22.1476	21.4348	14.0866	16.2602	16.5846	19.9746	10.5752	15.7628	11.2643	18.1634	15.6447	12.838	12.4129	14.1376
ecotype.1967	11.3644	14.9233	16.3131	16.0012	14.0626	NA	NA	NA	7.69238	6.48211	9.06451	13.6339	6.80995	9.33039	13.206	14.022	12.2667	11.1721	7.76025	12.3324	7.05382	9.74069	8.37089	16.2591	9.12412	14.2014	13.8757	21.3458	15.4523	11.3941	10.2482	9.98982	19.3531	17.2193	16.5074	21.7133	21.3952	14.3488	15.5838	18.0693	19.7437	10.5934	16.1425	10.8318	17.4227	15.1853	13.2312	13.4633	13.3039
ecotype.8222	12.3965	15.6315	17.3088	17.1231	14.7336	NA	NA	6.42259	9.4492	6.82828	9.62824	14.3438	6.95156	9.77785	14.2146	NA	12.442	12.8725	8.68849	13.1452	8.98958	NA	9.94025	16.7922	11.211	15.0303	14.5355	21.6859	16.4295	12.896	10.8835	11.2534	20.6118	17.2478	17.3821	22.689	22.0058	15.8698	15.9145	18.5857	21.1561	12.5332	17.0703	12.4884	18.4291	16.1273	14.2081	13.9996	15.2326
ecotype.5158	11.4959	14.0552	16.1286	16.0455	NA	NA	NA	NA	8.29462	6.75933	8.4415	12.5409	6.22821	9.00024	13.7844	15.8536	10.8327	11.416	9.57714	14.8055	6.63568	NA	9.86377	16.2454	9.87318	12.4536	14.7408	21.1916	15.7225	13.1205	10.1489	9.8648	17.9629	14.4492	15.2576	21.5998	21.0141	16.1232	17.2647	16.3421	19.2889	11.0656	15.6205	11.4682	16.8571	14.6447	12.9015	14.053	13.2454
ecotype.7102	11.3455	14.0241	16.2494	15.9609	11.5753	NA	NA	6.21004	7.60274	6.00885	7.99984	12.8643	6.16892	9.04489	13.4287	14.7597	11.7173	11.5503	7.10991	13.7284	6.9576	NA	8.75654	16.2297	8.7963	13.6395	14.63	21.5902	15.3379	12.2554	10.0099	9.46732	18.0589	15.0909	15.4389	21.3389	21.0198	15.2003	15.3855	17.2647	19.3484	10.9247	15.2352	10.7648	16.8187	14.7372	12.7873	8.8468	13.0103
ecotype.7126	10.7305	13.6052	15.7037	15.4943	13.171	NA	NA	NA	NA	6.16932	8.61075	NA	5.84194	8.9563	NA	11.973	11.6502	10.5433	7.20242	12.9943	6.63568	NA	8.23687	16.2278	9.24929	12.569	12.4715	20.2876	14.4999	12.2893	10.1084	9.7798	18.2404	15.1786	16.5464	21.7394	20.445	15.3379	15.8216	15.7368	18.5212	8.82543	14.8387	10.6216	17.7242	14.6956	12.7145	11.5734	11.8645
ecotype.7502	10.8338	14.2801	16.3663	16.0514	NA	NA	NA	NA	7.39416	6.36765	8.22518	NA	6.32193	9.22146	13.3027	13.1281	11.9486	11.5427	NA	13.1208	5.66034	10.3606	7.79173	16.3806	8.04484	14.1664	14.0742	21.3559	15.4703	10.4619	10.0262	9.11836	18.4548	16.0698	15.762	21.2762	21.0875	13.3576	15.0905	17.7359	19.574	9.95023	16.1917	10.1164	17.0719	14.8684	12.7989	12.2542	13.2087
ecotype.5160	11.459	14.3641	16.1911	16.1061	12.653	NA	NA	6.01412	NA	6.22882	8.4982	12.828	6.31283	8.88665	13.0672	12.4324	12.0945	10.9532	7.04143	13.0089	7.42155	8.7593	8.06055	16.1137	8.34534	14.2633	13.6694	21.2462	15.2807	10.6251	10.2212	9.14904	18.9941	15.512	15.3794	21.0559	21.1054	13.0848	14.9948	16.9279	19.7667	9.43595	15.746	10.349	16.8186	14.5845	12.5621	13.6602	12.786
ecotype.6994	10.9818	14.1277	16.529	16.2772	13.8034	NA	NA	6.01412	8.9023	6.58815	9.42004	NA	6.5789	9.3596	13.4008	13.6582	12.2991	12.0016	7.45647	13.1414	7.48505	NA	9.49351	16.417	9.49753	14.5268	13.5945	21.5389	15.8458	11.0565	10.2657	9.76403	19.8606	16.1424	16.4764	21.9154	21.4634	13.9551	16.386	17.0311	19.7915	10.4996	16.0674	11.1997	18.0824	15.4152	13.1463	14.1368	13.7985
ecotype.7354	10.9166	12.8871	16.1361	15.7901	11.9463	NA	NA	NA	7.69238	5.99178	NA	12.0798	6.12799	9.21437	12.6875	13.1743	12.2532	11.0291	7.39507	13.3166	7.76638	10.3647	8.52522	16.0384	8.14207	13.4814	13.5683	21.5863	14.9693	9.07573	10.1168	8.35778	18.8811	15.8873	16.0886	21.6326	20.7325	10.2631	15.3689	17.9354	18.99	10.7069	15.3194	10.0139	17.1719	14.1029	12.4324	11.5551	12.7321
ecotype.7252	10.8502	13.9451	16.448	16.0883	11.6543	NA	NA	NA	7.24808	6.32738	8.38248	NA	6.59401	9.03888	13.0163	13.001	12.6873	11.1303	7.96427	14.6531	7.5656	9.18356	9.45561	15.9982	6.49753	12.9451	13.9866	21.6726	14.7314	10.5699	10.1267	10.0409	19.6271	16.5808	16.5853	22.0771	21.1145	12.232	16.5418	19.8629	19.34	10.2955	15.7101	11.0048	16.2717	14.4944	12.7069	10.9972	12.5034
ecotype.1867	12.2107	14.8169	16.7987	16.4886	14.0217	NA	NA	6.49955	NA	6.09132	8.98112	13.7892	6.80346	9.3724	13.1568	13.274	12.1313	11.0716	7.49356	13.5114	7.95262	NA	9.17824	16.3286	10.2334	15.0321	13.909	21.2986	15.1048	11.1514	10.5507	9.96705	18.7099	17.8027	16.6438	21.9604	21.1	13.5778	16.1885	18.4716	19.4073	10.1247	15.5281	11.9394	17.6149	15.6804	13.6253	12.6856	12.8062
ecotype.6169	11.1908	14.1405	16.0587	15.9922	NA	NA	NA	6.87662	8.48225	6.00885	6.79116	13.3042	5.5789	8.71645	13.399	NA	13.2412	11.4308	7.08096	17.0058	8.81935	10.3808	8.95585	16.0911	6.33309	12.6823	14.0806	19.7699	15.3776	10.4708	9.95834	8.89528	19.2024	15.7081	14.6575	22.5812	20.252	NA	14.8086	20.7354	19.3496	10.4323	14.9807	11.0472	13.1719	13.4659	12.0369	12.9102	13.0827
ecotype.4802	11.7968	14.0661	16.1052	15.7047	11.8858	NA	NA	6.65903	6.82514	5.40682	6.54144	NA	6.2185	8.97949	13.464	11.5922	12.0443	NA	7.01106	13.0009	7.37015	10.9631	8.38248	16.2165	8.38424	14.5035	14.1203	21.0836	14.8899	9.97557	10.3699	7.98869	18.5227	16.2404	15.5671	21.87	20.6444	13.4383	13.7449	18.8955	18.6455	10.3746	15.5092	10.5184	15.6428	13.9677	12.9197	13.965	13.5733
ecotype.8283	11.5336	14.9623	16.4416	16.3709	14.1502	NA	NA	7.01412	8.43108	6.65474	9.28068	13.5731	6.23786	9.34507	13.0588	14.7773	11.95	11.4638	7.79037	12.7038	7.09058	NA	9.06055	16.4844	9.73134	14.4525	15.6397	21.4975	15.4581	11.9881	10.2965	9.69503	19.2205	15.6987	16.7645	21.9257	21.1854	14.1286	16.6285	16.4937	19.7517	11.0988	15.5691	11.5958	18.1825	14.9747	13.2918	9.56561	14.3036
ecotype.6918	10.8492	14.532	16.2732	16.1797	NA	NA	NA	NA	7.87193	5.93931	8.90811	NA	6.60896	8.86418	13.0602	13.4169	12.1267	11.567	7.50086	12.4466	7.64188	8.93333	9.45011	15.8469	8.50763	13.2972	14.2383	21.2282	15.084	12.7345	10.2775	9.12043	18.6963	16.9452	15.8043	21.129	21.1936	16.2037	15.5676	18.039	19.869	10.7616	15.8006	10.6241	17.0975	14.9405	12.7365	12.6948	13.7613
ecotype.6119	10.9147	14.5616	15.8658	15.8795	13.3874	NA	NA	NA	8.11176	6.41964	9.08414	13.1199	6.82922	9.28881	12.8232	NA	12.162	11.3135	8.31859	12.3397	7.03508	10.8137	9.37669	16.353	9.61548	12.9757	13.7751	21.6266	15.3101	12.1993	10.3446	9.2656	18.7146	16.0669	16.6947	21.6465	20.9446	14.2643	15.9819	17.0389	19.9039	10.3617	15.3755	10.8809	17.8906	15.1132	12.7879	12.7702	13.1763
ecotype.7227	11.8449	15.0908	16.126	16.1157	14.7257	NA	NA	NA	NA	6.38082	9.91031	14.0054	6.15879	9.4039	13.3252	14.0782	12.0476	NA	NA	13.347	8.47118	12.6955	10.7364	16.5488	9.87449	14.1914	14.3802	21.5739	15.3662	14.0945	10.3968	10.6371	21.1712	17.0474	17.3884	22.3785	21.0948	15.3332	17.134	17.4226	20.5802	9.98229	16.3722	12.3099	18.584	15.7343	13.5854	11.2265	NA
ecotype.7518	11.2809	14.8314	16.5534	16.3974	13.6519	NA	NA	6.78735	8.39949	6.24332	9.72519	NA	6.5009	9.47681	13.0746	14.8275	12.0447	11.568	7.29777	12.6337	8.0769	10.9388	9.37669	16.3567	10.2382	12.3087	13.7801	21.6632	15.1271	13.0997	10.3491	9.80313	19.4306	16.1364	16.9107	21.934	21.3266	15.7306	16.3806	17.1263	19.8309	11.4392	16.2029	11.6766	18.265	15.3641	13.4556	12.1545	13.4037
ecotype.8306	11.6523	15.5738	17.1734	17.105	14.8575	NA	NA	NA	NA	6.93931	10.173	14.4475	6.7904	9.39766	13.5032	14.5314	12.1187	11.7334	NA	13.0513	9.20815	14.7226	11.5904	16.3339	11.8337	14.0682	14.6811	NA	15.485	13.8881	11.4313	13.5947	20.352	16.4274	17.4551	22.5144	21.7825	15.5066	17.2553	17.6011	20.3993	11.7141	16.8395	13.0681	18.688	16.2843	13.9376	13.8696	13.6654
ecotype.8235	11.2581	14.1889	15.9641	15.9622	NA	9.17029	11.3567	6.4089	7.75883	5.78711	8.5045	14.0246	5.90182	9.19201	NA	13.2666	10.7401	NA	6.04173	14.373	5.5851	10.1386	8.87687	16.2167	8.02084	13.8165	13.9238	21.0102	15.5756	11.2962	9.79249	9.72191	19.301	13.7295	14.0909	21.4165	21.3505	13.5641	15.9406	14.763	19.1649	10.9667	14.8376	10.8338	17.5982	14.8331	12.3251	9.65758	14.4281
ecotype.8300	11.6518	13.9874	16.2541	16.0008	11.9942	11.359	11.0781	NA	8.19188	5.57901	8.46845	13.6648	6.16146	9.20548	13.0539	14.8893	11.6119	11.0005	7.14865	12.9665	6.24045	11.178	10.2474	16.1303	9.31303	14.2663	15.0804	21.5355	14.9105	11.8844	10.074	10.6901	19.1718	13.9004	13.1794	21.1858	21.0554	13.9445	17.7379	14.6161	19.2016	9.87128	16.1774	11.4016	18.1659	15.1363	12.7093	8.68699	12.9274
ecotype.8311	11.0288	14.3024	15.7799	15.5765	NA	NA	11.0229	7.25325	8.30045	5.98781	8.55241	13.5888	5.96153	9.11658	NA	12.8316	11.8523	NA	7.76756	12.6049	5.15394	10.6141	9.07534	16.1555	7.63519	14.1657	14.3914	21.3458	15.372	11.8478	9.62004	10.2057	18.8141	14.3343	15.0473	21.2243	21.1697	13.7	15.4556	15.3024	19.6474	10.2721	14.8875	10.8006	17.0464	14.4264	12.0954	13.1084	14.3465
ecotype.6919	11.087	14.3576	16.1837	16.0092	13.0373	NA	11.5747	6.80745	8.90684	5.87077	9.05149	13.8814	6.74076	9.54076	12.8947	13.5674	12.0285	NA	6.35922	13.2428	6.37865	10.9696	9.19395	16.2253	8.06333	13.9272	14.2119	21.1987	15.2765	12.9088	9.79486	10.0047	19.6436	16.0387	16.211	21.6328	21.4965	15.2083	15.7105	17.0008	19.9331	10.5249	15.6348	11.1497	17.2371	15.0514	12.9505	13.6185	13.4684
ecotype.7351	10.1016	14.1933	15.963	15.7391	11.8169	NA	11.1479	5.90367	8.6819	5.91085	NA	13.2481	6.74076	8.63766	NA	13.4902	11.5654	11.8541	8.50318	11.7975	6.3717	11.5169	9.93203	15.6968	8.26516	13.2206	13.7238	21.6686	14.0266	14.1027	9.50167	10.2183	18.8248	14.0376	15.8448	21.4919	21.0797	15.4349	16.4592	15.5916	19.0704	10.9427	16.1824	11.0338	17.0515	14.7833	12.9143	12.4526	13.5859
ecotype.7331	10.2478	13.8802	15.8403	15.5181	NA	NA	10.6587	5.67739	7.41376	5.47591	8.18491	12.529	5.53343	9.00872	12.8275	15.3887	11.713	11.0906	6.64872	12.0077	5.30756	9.93214	9.25379	16.0458	7.41606	14.3504	13.3891	21.0895	14.5207	12.8402	9.55859	9.43229	17.4051	14.727	14.9041	20.9252	20.778	14.7915	16.6712	15.4916	19.0846	9.8147	15.1731	10.3679	16.6246	14.7988	12.3728	12.6782	12.1425
ecotype.260	11.7427	15.2162	16.4938	16.3436	13.7207	12.1579	12.5559	8.12938	8.97187	6.5412	NA	14.4136	5.90182	9.53162	13.3011	NA	12.044	12.4311	9.56819	13.01	7.68944	12.6974	9.72852	16.0885	10.9869	14.3548	16.1853	21.9914	15.111	13.73	9.85858	10.554	20.1408	15.1608	17.0005	21.9704	21.6081	14.6159	15.8829	16.4262	20.3324	10.9094	16.9947	11.6198	NA	15.5959	13.5249	14.0634	15.3314
ecotype.94	9.59722	12.9786	14.9088	14.649	11.9966	10.2906	10.8772	5.78236	6.28544	5.62791	NA	12.3101	6.10962	8.82888	NA	11.981	11.8453	10.0438	5.77425	11.1003	5.91661	9.81354	7.21463	15.4419	8.94975	12.3301	13.1731	20.4896	12.703	10.8575	9.62804	7.8688	17.7296	13.8269	13.7794	20.4672	19.955	12.7439	14.1564	13.9526	18.3018	8.79469	14.0789	9.35095	17.333	14.0394	11.7166	10.841	11.489
ecotype.5987	11.7356	14.5887	16.5417	16.2338	14.515	11.3763	11.9852	6.37573	8.32351	6.36488	8.76441	14.146	NA	8.98882	13.3111	13.5731	12.0773	11.5974	8.25777	12.8986	8.41968	12.304	10.0903	16.0432	11.4535	14.5416	15.5213	21.5899	15.4013	13.0176	10.2188	10.2172	19.1917	15.8325	16.1486	21.7577	21.3517	14.3483	15.3165	16.1903	19.6789	10.7985	16.0765	11.5739	18.5113	15.6895	13.563	14.7712	15.9286
ecotype.8692	11.9436	13.8981	16.0767	16.0062	12.9481	9.51567	11.3904	7.53443	7.78517	6.29088	8.58112	13.7834	NA	9.46436	NA	13.3207	12.0885	11.3815	8.3277	12.3498	6.95433	10.4101	9.19256	16.2838	9.59577	14.242	15.1741	21.3042	15.2751	12.4016	9.92286	10.5783	19.2402	15.3918	15.943	21.5991	21.298	14.5915	15.3493	16.1433	19.9668	11.0374	15.9813	10.9791	17.6529	15.0438	12.8329	13.8849	13.8139
ecotype.7392	12.2597	14.6013	16.1817	15.9067	NA	10.661	11.3029	NA	8.05688	NA	9.2264	13.7513	6.29123	9.41881	13.3308	15.541	12.1942	11.2143	8.75746	12.4782	7.453	10.5307	10.0145	16.3735	9.56653	13.9289	14.8777	21.9958	15.5459	11.8501	10.1295	10.2053	18.8905	15.618	16.2606	21.4923	21.4088	13.1196	17.2468	16.4454	19.955	10.9397	14.9767	11.1927	17.7687	15.3281	12.8816	12.0932	12.9207
ecotype.7514	11.8008	14.4589	16.3641	16.1748	NA	8.93325	11.1008	6.32451	8.68826	6.00643	8.82867	14.1216	6.36678	9.45149	13.1288	14.7826	12.2631	NA	7.22882	12.8782	6.92138	10.2546	8.96006	16.3807	9.14903	13.5327	14.3262	21.8604	16.127	11.2237	9.84033	9.21498	19.9346	15.7925	16.3865	21.3608	21.3372	13.6318	15.7571	17.0035	19.7852	10.9642	15.9272	10.2658	16.6906	14.8052	12.4231	12.4962	14.3231
ecotype.8256	11.1521	14.1253	15.9702	15.7813	NA	7.64247	10.6664	6.79496	8.42141	5.82955	9.02169	13.5913	5.83954	9.13077	NA	15.8669	11.9726	NA	6.82672	12.1737	6.26317	10.1891	9.06703	16.2308	7.56749	14.0011	12.4223	21.6538	15.4641	11.3337	10.1239	8.56301	18.9428	15.8679	15.9211	20.9225	21.0617	14.0828	15.8788	17.8563	19.6938	11.6208	15.1424	9.80429	15.4587	14.5921	12.1506	13.5203	12.868
ecotype.8430	12.1378	15.1787	16.4765	16.5724	13.6304	NA	11.7833	6.9607	9.13623	5.78711	8.42754	13.5872	NA	9.70967	13.0665	13.6453	12.2561	12.2184	8.45816	13.5417	8.24236	11.9052	9.48812	16.3342	10.5075	14.6221	15.6954	NA	15.2031	13.5733	9.93688	9.05968	20.1086	16.4694	17.4307	21.7813	21.4295	15.7809	15.6673	17.3836	20.5278	11.4701	16.6225	11.6674	17.7047	15.6482	13.6017	13.5572	13.6016
ecotype.7411	11.9197	14.2579	15.9907	15.6346	NA	9.71863	11.7839	5.62189	8.55126	6.29088	8.98456	13.6305	6.63472	9.10841	NA	14.0898	12.2091	NA	6.76083	12.4777	7.00014	10.9314	9.17719	16.3514	9.67356	13.6857	13.9382	21.5937	15.0988	11.8853	10.2441	9.55951	19.2551	15.6865	16.5487	21.4743	21.022	13.9119	15.1946	16.6319	19.435	10.5727	15.0036	10.7943	17.5635	14.7669	12.7107	11.3054	13.3028
ecotype.6709	10.7875	13.1574	14.8841	14.6589	NA	7.58046	10.5761	7.30702	8.17387	6.33573	6.82267	12.5425	6.32193	9.04772	NA	13.9191	NA	10.7416	6.66322	10.0143	5.48556	10.4953	7.9625	15.5874	8.97996	14.2086	13.8003	20.1372	14.6605	12.8148	9.38062	8.42014	16.7948	14.899	14.7992	20.5859	19.6877	14.3117	13.6253	16.3162	18.7099	10.5462	15.3497	9.64796	16.1209	14.1057	11.8544	10.9995	12.7658
ecotype.8422	11.0066	13.8924	16.4142	15.9377	13.9594	10.3547	12.1534	5.59333	8.3349	6.55391	8.98725	13.6097	6.81816	9.14283	NA	18.1248	12.0993	NA	6.26729	11.4531	8.45464	10.7448	10.6879	16.5386	10.5627	13.3688	13.8845	21.8767	15.1108	12.6886	10.4929	10.0272	17.9625	16.9085	17.8681	21.8954	20.9908	14.3089	18.2437	17.5781	19.1375	11.8314	15.4441	11.2828	18.1428	15.2406	12.9918	12.0923	12.9907
ecotype.6909	11.0309	14.3988	15.9052	15.7575	13.2059	NA	10.8759	6.11939	8.71715	5.87077	7.36699	12.98	6.12711	9.12268	12.5745	13.9821	12.115	11.3835	6.76083	11.6175	6.70058	10.6531	8.49264	15.9748	8.70102	14.2377	13.9484	20.1025	14.4796	11.985	10.4249	8.87724	18.2821	16.4002	16.0632	20.6774	20.7244	14.9245	14.7132	17.5442	19.2707	9.74988	15.3464	9.99476	15.823	14.8283	12.3936	13.0769	13.0871
ecotype.7355	11.8185	14.8012	16.2201	16.0163	13.6629	11.0947	11.7606	8.57883	8.56515	6.48921	8.60753	13.6988	6.91194	8.49132	NA	13.9504	11.9348	11.6084	NA	12.7002	8.38384	11.3551	9.7803	16.3026	10.9511	13.2435	15.5725	21.5507	15.0108	12.6617	10.8143	10.3112	19.5942	16.7609	16.9108	21.5235	20.9585	14.3042	15.6178	17.5219	20.3712	10.4886	15.6675	11.8793	17.2554	14.8544	13.0233	13.1707	14.7654
ecotype.7373	10.3631	13.5334	15.5217	15.4371	12.8559	8.86286	10.5149	NA	8.28879	6.46249	NA	12.9347	6.10962	8.79872	12.2858	13.2669	11.9363	10.8443	7.34129	11.6009	5.94499	10.7139	8.04795	15.7874	9.45578	13.2377	14.4778	21.0082	14.4633	11.8232	10.1884	8.37053	17.5245	15.6898	15.6468	20.7262	20.6401	14.5761	14.3784	17.355	18.9051	10.2008	15.5237	9.96619	15.7961	14.2236	11.8586	12.1954	12.2649
ecotype.1925	11.5335	14.3385	16.1961	15.8882	14.204	NA	11.7211	5.85636	8.65489	6.22882	8.80453	13.2855	6.8501	9.31253	12.703	13.931	12.0309	11.974	9.52716	11.9276	8.09395	11.8137	9.63752	16.1524	11.2028	14.4435	14.7478	21.4	14.5115	14.0452	10.6046	9.47863	18.451	17.3122	17.4643	21.7709	21.1098	15.9501	15.9651	18.0016	19.2454	11.0054	16.2327	11.4889	17.1233	15.2098	13.4388	12.6233	13.6791
ecotype.8310	11.1827	14.0453	15.7785	15.524	NA	10.2181	11.0953	5.78236	7.85239	6.51544	8.33995	13.9792	6.25987	8.71237	NA	11.7741	12.3746	NA	7.33225	12.3981	7.22896	10.4751	9.05638	16.3904	9.54648	13.394	14.2462	20.9118	15.3807	11.2492	10.5937	9.44117	19.0511	16.3188	16.0285	20.9956	20.922	13.4482	14.6941	17.3332	19.443	9.02801	15.112	10.7495	16.1578	14.1309	12.6936	9.33325	13.3928
ecotype.7330	12.6348	14.7099	16.7091	16.4773	NA	9.78463	10.0047	6.48863	7.98845	6.16397	9.0399	13.8397	6.53343	9.81137	13.1967	15.9017	12.2154	11.2303	6.54293	12.4305	7.38901	10.3619	9.16023	16.5993	10.608	13.489	14.3116	21.003	15.3484	11.5797	10.5009	9.58378	17.7782	15.4418	15.6781	20.8423	20.8983	13.4159	17.0725	16.8325	19.4772	10.6784	14.701	10.6521	16.9354	15.2913	13.3779	12.7233	13.2469
ecotype.7320	11.166	14.4565	16.3092	15.9836	13.6133	8.92368	10.4671	NA	7.61406	6.66354	8.39354	13.7411	6.75207	9.54531	NA	14.5976	12.3069	11.3374	7.29549	10.8306	7.34354	10.7006	9.31444	16.1756	11.2029	14.0687	13.107	20.3407	14.7178	12.3757	10.6386	10.2064	17.8553	15.9898	15.8275	21.1094	21.1277	14.2877	16.3244	16.825	19.4163	10.7355	14.9942	10.8415	17.3097	15.2498	13.2064	12.8139	13.3067
ecotype.6906	12.4433	13.5087	15.8968	15.6461	NA	8.99123	10.5493	5.59333	8.02307	6.50238	8.31025	13.7751	7.0282	9.68789	NA	15.4572	12.3197	11.8493	5.97356	11.3285	7.55165	10.7723	8.87341	16.3397	10.6209	13.4577	12.7705	20.8405	14.9551	11.8251	10.7848	9.87631	18.7039	16.0638	15.8809	20.9625	21.3168	14.3306	15.3127	17.0784	19.7983	10.8423	15.6346	10.0997	17.1056	14.8109	12.465	12.5607	12.5143
[truncated: 61 more columns]

## Sheet: GWAS_stress_input (1)
Taxa	beta.alanine	Salicylic acid (2TMS)	2-Piperidinecarboxylic acid (1TMS)	Galactinol (9TMS)	Fructose (1MEOX) (5TMS) MP	Tyrosine (3TMS)	Alanine (3TMS)	Asparagine (3TMS)	Sorbose (1MEOX) (5TMS) BP	Similar to Uridine-5-diphosphoglucose disodium salt	Putrescine (4TMS)	Palmitic acid	Tryptophan (3TMS)	Asparagine (4TMS) MP	Butanoic acid, 2-amino- (2TMS)	Trehalose, alpha,alpha'-, D- (8TMS)	Succinic acid (2TMS)	Altrose (1MEOX) (5TMS) MP	Phenylalanine (2TMS)	Sinapic acid (trans)	1,6-Anhydro-beta-D-glucose (3TMS)	Glutamine (3TMS)	Eicosanoic acid methyl ester	Citrulline or Arginine	Similar to Uric acid (4TMS)	Leucine (2TMS)	Alanine (2TMS)	Sinapic acid (cis)	Similar to L-Glutamine	Proline (2TMS)	Glyceric acid (3TMS)	Triacontanoic acid methyl ester	Threonine (3TMS)	Benzoic acid (2TMS)	Lysine (4TMS)	myo-Inositol (6TMS)	Tetracosanoic acid methyl ester	Ornithine (4TMS)	Nicotinic acid (1TMS)	Spermidine (5TMS)	Hexadecanoic acid methyl ester, n-	Isoleucine (2TMS)	Citric acid (4TMS)	Serine (3TMS)	Indole-3-acetonitrile (1TMS)	Nonanoic acid (1TMS)	Ornithine (3TMS)	Maltose (1MEOX) (8TMS) MP	Dehydroascorbic acid dimer (2MEOX) MP
ecotype.173	17.4654	12.8572	17.6727	12.8633	16.4719	20.8213	17.2084	21.6067	NA	20.7077	17.1256	13.1452	16.3988	19	16.7824	14.1719	19.8416	19.411	20.7659	14.3334	19.2476	21.0497	12.0674	17.4198	14.4678	21.3009	22.9741	16.0621	12.2323	21.2733	14.0083	14.7636	20.6935	13.6088	20.6738	19.3277	10.8423	18.6386	14.3112	17.2264	16.1496	21.314	18.2231	21.2695	14.6274	11.3628	18.6708	NA	18.9046
ecotype.5887	17.471	11.331	18.2091	14.1829	17.9636	20.6385	16.9873	21.2749	17.0423	19.7887	17.1719	12.793	16.7191	18.3606	17.3665	13.4613	19.4398	19.3527	20.8559	14.7387	18.3757	21.5464	11.7397	18.2506	10.537	21.2469	23.0247	16.0124	12.9839	21.8777	13.7302	14.8514	20.8427	13.6569	20.4895	19.618	10.4913	19.4224	13.5342	17.3054	16.0764	21.2188	15.4952	21.3743	15.7243	10.9707	19.633	9.94335	19.2819
ecotype.223	17.3377	10.9853	17.4451	13.6811	16.628	20.3251	17.2009	21.0944	15.3432	19.3416	17.1978	12.8566	15.9213	19.4094	16.3736	13.6073	19.0061	19.13	20.8213	14.6725	18.0277	21.4167	11.8322	17.331	14.159	21.1089	22.4439	16.1579	12.7695	20.744	13.4409	14.6914	20.2862	13.6193	20.4044	19.1435	10.3758	18.1166	13.7635	17.1628	16.1142	20.9835	16.1956	20.9573	15.0959	11.9796	18.613	NA	18.4027
ecotype.6940	17.7372	10.6872	17.8087	11.8143	16.3527	20.6103	17.902	21.2516	14.8446	19.6344	17.3111	13.1162	15.7585	19.9497	17.0319	12.7397	19.4255	19.2808	20.8345	14.7043	18.4405	21.4328	11.9531	17.4095	10.8663	21.2132	22.6828	16.2729	12.9046	21.1495	13.5337	14.6803	20.792	13.4184	20.4423	19.1088	10.5453	18.4179	14.1672	17.4786	16.137	21.1607	16.1881	21.2005	NA	11.9212	18.6738	10.0285	17.8623
ecotype.6188	17.5154	12.0762	18.0732	14.0394	16.9337	20.3382	17.5046	21.6878	15.9093	19.699	16.976	12.9415	16.9796	19.9098	17.2617	13.5287	19.6644	18.1717	20.8794	14.7621	18.2008	21.7836	11.6523	17.8992	12.6962	21.2074	22.3808	16.1969	13.1705	21.6629	13.8355	14.6637	20.7981	13.5046	20.7427	19.513	10.0932	18.6127	14.2933	16.6217	16.0765	21.1043	17.3415	21.2681	14.6395	11.7603	19.1243	9.40737	18.3022
ecotype.8271	17.8356	10.4142	18.2883	13.9571	16.6656	20.6516	18.6631	21.105	15.3806	19.3595	17.1495	12.7882	16.764	19.5046	16.3716	13.5325	18.899	18.659	20.7549	14.8688	17.9167	21.4671	11.3962	17.907	12.6083	21.3773	22.8985	16.2931	12.9669	21.4462	13.9296	14.6403	20.6568	13.1921	20.4885	19.3682	9.97883	19.3573	13.8929	17.2756	15.9445	21.1723	13.9753	21.2629	15.7815	11.414	19.0283	NA	18.946
ecotype.7438	17.0864	11.2854	17.8848	14.3805	16.5444	20.5765	17.9455	20.8255	15.3645	19.0447	16.8777	12.5118	16.4886	19.2761	16.2916	14.1248	18.3092	18.3267	20.5324	14.7236	17.4863	21.4108	11.1631	17.5477	10.4333	21.2644	22.5054	16.1106	12.9189	21.5411	13.4573	14.6393	20.3822	13.4512	20.3199	19.0894	10.0681	18.1771	13.3254	17.0648	15.7733	20.8951	17.0206	20.912	NA	10.7012	18.5074	10.1287	18.2253
ecotype.8241	17.3123	10.6127	17.8617	15.4408	17.7148	20.2676	18.2893	20.5929	16.739	18.9317	17.0795	12.6392	15.9393	19.2989	16.0249	14.1173	18.3977	19.3989	20.5517	14.885	17.5812	21.3029	11.4231	17.5554	12.9627	20.7076	22.7066	15.9672	12.9864	22.0761	13.6502	14.4965	20.6579	13.4287	20.2266	19.7227	9.89921	18.8313	13.3238	17.1367	15.9441	20.5902	16.1284	21.0115	15.0426	11.616	18.6278	NA	17.726
ecotype.8323	17.0798	9.79633	17.499	14.4768	18.2881	20.0644	18.8133	20.2212	17.4108	19.0889	16.4184	12.4136	15.7631	19.3391	16.4756	14.1337	18.7256	20.0587	20.3643	14.1194	17.613	20.6688	11.2807	16.6675	13.7503	20.7602	22.7949	14.9366	12.1518	20.9569	13.4141	14.5275	20.2019	13.2818	19.7176	19.2513	9.93321	16.6623	13.9734	16.3866	15.794	20.7373	16.1545	20.8143	15.3481	11.391	17.6563	9.56841	18.5858
ecotype.7205	16.8815	10.0457	17.8785	13.4488	16.8018	19.9802	17.8712	20.4587	15.676	19.6313	15.9892	12.2703	16.0769	18.9608	16.5157	13.6473	18.1929	19.1301	20.3435	14.1562	18.0173	20.2076	11.0841	16.6177	12.8323	20.5354	22.4279	15.2507	11.7032	20.847	13.2726	14.5123	20.1254	13.0545	19.5584	18.9951	9.67087	16.4009	13.0132	16.013	15.6613	20.4389	14.9676	20.8116	14.8946	10.9864	17.4659	NA	17.7369
ecotype.6190	16.6807	10.4386	17.6196	12.6685	16.1656	20.0506	18.3911	20.0314	15.0228	18.9017	16.0429	11.6278	16.1303	19.1712	15.8743	13.0109	18.3558	18.6388	20.3295	14.2625	17.2414	20.4728	10.6094	16.4801	13.5008	20.5486	22.3236	15.3014	12.0687	20.6709	12.8665	14.5157	19.8741	13.3071	19.6866	18.5388	9.19817	17.6051	13.762	16.5167	15.3928	20.3142	15.7764	20.4259	14.9354	11.1134	17.5602	9.68151	17.3596
ecotype.328	17.2462	10.5441	18.2749	16.3422	19.2882	20.1656	19.3811	20.0093	18.5952	20.063	15.7553	11.416	16.4386	18.9435	16.3895	13.6214	19.2147	20.2945	20.2141	14.265	18.3777	21.2356	10.5135	16.7536	14.2922	20.9211	22.84	15.4545	12.8985	21.8572	13.8231	14.297	20.754	13.8498	19.8312	19.3061	9.28246	17.5428	14.1047	16.7142	15.255	20.7154	14.9904	20.8862	14.4273	10.8693	17.3509	9.82079	18.918
ecotype.7143	16.6468	11.2593	17.8297	14.6202	16.9961	20.3482	18.6559	19.8459	15.8151	19.109	16.3585	12.0274	16.3219	19.0139	15.8747	14.4106	19.7571	19.0301	20.5432	13.8684	17.3593	21.237	10.469	17.0879	14.2088	21.1184	22.3452	15.1539	13.1034	21.2291	13.8119	14.2259	20.6375	13.7677	19.9038	19.1651	9.01978	17.6223	12.9631	15.8238	15.359	20.9214	17.5221	20.6549	15.7035	10.235	17.5662	9.37245	18.353
ecotype.7147	16.2988	11.2017	17.1793	12.7431	16.4132	19.8156	18.1918	19.6848	15.3044	19.3711	16.0444	12.2742	15.9934	19.1581	15.6201	13.8954	18.4119	19.2509	19.8956	14.1351	17.8374	20.8036	11.0081	16.5938	14.2007	19.5104	21.4382	15.259	12.5465	20.4203	13.0657	14.3313	19.5937	13.3878	19.3964	18.7481	9.61273	17.9976	12.7697	16.2735	15.6188	19.687	15.6191	20.0229	15.2244	11.1603	17.4238	9.1585	18.1805
ecotype.7165	15.9511	11.753	17.2697	12.4071	16.8212	19.9964	17.8979	20.5725	15.7042	20.0287	16.4508	12.1315	16.9947	19.47	16.6332	13.6647	18.8283	18.1588	20.4853	14.8285	18.3886	20.6391	11.0201	16.8275	14.644	20.2977	21.7506	16.2373	12.0324	19.9918	13.3621	14.3091	19.9135	13.0902	19.724	18.5117	9.49363	16.6146	13.2856	15.7674	15.6687	20.1671	14.8681	20.0562	15.9635	9.5015	17.4225	9.78804	18.4816
ecotype.6932	16.8401	10.7131	17.6343	10.8946	16.1112	19.9552	18.6224	19.8935	14.6874	19.067	16.3657	11.8077	15.8996	19.6077	16.377	13.3702	19.0756	19.4413	20.2262	14.0453	17.3057	21.0746	10.7143	17.6207	14.2858	19.9729	21.7806	15.4422	12.9279	20.4763	13.0543	14.0248	19.5094	13.7235	19.8788	18.4702	9.30233	19.1102	13.7933	16.8314	15.3661	20.1575	16.4748	20.4072	15.401	11.0451	18.3757	9.54311	17.8591
ecotype.6979	16.5987	11.1816	17.7591	11.8555	17.2394	20.2305	18.2622	20.6781	16.2933	20.1706	16.167	12.2426	17.1598	19.6419	16.4428	14.489	19.4477	18.8971	20.4497	14.7618	18.4436	21.4264	11.0756	17.7882	14.4798	20.3914	22.0844	15.7944	12.899	20.1667	13.5628	13.8856	19.9961	13.3819	20.0382	18.1309	9.36552	17.9113	13.8643	15.8662	15.7479	20.6041	17.6554	20.6508	15.0717	11.1658	18.4146	9.6904	18.7126
ecotype.8236	16.9688	11.796	17.9399	12.6404	17.0684	20.0195	19.1995	20.087	15.9999	19.4546	15.6416	11.7986	16.5884	19.3894	16.2335	13.6879	19.3751	19.0854	20.2997	15.0173	17.7485	20.7821	10.7654	17.7916	14.3316	20.3689	22.4487	15.917	12.6929	21.3812	13.2377	13.7823	20.1177	13.8432	19.8328	18.8753	9.15907	18.5086	13.0746	16.297	15.5043	20.385	16.5336	20.7434	15.7183	10.5246	18.375	9.57033	18.8487
ecotype.380	16.9538	10.9195	17.8644	13.3398	18.14	20.5501	18.9849	20.2997	17.2957	19.2993	16.4282	11.9842	17.1224	19.8626	15.9287	14.4392	18.8476	19.8316	20.5884	14.7551	17.5972	21.0622	10.9498	17.7904	13.8107	20.6319	22.0243	15.8446	12.9795	21.4149	13.7178	13.899	20.7605	13.7387	20.1556	18.9192	9.43755	17.1485	13.0394	16.803	15.633	20.6595	15.3862	20.751	15.9457	10.4313	18.4019	9.82403	18.7363
ecotype.7014	17.1072	10.2361	17.9953	13.702	17.8143	20.4291	18.967	20.3828	16.9239	19.8547	16.9696	12.0469	17.0815	19.5928	16.4946	14.2091	19.3495	19.8023	20.4689	14.3686	18.0378	21.4992	11.0011	17.5978	14.8236	20.6442	22.454	15.9287	13.4281	20.8632	13.5976	13.9797	20.4758	14.3382	20.1424	19.5564	9.48891	18.0945	13.6134	16.864	15.6916	20.6216	17.6888	20.6435	16.1246	10.2584	18.0591	NA	18.6909
ecotype.6042	16.8619	10.5333	17.7485	14.0749	18.8229	20.3259	18.4307	20.5297	18.0387	19.0795	16.5792	11.9913	17.3539	19.4211	16.0499	13.3236	19.6083	20.2901	20.3229	14.4142	17.3592	21.6829	11.2141	17.8052	15.0861	20.3355	22.2662	15.7777	13.7209	21.4114	13.4619	13.7296	20.3559	13.6383	19.9268	18.8584	9.17091	17.324	13.7955	16.5825	15.6887	20.4572	15.2588	20.6836	15.7594	11.1328	18.2243	9.49927	18.5204
ecotype.7163	17.3299	10.7147	18.1869	15.2287	18.1636	20.681	17.6505	21.5692	17.5341	19.5575	16.5447	12.101	18.8836	19.3613	16.9565	14.5201	18.8133	19.8594	20.5772	13.9208	17.8495	21.8112	11.0714	18.0186	12.1778	20.8241	22.334	15.8879	13.6929	21.875	14.3832	13.8752	20.7136	13.2361	20.0874	19.4733	9.51546	17.8645	13.7057	15.4704	15.8438	20.9633	18.1865	21.0688	15.7434	10.5225	18.7326	9.94335	17.6475
ecotype.6996	17.103	11.8829	17.8978	14.8219	17.5275	20.4603	17.3899	21.5479	16.8701	19.7113	16.7557	12.3511	18.2815	19.4163	16.7748	14.382	18.9167	20.0356	20.2779	14.1637	17.7511	21.7838	11.0463	17.9218	13.1062	20.4011	21.9563	15.8429	13.7725	20.9837	14.3903	13.7478	20.388	13.3108	19.7335	18.7949	9.27516	18.3991	13.9758	15.3567	15.5088	20.5925	19.158	20.8451	16.2307	10.675	18.7091	10.2515	17.1378
ecotype.7031	17.3075	9.9886	18.0966	15.3749	18.2183	20.2996	18.5103	20.5314	17.4249	19.0208	17.0274	11.8736	17.7519	18.939	16.2968	14.0128	19.0186	18.9303	20.0916	14.9519	17.2417	21.8517	10.8329	17.9581	13.9203	20.7938	22.6337	15.9462	13.9656	22.0531	13.4382	13.5259	20.5929	13.3884	19.9739	19.3471	9.30233	18.741	12.9372	16.782	15.545	20.5699	14.5519	20.88	16.5559	9.83446	18.3927	9.67436	19.0914
ecotype.7002	17.0076	9.71066	17.4647	14.8798	19.0643	19.9279	19.7156	19.5871	18.2709	19.1921	16.6299	11.7188	16.5585	19.9685	15.7374	13.3529	19.0067	20.1583	20.1675	13.9224	17.5018	21.1719	10.9564	17.8963	13.9756	19.4716	21.8859	15.3464	13.1623	21.9739	13.3238	13.8337	20.3276	13.2168	19.8233	18.9548	9.45218	19.3687	13.0489	16.9631	15.533	19.7811	15.3635	20.4546	16.1292	10.0137	18.4955	9.25033	19.0303
ecotype.7004	16.922	10.0533	17.6283	14.2366	17.836	20.1468	19.5198	19.418	16.9477	18.4593	16.3427	11.6094	16.7471	19.6847	16.18	12.7634	18.991	19.2685	20.2056	14.6543	16.6098	21.4097	10.7564	17.9126	13.8323	20.5382	22.3283	15.4661	13.3465	21.0889	13.2548	13.467	20.5229	13.4011	20.0278	18.502	9.09836	18.4189	13.6135	17.323	15.399	20.4476	14.162	20.463	15.8531	9.43286	18.5791	9.34118	18.5012
ecotype.7229	16.4744	10.8061	17.7156	13.5652	17.8127	19.819	19.3699	19.4549	16.9462	19.7093	16.7097	11.6155	16.4302	19.7448	16.3024	13.2886	18.681	19.5712	19.9606	14.597	17.8694	20.7123	10.7841	17.3601	14.6771	20.2191	22.1979	15.8348	12.5335	20.7877	13.3496	13.4683	20.3638	13.2578	19.4797	18.6476	9.17288	17.5299	13.4138	16.5356	15.3522	20.2424	14.5516	20.4207	15.423	9.31343	17.9059	9.78306	18.696
ecotype.7282	17.7114	10.5859	18.0089	11.2974	16.7021	20.5087	19.7242	19.9615	15.6297	19.3552	17.0072	12.1648	17.5298	19.948	17.1489	13.6686	18.4574	18.7972	20.4693	14.675	17.7466	21.5887	10.745	18.2349	14.1753	20.7978	22.5471	15.7943	13.7224	20.9542	13.5841	13.6266	20.3327	13.8225	20.1506	18.6302	9.34477	19.0419	13.7903	16.7973	15.525	20.7623	16.768	20.8631	15.9946	9.80288	18.8987	NA	17.8829
ecotype.7333	16.7133	10.1006	17.6535	12.5281	16.7249	19.6119	19.0575	19.5842	15.689	18.7754	16.4267	12.0755	16.7117	19.7858	15.9526	13.3153	18.9977	19.1643	20.0624	14.4827	17.0574	20.3948	10.896	16.1786	13.2633	19.5889	21.4717	15.295	12.3995	19.9261	12.7919	13.3966	19.9658	12.595	18.9654	18.1599	9.23624	14.6496	13.2027	16.3408	15.4929	19.6641	15.3265	20.49	14.8395	10.797	17.2292	9.9552	17.6602
ecotype.8325	17.3483	10.1285	17.764	13.2258	16.7024	20.0848	19.8463	19.4107	15.4966	19.177	16.4039	12.1084	17.1476	20.0537	16.0494	13.2399	18.3269	18.9508	20.4275	14.8599	17.3891	20.2547	10.8987	17.6277	13.9959	20.7261	22.3744	15.5497	12.0405	21.2052	13.3677	13.4615	20.4608	13.1957	19.9984	18.9343	9.33427	17.9991	13.8577	16.6815	15.661	20.6193	14.5494	20.6954	15.6097	10.175	18.2479	9.43514	18.2691
ecotype.7201	17.2899	10.3414	17.7182	16.4124	18.5409	20.2802	20.0879	19.7918	17.7596	19.9067	16.5781	12.2548	17.1703	20.0797	16.6193	13.8895	19.8166	19.8143	20.3334	14.7673	18.1863	21.0788	11.1372	17.085	14.515	20.6321	22.4584	15.5437	12.883	21.8041	14.0248	13.3948	20.6017	13.4435	19.7931	19.1657	9.36036	17.1609	13.0658	16.4665	15.6839	20.569	15.8906	20.5143	15.9995	10.0501	17.6597	9.83208	18.903
ecotype.7280	16.5713	11.7103	17.7799	13.2443	17.3268	19.9574	20.1833	18.4657	16.4197	18.5889	15.7999	11.1539	16.3203	19.4862	16.9578	13.018	18.9835	19.5641	20.0264	14.3937	16.7757	19.6016	10.0481	16.6302	12.7255	20.6169	22.5448	15.0387	11.3894	21.0869	13.3559	13.1126	20.1925	13.4173	19.5699	18.2885	8.95734	17.1979	13.7166	16.0805	14.7681	20.4361	16.5079	20.428	14.7673	9.04007	17.2444	9.50129	17.6674
ecotype.7224	16.6168	9.76422	17.7259	12.9331	16.0147	19.9845	19.5945	19.1923	14.857	18.9895	15.9399	11.2488	17.0537	19.6317	16.1539	13.6517	18.9022	17.5847	20.2321	14.2495	17.1437	20.9354	10.2102	16.9539	14.5603	20.576	21.9945	15.3216	12.7467	21.1507	12.9618	13.1574	20.1222	13.3317	19.6675	18.3418	8.88968	17.2652	12.8881	15.913	14.9827	20.4584	14.4045	20.3632	15.1886	9.00555	17.4822	9.11954	18.4589
ecotype.6937	16.9537	10.1018	17.8442	12.9467	17.3209	20.006	19.2045	19.6918	16.426	19.3902	16.1847	11.1326	17.3233	19.2042	16.0823	14.0773	18.7835	19.2155	20.0621	14.4686	17.7536	20.927	10.3855	17.3921	14.4604	20.4435	22.5218	15.3106	12.9794	21.6427	13.2991	13.2368	20.3169	13.3968	19.7626	18.5342	9.08799	18.2109	13.3365	16.0573	15.0333	20.3595	15.0612	20.5272	14.9631	9.11817	17.8166	9.40953	18.4561
ecotype.8389	16.6367	10.7322	17.8963	16.6844	18.4711	19.7285	20.2259	18.8565	17.6863	18.2947	15.4551	11.3651	16.5369	19.4789	15.6239	14.0251	18.8524	19.275	20.0844	14.4618	16.3435	20.2529	10.3175	15.5924	14.5148	20.5473	22.3869	14.7519	11.9115	21.6249	13.416	12.9287	20.3091	13.7312	19.2398	19.1039	8.9889	14.3236	12.48	15.2153	15.2211	20.3603	18.2658	20.6459	16.0842	9.44806	16.4082	9.19394	18.9176
ecotype.6039	16.6614	12.5349	18.2126	14.1161	17.9515	19.9165	19.6744	18.9685	17.1291	18.4863	16.5451	11.5171	17.2605	19.5187	15.8695	13.5511	18.9221	19.1733	20.381	14.586	16.6036	20.006	10.4791	17.3146	13.9498	20.4729	22.2796	14.8206	12.1098	20.9248	13.4575	13.1005	20.4008	13.6387	19.6156	18.6997	8.96416	18.2989	14.1052	16.2202	15.163	20.4858	15.2517	20.8083	15.2754	9.45108	17.8128	9.85756	18.0618
ecotype.7408	16.745	10.6733	17.3412	11.1607	15.2925	19.7171	19.3831	18.867	13.8126	18.6286	15.7485	11.5674	16.9848	19.8307	15.925	13.0549	18.4113	17.823	20.1913	14.7189	16.8554	19.716	10.7049	17.0408	13.0962	19.8823	21.3993	15.0682	11.8245	19.8154	12.6257	13.2855	19.3711	13.3059	19.5049	17.8102	8.97995	17.4333	13.0346	16.3191	15.3104	19.9938	15.9834	20.1685	15.5795	9.55163	17.7618	9.19394	17.5203
ecotype.8329	16.9855	10.8084	17.9114	14.1882	16.8654	20.1967	19.8004	19.2398	15.9534	19.1649	16.461	11.553	17.7922	19.6599	16.483	13.344	19.2872	18.9687	20.3699	14.9706	17.661	20.4502	10.6963	17.4882	14.647	20.5457	22.3685	15.4327	12.5957	21.2354	13.1685	13.0078	20.4519	13.8775	19.9245	18.8891	9.03498	17.4133	12.7157	16.4163	15.4259	20.6001	15.6177	20.6562	14.5148	9.60686	18.0195	NA	18.3819
ecotype.7382	16.5254	10.3132	17.5838	15.3209	17.5215	20.153	19.8406	19.178	16.7059	19.4238	16.6065	11.7681	17.5601	19.6731	15.4021	13.2636	19.9957	19.0126	20.1726	15.1425	17.6029	20.3233	10.6724	16.7917	12.4878	20.4068	22.2859	15.7169	12.244	20.7814	13.55	12.9777	20.1925	13.4462	19.6512	18.8447	8.99557	16.0489	13.7445	15.7546	15.4986	20.3755	16.1024	20.3234	15.2527	9.90997	17.386	NA	18.9938
ecotype.7263	16.3841	9.64668	17.0742	13.3574	16.1652	19.6087	19.3549	18.4251	15.1715	18.8578	15.5339	11.6869	16.7767	19.5475	15.2255	13.2486	18.5514	18.7412	19.7385	14.639	17.2064	19.9016	10.8163	16.6243	13.9004	19.9527	21.5413	15.2185	11.8132	20.4608	12.7929	12.778	19.7527	13.0295	19.4257	17.6959	9.0393	17.5636	12.8437	15.8154	15.4733	19.8839	14.3224	20.0869	14.625	9.92091	17.124	8.95225	17.7619
ecotype.8296	16.8974	10.8144	17.6641	13.6355	16.5644	20.0241	19.8443	19.1496	15.5452	18.8554	15.7535	11.8826	17.7247	19.7949	15.695	12.8649	18.7385	17.497	20.1586	15.0495	17.0922	20.1823	10.9021	17.7415	14.0663	20.5352	22.1787	15.628	11.9878	20.5073	13.0037	13.1922	19.9672	13.5451	19.9667	18.7185	9.16303	18.8973	14.5592	16.1971	15.6681	20.3567	16.3629	20.5179	14.9285	10.2875	18.3502	9.35019	18.1704
ecotype.282	16.4902	12.2547	17.3764	13.4819	17.1827	19.4841	19.8914	18.7292	16.267	19.5317	15.8693	12.1188	16.6703	19.7023	16.0762	13.3365	19.2248	19.1728	19.7452	14.6759	17.7217	19.6702	10.6764	16.4554	10.4602	19.6503	21.7446	15.4188	11.6537	20.6083	13.6376	13.0228	19.8518	13.4695	19.1888	18.667	9.02197	16.5207	14.0729	15.6653	15.3234	19.7871	19.5008	20.2596	14.411	10.2533	17.1691	9.9329	17.3664
ecotype.7188	16.6799	11.0765	17.7715	15.146	18.4504	19.6375	20.2939	18.3894	17.652	18.0375	16.4779	11.1911	16.5855	19.5969	15.8586	13.3683	19.396	20.0201	19.9526	14.5685	16.2003	19.9986	10.2611	16.4439	14.0147	20.0893	22.3886	14.6737	11.9867	21.4209	13.1045	12.0573	20.2705	13.9076	19.5383	19.0357	8.46826	17.1938	13.1159	16.5251	15.1	20.0902	15.4772	20.6097	15.1635	9.81583	17.2561	9.3922	18.1748
ecotype.7026	16.483	10.3752	17.253	12.8524	17.1486	19.5713	19.0626	18.8942	16.2879	19.4635	16.0764	11.5233	17.2543	19.6058	15.4284	13.1468	18.2286	19.1022	19.9202	14.9303	17.6662	19.7926	10.5764	17.1463	10.9949	19.9443	21.479	15.1845	11.6994	19.8167	12.9927	12.8981	19.8664	13.2012	19.5733	17.9272	9.02414	18.5371	12.2308	15.515	15.3406	19.9006	16.2306	20.1523	14.0059	9.75479	17.6729	9.25992	17.7493
ecotype.7508	17.2129	11.2897	17.9659	16.3067	18.8262	20.6342	20.2192	19.8247	18.0007	20.2619	17.299	12.289	18.182	20.2061	16.4724	14.6633	20.0867	20.0727	20.7566	15.5258	18.6277	21.1084	11.4174	17.6731	14.0122	20.8924	22.473	16.0613	13.2254	22.0973	14.2137	13.0738	20.9608	13.8582	20.2135	19.5363	9.64422	15.8209	13.2874	16.0352	15.9314	20.912	18.2302	20.987	15.5541	9.66396	18.136	10.0768	19.113
ecotype.7479	17.28	10.865	17.9423	15.1414	17.3107	20.5257	20.2198	19.1772	16.2834	19.7196	16.8769	12.0349	18.0442	20.0824	16.3905	13.6993	19.3192	19.0455	20.5871	15.3864	18.2239	20.9137	11.2141	18.6579	13.9457	20.6138	22.1553	15.8391	13.0553	21.2754	13.744	12.8643	20.4519	13.4911	20.254	19.2232	9.51701	18.4005	13.0401	16.8835	15.7951	20.6629	15.4938	20.9558	14.4432	10.1067	19.0389	9.81593	18.0606
ecotype.6729	17.1137	12.0731	18.2097	13.6203	17.6341	20.5858	19.2754	21.1789	16.8602	19.681	16.5763	12.3784	19.2205	19.857	16.3524	12.7972	19.6969	18.255	20.64	15.2539	17.6554	21.5947	11.0913	18.0855	14.6295	20.7274	22.545	15.8547	13.545	20.5962	13.7748	13.2171	20.455	13.4448	20.1417	19.1304	9.35172	18.5495	13.4721	15.3206	15.7412	20.9376	18.1778	20.9649	16.2045	9.8665	18.8936	NA	18.3551
ecotype.7430	16.4702	10.7179	17.3299	14.5389	16.3643	20.1093	18.9764	19.9974	15.4683	19.2743	15.9212	12.0175	18.0764	19.5735	15.8809	12.4131	18.7409	18.7718	19.8857	15.0024	17.4706	21.0497	11.072	17.9028	10.0994	19.7718	21.19	15.5397	12.5148	20.5212	12.9352	12.9064	19.8763	12.97	19.8488	18.9611	9.46826	16.7109	12.4099	16.0518	15.7594	19.6715	16.8195	20.0376	14.8657	9.05006	18.0495	9.60083	18.1152
ecotype.7100	16.9106	10.8106	17.424	11.6753	18.217	19.9609	19.9289	18.6472	17.427	18.9217	16.5737	11.6366	17.0645	19.8804	15.7237	12.8637	18.3923	19.4557	20.0688	15.3319	17.2153	19.6785	11.1419	17.4377	13.7506	20.3201	21.9713	15.4129	11.7932	20.5565	13.377	12.7079	20.3561	13.0252	19.8005	19.0802	9.33427	18.3615	14.3674	16.8343	15.6827	20.2257	13.5404	20.5479	15.0994	9.74004	17.9447	NA	18.5351
ecotype.7449	17.1102	10.66	17.9745	15.8675	19.8574	20.3923	20.1611	19.8549	19.2629	20.2831	17.035	12.2391	18.4257	20.0922	17.1266	13.9016	19.0418	20.896	20.6238	15.6193	18.1376	20.4912	11.1097	17.4545	13.6815	20.7875	22.6231	15.8066	12.4441	21.2487	14.0608	12.857	20.3586	13.609	19.9335	19.55	9.46346	17.0101	13.6564	16.705	15.839	20.7722	14.2556	20.9111	16.5299	9.94896	17.911	10.0604	19.1833
ecotype.6730	16.9832	9.91125	17.881	15.4248	18.9596	20.7054	16.7468	21.8706	18.2279	19.7548	16.9104	12.247	17.3695	19.1132	16.7032	13.1262	18.6807	19.7711	20.6567	14.2684	18.3448	22.6934	11.1117	18.7264	13.6034	20.9231	22.4911	16.169	14.6796	21.6649	13.3647	13.4809	20.4594	12.9195	20.4874	19.0199	9.46477	19.3054	13.1188	17.6767	15.8769	20.9119	15.1692	21.0066	15.2179	10.5094	19.5767	9.92961	18.3324
ecotype.7080	15.4915	11.4754	16.7053	12.3764	17.0755	19.0171	17.2745	20.5851	16.3528	18.698	16.0627	12.3371	15.4716	17.1181	15.4844	12.1789	17.8104	18.6454	19.0815	13.081	17.1638	21.6964	11.4234	15.7516	13.4778	19.5861	21.6708	15.0193	11.4835	20.4757	12.5573	13.6276	19.2078	12.4162	18.8935	18.1309	9.87356	17.8893	12.7554	13.585	15.9445	19.4309	14.8317	20.1217	14.7053	10.7615	15.6527	8.83049	18.1506
ecotype.7123	17.5351	11.1866	17.85	13.8503	16.8357	20.3137	17.203	21.1942	15.6452	19.4759	17.5352	12.5717	16.2966	19.3697	16.5211	13.2454	18.4245	19.2915	20.554	14.1988	18.0655	22.3289	11.1817	18.5502	14.9825	20.9034	22.4208	15.9136	14.4889	21.1828	13.1179	13.5804	20.445	13.088	20.2608	19.1921	9.45382	20.2206	13.7839	17.6142	15.7832	20.7833	15.4902	20.9793	15.1769	10.8806	19.2923	NA	17.9035
ecotype.7178	17.4511	10.8615	18.4846	12.8483	17.5673	20.3282	19.3898	21.3437	16.4346	19.5261	17.0066	12.4683	16.731	19.3502	17.0663	14.0019	18.5383	19.049	20.577	14.3762	17.6392	21.5503	11.3855	16.8543	15.3281	21.3891	22.692	16.112	11.6983	21.8215	13.9901	14.0128	20.3662	14.286	20.3178	19.0105	9.64626	19.8355	13.9347	16.9798	15.8255	21.2765	18.5108	21.071	16.7321	9.96246	17.2744	NA	18.3819
ecotype.7158	16.722	11.227	17.976	13.8211	18.1495	20.4193	18.6866	20.9204	17.2664	18.9549	17.4083	12.13	16.4416	19.4089	16.8327	13.0309	19.2554	19.2029	20.5347	14.6145	17.2838	21.7203	10.8329	17.4545	13.8663	21.004	22.5225	16.1205	12.9224	20.7493	13.4988	13.6959	20.493	14.2481	20.259	19.3475	9.15836	19.1001	13.8694	17.6207	15.5062	20.9299	17.4599	20.8331	15.2215	10.1423	18.5581	9.5624	18.1805
ecotype.7231	16.8096	10.5525	17.4076	11.1273	16.5666	19.9722	18.3079	20.8864	15.6077	19.7984	16.1714	12.3607	16.6331	19.0014	16.1009	12.7902	19.0589	18.3963	20.1389	14.158	18.1331	20.9177	11.1466	17.443	14.7959	20.4269	22.1956	15.7427	11.7323	20.4155	13.1658	13.8169	20.1188	13.1309	19.8788	18.4047	9.44909	19.9897	14.3307	16.1644	15.7562	20.3963	15.1267	20.3955	15.9021	10.1169	18.2565	10.0443	17.7957
ecotype.7258	17.7816	12.2548	17.9237	12.3123	17.142	20.5113	18.1432	21.5381	16.1066	19.4142	17.2989	12.2841	17.6178	19.7037	16.5112	13.3175	18.9328	18.3681	20.6335	14.6967	18.1129	22.4528	11.0242	18.6702	14.8247	20.7491	22.5804	16.1935	14.6312	21.1495	13.1274	13.7332	20.213	13.1924	20.3687	18.8538	9.60582	19.3681	13.9815	17.4588	15.6737	20.7407	14.863	20.837	15.557	9.85922	19.331	9.47826	17.5498
ecotype.7275	16.8158	9.16393	17.5008	13.1874	16.8291	19.9806	18.1746	20.2141	15.8633	18.5284	15.7643	11.5578	16.4192	19.0241	16.2916	13.0035	19.492	19.1779	20.3627	13.8359	16.739	20.8337	10.724	16.5932	14.8572	20.7596	22.2821	14.9784	12.5529	20.4356	12.999	13.5259	19.6282	14.0618	19.2042	18.6882	9.00163	15.8588	13.7383	16.4665	15.3917	20.6401	15.6288	20.2992	15.7511	10.0356	17.4756	NA	18.0505
ecotype.7300	16.6188	9.51793	17.8309	17.2577	17.1503	20.0637	18.7091	20.3408	16.14	19.6394	15.8667	11.9307	16.1877	18.98	16.4455	13.6073	19.2415	18.974	20.016	14.3314	17.9496	20.5923	11.325	16.0601	13.1519	20.4987	22.5704	15.4521	11.9458	21.0563	13.762	14.1802	20.3552	13.8988	19.5617	19.0804	9.81114	16.9863	14.0807	16.0266	15.6098	20.5234	16.6367	20.7601	16.4683	10.0923	16.5901	9.518	19.1679
ecotype.6953	16.586	10.7322	17.435	13.6284	16.4365	19.5516	19.1995	19.6417	15.0718	18.5643	15.7313	12.0425	15.3635	19.3475	16.385	13.88	19.8529	18.4435	19.9423	14.656	17.1139	18.8589	10.9636	15.5179	12.7878	20.5486	22.1825	15.3153	10.674	20.8001	13.4346	13.7171	19.927	13.4686	19.3469	18.4699	9.41237	17.1374	14.0836	15.0495	15.6447	20.5358	16.0138	20.565	13.9305	10.4488	16.1061	9.42489	18.443
ecotype.7186	16.5066	10.664	17.4311	15.7369	17.3107	19.6793	19.5598	19.2829	16.2566	18.2869	16.2002	12.3123	14.7314	19.2653	16.5017	13.4806	19.9814	19.1757	20.1157	13.8093	16.6266	18.7258	10.9988	15.389	13.7048	20.4589	22.5322	14.6835	10.6854	21.5056	13.7398	13.5495	20.2305	14.0037	19.5853	19.4411	9.1311	16.4764	14.0258	15.7457	15.7739	20.6077	18.3725	20.5917	14.3499	10.0935	16.1135	9.89077	17.0911
ecotype.6744	17.1519	11.1613	17.5963	13.0649	17.3284	20.1685	18.7763	20.3791	16.43	19.1261	16.2898	12.4777	16.7807	19.7442	16.697	12.4941	19.2661	18.9422	20.4566	14.6784	17.6477	20.8424	11.21	17.4709	13.7872	20.5773	22.3672	15.6707	12.4515	20.6521	13.4114	13.7695	20.0428	13.5271	20.0319	18.6473	9.48337	17.1139	13.5483	17.2634	15.7524	20.5886	17.9334	20.6743	14.7602	10.4274	17.9737	9.35638	17.7559
ecotype.7150	17.1058	11.5024	17.3362	13.3894	17.6897	19.8875	17.8333	20.4839	16.7946	19.3416	16.6228	12.3867	16.7384	19.0131	16.451	13.4034	18.4531	19.088	20.0788	14.6759	17.8764	21.0305	10.9624	17.7501	15.4832	20.3284	22.5096	15.5247	12.9828	20.6999	13.3354	13.8806	19.9586	13.2874	19.7028	18.6844	9.34617	18.7003	13.4136	16.5792	15.5802	20.3236	15.851	20.5629	15.8107	10.777	18.1701	9.25183	18.192
ecotype.7199	17.3022	10.3518	17.5828	11.9404	16.276	20.1249	17.9073	21.4235	15.1925	19.8287	17.296	12.4618	17.8742	19.7728	16.3324	12.5491	18.705	18.0067	20.6163	14.5229	18.4315	22.0127	11.1295	18.5263	13.8423	20.7475	21.924	15.9924	13.5236	20.3879	13.3954	14.0331	19.7916	13.1734	20.3846	18.5915	9.4772	20.0461	13.3166	16.7252	15.6669	20.7161	15.8913	20.6562	15.3972	10.3798	19.2402	9.41229	17.7297
ecotype.7260	17.3312	11.834	18.3034	13.8391	16.7003	19.7965	18.8517	20.8223	15.7815	18.7747	16.4351	11.4886	17.3975	19.1349	16.104	12.9501	18.1318	17.846	20.3407	14.2715	16.9865	21.2374	10.1761	17.9476	14.4054	20.894	22.8642	15.5791	13.1477	22.2366	13.4425	13.8919	20.4853	13.6453	20.0375	18.8521	8.77888	19.207	13.1673	16.5378	14.672	20.6919	14.0342	20.8425	16.2058	10.9843	18.7136	8.60177	17.9248
ecotype.7496	16.0063	9.03348	17.4905	13.2014	15.4146	19.4997	19.2106	19.8549	NA	19.4335	15.7245	11.3975	16.9606	18.8315	15.2401	13.1615	17.7725	17.5608	19.35	14.2782	17.6691	20.3109	11.0531	16.1568	13.9574	20.0472	22.0081	15.7544	11.1419	20.5698	12.8849	14.1663	19.6113	13.3671	19.0692	17.9739	9.34787	18.6229	13.2185	15.9727	14.8178	19.7967	14.2503	20.1367	15.0865	8.788	16.7239	9.93549	18.1414
ecotype.6992	16.9118	9.56434	17.6226	13.8108	15.4991	19.4156	18.4985	19.3051	14.3501	18.1243	15.075	11.0191	16.0779	18.7486	15.526	11.8232	18.4068	18.4863	19.5118	13.5175	16.2626	20.8032	9.88562	16.6538	9.3646	20.4355	22.2972	14.5442	12.7327	21.5187	13.1944	13.5152	20.0589	13.3857	19.1067	17.6383	8.71475	17.1277	13.5244	16.3026	14.2658	20.3541	15.1946	20.5519	14.123	10.078	17.2805	8.62015	17.0238
ecotype.7071	16.3105	9.85055	17.5993	13.7836	16.9699	19.6592	18.7687	19.4411	15.9807	19.0639	16.0313	11.1566	16.5935	18.9408	15.5351	12.471	18.0738	17.951	19.9599	14.1156	17.5698	20.9433	10.1414	17.0556	13.1123	20.1897	22.3959	15.0878	12.8915	20.8347	12.9439	13.5901	19.6841	13.9581	19.5327	18.457	8.82821	16.6194	13.4582	16.7228	14.8503	20.1582	14.3927	20.2519	14.5659	9.48168	17.3679	8.76923	18.2327
ecotype.7135	17.5192	10.7885	18.1088	12.9593	16.1671	20.6186	18.8954	20.6692	14.6174	19.0378	16.8162	12.694	18.0354	19.9564	16.736	15.2623	18.6293	18.3155	20.8493	14.1857	17.5059	21.8417	11.2335	18.7401	14.6227	21.3809	22.5997	15.9286	14.0848	21.4682	13.4488	13.8964	20.5474	13.8991	20.2481	19.238	9.42043	19.0412	13.4051	15.566	15.7241	21.2592	15.1523	20.9668	16.3727	10.3011	18.9656	9.8034	18.6408
ecotype.7166	17.6823	11.038	18.3417	17.0869	18.2158	20.529	20.9932	20.4717	17.3404	19.679	16.5305	12.3584	17.3871	19.687	17.2127	14.6811	20.5724	19.2662	20.7339	14.7507	17.809	20.6045	11.2066	16.9552	14.6995	21.495	22.8987	16.3651	11.9186	22.6253	14.1474	13.9259	21.2297	14.4829	20.2108	19.9718	9.45382	18.8413	14.1733	16.2703	15.8566	21.4554	16.5505	21.0398	16.8511	10.6003	17.6761	10.0766	19.3962
ecotype.7094	17.0424	9.92358	17.89	14.9333	17.2229	19.8732	20.7164	19.1258	16.1372	18.8198	16.2875	12.133	15.4487	19.5111	16.1431	13.3238	19.1963	19.6027	20.0881	14.0889	17.2957	18.5352	11.0678	15.4802	13.786	21.0873	22.4793	15.145	11.033	22.0149	13.6416	13.9383	20.3561	14.3076	19.802	19.5178	9.48183	17.7146	13.9277	16.4421	15.8622	20.9966	16.5982	20.834	15.0312	10.3275	16.5056	9.75266	18.7149
ecotype.7139	17.1181	10.3315	17.7477	15.5106	16.6699	19.9252	20.3796	19.1835	15.4187	19.5904	15.7604	12.2609	15.8751	19.1541	16.8363	14.9444	19.846	19.2268	20.0548	14.591	17.9758	18.3307	11.1352	15.7074	14.1002	20.7399	22.4937	15.3048	10.6327	20.9261	13.4007	13.8869	20.4286	14.1367	19.6418	19.4018	9.55398	17.6475	13.987	15.0654	15.7464	20.767	16.2678	20.643	15.35	10.2201	16.267	10.1043	19.0343
ecotype.7128	17.2232	11.3914	17.9402	14.4728	17.4246	20.1355	20.814	19.03	16.3603	19.4246	17.3145	12.2677	16.1945	19.7686	16.8403	13.8453	19.5361	19.5689	20.3726	14.4285	17.876	19.1758	11.2825	16.0904	13.564	20.7572	22.597	15.628	11.2019	20.8818	13.5446	13.8644	20.3895	13.8477	19.7654	18.9932	9.53182	17.5623	14.7617	16.5263	15.8013	20.9861	16.9407	20.9428	15.9959	11.2763	17.0975	9.83049	18.4682
ecotype.7316	16.9602	10.8518	17.9465	16.7766	18.114	20.5472	20.992	19.7303	17.2157	19.7508	16.7846	12.0935	16.8487	19.8285	16.7676	14.5244	19.6883	19.937	20.5875	14.5117	18.2137	20.4399	11.0743	17.0562	14.9638	20.938	22.6476	15.5584	12.2693	22.3373	13.8475	13.7923	21.0324	14.1967	20.1677	19.792	9.36969	17.0776	13.7017	16.6089	15.7779	20.8255	16.0315	20.7429	15.7645	10.4907	18.0591	9.96455	19.321
ecotype.8387	16.8992	10.753	17.8726	15.362	17.169	20.153	19.1003	20.2279	16.1877	19.3884	15.893	12.2894	17.3354	19.7121	16.7017	13.7292	19.332	19.1439	20.2471	14.7369	17.7293	21.2308	10.8045	18.0444	14.2392	20.5369	22.5638	15.47	13.552	21.4682	13.4643	13.5104	20.4799	13.6694	19.824	19.0799	9.12913	17.0035	13.2693	16.8917	15.5249	20.4514	15.2789	20.6689	15.4453	10.2533	18.2892	9.91479	18.7072
ecotype.7296	17.0892	11.7953	18.1631	13.2964	18.0434	20.3913	19.0647	20.1794	17.2229	19.2754	15.9651	11.9822	17.5043	19.6689	16.3328	14.2283	19.0754	19.6296	20.5185	14.9183	17.6312	21.6081	10.7115	18.9454	14.2642	20.5344	22.4297	15.6631	13.8569	21.6024	13.6659	13.5009	20.4541	13.5866	20.0148	18.9548	8.78139	18.1385	13.4721	16.7294	15.6195	20.6206	16.1335	20.8619	15.6846	9.56414	18.9401	NA	18.5819
ecotype.8351	16.8907	10.6373	17.7104	16.2327	18.7143	20.1667	19.8311	20.2094	17.9503	19.959	16.4779	12.0425	17.3946	19.6466	16.1703	14.3903	19.8004	19.7381	20.3019	15.0571	18.3344	21.3584	11.0282	17.3331	12.4496	20.3579	22.3578	16.4016	12.8834	21.4027	13.8146	13.6672	20.4463	14.1868	19.9247	19.3797	9.55545	17.879	13.4639	15.5951	15.5677	20.4025	16.7344	20.584	15.0111	10.1861	17.8307	9.97886	18.9262
ecotype.8374	17.0402	10.5461	17.9568	16.0838	18.3925	20.324	19.2823	20.2676	17.5886	19.6375	16.014	11.9132	17.7166	19.5969	16.6617	13.4784	19.0503	19.6756	20.4693	14.6961	18.0438	21.9215	10.4673	18.4496	14.2766	20.7023	22.6352	15.4554	14.2793	22.042	13.4409	13.356	20.6065	13.8648	20.3094	19.5521	8.90609	17.4646	13.1525	16.7635	15.4465	20.7365	17.0856	20.7536	16.11	10.1388	18.4384	9.43115	19.0214
ecotype.6939	17.8577	9.66472	17.8499	14.9945	18.661	20.3219	19.9418	19.7025	17.8154	18.5421	16.5775	11.8775	17.6814	19.8264	15.9651	13.7939	19.3687	19.6322	20.5926	15.1979	17.0356	21.7624	11.0646	17.8497	14.5605	20.9229	22.5187	15.7156	14.2068	21.7706	13.3529	13.4561	20.5906	13.9233	20.1158	19.4566	9.57147	17.6095	14.7957	17.6023	15.6906	20.9068	15.6882	20.7567	15.9013	10.8902	18.5251	10.0659	18.9297
ecotype.6933	16.6891	11.6218	17.3552	15.6475	18.2311	19.7579	19.6725	18.8288	17.4481	19.3588	17.327	12.0905	16.1333	19.5273	16.2714	14.7812	19.5011	19.0077	19.8785	14.5008	17.7413	19.191	10.9601	15.991	12.4125	20.3807	21.577	15.1509	11.2682	20.8869	13.4633	13.3576	20.0081	13.4632	19.0879	18.0455	9.35293	16.8615	13.4404	13.834	15.5927	20.4484	19.358	20.3712	15.1634	10.269	16.899	9.4903	18.1877
ecotype.8420	17.3019	11.9367	17.9905	14.1152	18.023	20.3464	20.6674	19.7572	17.1012	18.3639	16.8747	12.5095	16.8204	19.9994	16.8165	14.4854	19.0143	19.5494	20.5032	14.3478	16.8572	20.1645	11.2498	16.6732	15.1651	21.0049	22.5471	14.9028	12.1091	21.5685	13.7658	13.4187	20.6442	13.8505	20.2212	19.7006	9.66403	18.0881	13.9578	17.9206	15.8123	21.0096	16.4381	20.9295	15.5944	10.3846	17.8868	NA	18.4459
ecotype.6046	15.9527	10.8589	17.845	16.1007	19.1817	20.2099	18.7787	20.1987	18.5481	19.5577	16.5296	11.81	18.4353	18.4764	15.7144	14.3829	18.1245	20.29	19.8628	14.8541	17.7911	22.365	11.009	18.9426	10.6643	20.8033	22.6017	16.3127	14.7116	21.3524	13.3736	13.3545	20.2196	12.5453	19.7313	18.81	9.42525	18.1273	12.3928	15.1376	15.4237	20.4676	14.9377	20.5438	14.0035	9.50674	18.4059	9.60177	19.2617
ecotype.8376	16.8497	11.1763	17.7847	12.7043	17.7799	20.0394	19.7555	19.309	16.906	19.2682	17.0207	12.1067	16.8008	19.5119	16.1446	14.6045	18.4628	19.4722	20.0928	14.7623	17.6554	21.2942	10.8739	17.8244	12.5999	20.4742	22.1079	16.0231	13.0041	21.5682	13.6954	13.2425	20.5603	13.3585	19.7653	18.8807	9.12322	19.5171	12.9381	15.1951	15.6249	20.2508	17.3049	20.7116	15.3181	9.95987	18.3723	9.95154	18.4376
ecotype.641	17.1752	9.60165	17.7844	14.2697	16.3804	20.3078	19.922	19.6778	15.1922	19.4517	16.7596	11.7337	17.4569	19.8137	15.8623	13.1915	18.6148	19.254	20.3334	14.88	17.7976	21.3472	10.7715	17.6488	15.1444	20.4895	21.7351	15.5105	13.1374	21.3628	13.3161	13.4872	20.3643	13.0555	20.0989	18.7913	9.15256	18.2224	13.363	17.0982	15.521	20.4168	14.807	20.6	15.3813	9.97149	18.4469	9.01958	18.5169
ecotype.8239	17.1744	10.8212	17.7517	15.2319	18.6292	20.2101	20.4206	19.7322	17.9291	19.4974	17.2	11.9857	17.2954	19.7397	16.6037	14.0757	19.1564	19.5757	20.3915	15.0709	17.7075	20.5985	11.0974	17.2731	14.6123	20.5666	22.1749	15.8886	12.346	21.5452	13.6354	13.3034	20.3919	13.0735	19.9223	19.0013	9.27324	18.4842	13.4037	16.7687	15.6187	20.569	15.7137	20.6153	16.1856	11.0387	18.2298	NA	18.8395
ecotype.178	16.9466	10.873	17.7799	13.9571	17.7365	20.4395	19.3135	20.7711	16.9279	20.2803	16.8541	12.3405	18.142	19.8689	15.6368	13.811	18.0976	19.2046	20.4362	14.8104	18.5375	21.5463	10.8745	17.8615	12.2641	20.4479	22.0076	16.2473	13.2302	20.8091	13.4485	13.3206	19.973	12.8223	20.1223	19.0463	9.1311	18.0437	13.3322	16.0148	15.5373	20.4619	16.5953	20.6785	15.7459	9.68512	18.6394	10.0001	18.2542
ecotype.166	17.0368	10.2711	17.3539	13.947	17.0856	19.9589	19.5871	19.2265	16.0495	19.1757	16.4682	11.9541	17.0526	19.8453	15.6011	13.9279	18.2706	18.9616	20.3251	15.1143	17.4287	20.4089	10.9537	17.396	13.9457	20.5047	21.5998	15.7139	12.6922	20.3357	13.2402	13.1059	19.9425	13.086	19.9034	18.8606	9.31017	17.8364	13.7699	16.1574	15.582	20.4118	15.4433	20.4162	15.401	9.63729	18.2371	NA	18.0694
ecotype.6124	16.934	10.4099	17.9966	14.9794	17.9158	20.4343	18.8562	20.0492	16.8923	19.504	16.4424	11.6262	17.8089	19.7303	16.0379	15.3468	19.4282	19.3625	20.4392	15.4591	17.9514	22.4234	10.8862	18.4517	14.04	20.3529	21.8675	16.0431	15.0605	22.4585	13.9019	13.0034	20.49	13.2681	20.1709	19.4662	9.33427	18.3129	13.1363	16.9995	15.6221	20.4294	16.3293	20.8793	16.3539	11.1839	18.5258	10.2136	18.8832
ecotype.8326	17.2925	10.7858	17.6768	16.7927	18.2546	20.1573	20.5285	19.621	17.422	19.1338	16.5445	12.1556	17.4788	19.8025	16.5161	14.6541	19.332	19.3266	20.3895	15.1566	17.5472	20.9825	11	17.0518	14.453	20.7037	22.3685	15.6857	12.6576	21.6018	13.7717	13.1941	20.456	13.2194	20.0468	19.2031	9.37634	17.9113	13.8284	16.1036	15.6662	20.7296	16.0509	20.6522	14.4682	10.2669	17.8986	9.53554	18.8155
ecotype.6936	16.7068	10.806	17.8348	15.7357	19.3734	20.0017	20.9661	18.9727	18.6922	18.5434	16.027	11.9077	16.9549	19.5776	16.3066	13.3957	19.3385	20.0822	20.2664	14.858	16.7037	19.5916	10.8601	16.3476	13.7194	20.7106	22.3276	15.3045	11.711	21.7933	13.8173	13.0117	20.3753	14.05	19.7397	19.2447	9.01661	16.8343	13.3749	16.3907	15.6188	20.6355	15.3014	20.7107	15.7495	10.967	17.4652	9.83836	18.8965
ecotype.104	17.132	11.0409	17.7617	12.9193	17.2411	20.3669	19.5001	19.2579	16.1712	19.6616	15.9959	11.946	17.7722	19.5475	16.2341	14.3542	18.6815	19.4923	20.5497	14.8549	17.9918	21.4205	10.9095	17.6287	13.924	20.9734	22.2039	15.2034	13.8813	20.9549	13.5374	12.9585	20.4408	13.1524	19.9256	18.8277	9.03563	16.6324	12.6335	15.6638	15.4735	20.7463	17.3953	20.6638	15.6917	9.78946	17.6493	9.43323	17.987
ecotype.6962	16.9538	10.1292	17.216	13.9353	17.392	20.2311	18.9984	19.1539	16.5185	19.8286	14.999	11.7116	17.6669	19.8281	15.4284	13.8962	18.1072	19.2047	20.2624	14.8786	18.3907	20.016	10.8058	17.8198	10.515	20.0305	21.1323	15.1383	12.5378	20.1331	13.7933	12.8465	19.8092	13.0757	19.8315	18.9507	8.94462	16.6786	13.1807	15.9896	15.4778	20.2337	16.3555	20.3108	15.1638	10.1961	17.9875	9.518	18.3912
ecotype.8354	16.3996	10.228	17.0947	11.7003	16.5327	19.7691	19.0853	18.5476	15.3971	18.2804	16.0417	11.6638	16.712	19.6124	14.8929	12.8568	17.7586	18.8018	20.0619	14.3651	16.5552	21.0494	10.7634	17.9066	10.2224	19.785	21.4378	14.5144	13.7062	20.0639	12.664	12.6688	19.7481	13.1376	19.5836	18.4419	9.02932	17.6326	13.787	17.259	15.5292	19.8741	15.8094	20.1844	14.956	9.80108	18.1865	9.38461	17.5664
ecotype.6194	16.906	10.6101	17.4909	15.8452	17.7637	20.0642	19.8625	19.8207	16.9063	19.5087	16.9207	11.9634	17.6417	19.7827	15.9779	14.3382	18.3421	18.8753	20.3389	15.3336	17.9166	20.9356	10.9407	17.3642	14.0502	20.4462	22.0146	15.9599	12.7467	20.9491	13.3744	12.8616	20.2406	12.965	19.7671	19.3672	9.14285	18.5783	13.505	15.6989	15.7126	20.3382	16.1148	20.5262	15.3223	10.9644	18.2569	9.51996	18.5105
ecotype.8343	16.3026	10.0838	17.0442	16.1999	16.4132	19.8978	18.8094	19.8953	15.5595	18.5601	15.5585	11.811	17.9964	19.6884	15.3359	12.0648	17.7062	17.1657	20.0818	15.2596	16.8312	22.0544	10.7775	19.0389	12.3924	19.6311	21.7199	15.3025	14.4406	20.4625	12.7177	12.9447	19.5871	13.3281	19.771	18.2453	9.02509	18.2848	12.7973	16.3718	15.5025	19.7601	15.5105	20.1761	15.3708	11.3001	19.2187	8.97743	17.1893
ecotype.6951	16.5789	10.4055	17.2456	12.4545	16.6541	19.7869	20.389	19.0071	15.5924	18.891	16.8518	11.914	16.9348	19.7208	15.6447	13.1627	18.1983	18.0411	19.9016	14.947	17.1644	19.6811	10.7479	15.8895	13.9311	19.9079	21.434	15.316	11.9897	20.2977	13.3092	13.1084	19.2629	13.283	19.1426	18.1067	8.81359	15.3448	13.8914	15.4028	15.4986	19.8988	16.4622	20.2953	15.2134	10.8097	16.7833	NA	17.4812
ecotype.8378	16.7401	10.0838	17.6119	12.685	16.9076	20.2883	18.9655	19.6678	15.88	19.4258	16.5693	12.0274	17.7213	19.7397	15.6855	13.0679	18.0745	19.1218	20.3238	15.4914	17.7727	21.431	10.7933	18.0166	14.6996	19.7986	21.7626	15.491	13.8836	20.5782	13.1239	13.0439	19.2356	12.9531	19.5365	18.662	9.09528	17.3128	13.2339	16.6909	15.4748	19.9727	17.7522	20.4857	15.4227	9.88948	18.1904	9.80662	18.3361
ecotype.96	16.499	10.5995	17.7119	13.9571	17.5381	20.2495	17.147	20.9442	16.6147	19.2887	16.8661	11.8621	16.0501	18.9272	16.0211	12.7267	18.3439	19.2753	20.4549	14.0489	17.6235	21.1236	10.6729	17.4154	13.1048	20.9202	22.3378	15.5684	12.4716	21.2733	13.2134	14.505	20.4529	13.3257	19.8788	19.1295	9.34884	17.9113	13.3122	16.6691	15.6352	20.7562	14.6745	20.6064	16.1311	10.4146	18.1242	9.15829	18.2841
ecotype.8335	17.6224	10.5509	18.1755	14.9812	18.5124	20.5543	18.2637	21.3345	17.681	18.7605	16.7435	12.279	16.6022	19.2801	16.2916	13.8218	18.2351	19.5046	20.6273	14.5416	17.5615	21.9789	11.0804	18.5364	13.1384	20.616	22.6702	16.2648	14.2724	22.4571	13.3106	14.5398	20.8461	13.101	20.5018	19.663	9.47178	20.1629	13.1767	16.9911	15.8532	20.6417	15.6389	20.9977	14.2915	10.3852	19.2599	9.09949	18.9001
ecotype.8365	16.9963	9.91407	17.7799	14.2929	17.0954	20.1308	17.2475	21.1164	16.0695	19.0069	16.0224	12.2047	16.4853	18.8997	15.8809	13.5637	19.2298	18.7592	20.3571	14.2199	17.46	21.432	11.1446	17.4263	14.6988	20.328	22.2995	15.6046	12.9516	21.2186	13.0058	14.6293	20.129	13.2996	19.7759	19.0405	9.35297	17.7973	12.9867	15.8519	15.793	20.4167	16.6697	20.7796	14.8831	10.0843	18.223	NA	18.2062
ecotype.258	16.7736	10.4926	17.3708	15.6095	17.1848	19.8955	17.4161	20.7956	16.1986	19.8524	15.8101	12.4779	16.1491	19.1956	15.4885	13.9907	18.366	18.8083	20.055	14.2237	18.1707	21.4451	11.1365	17.1701	13.5856	19.8034	21.7066	15.5723	12.9777	21.3419	12.9991	14.6906	20.0927	12.675	19.6113	18.964	9.57448	18.2829	12.7932	15.3095	15.7902	19.8519	16.8983	20.5077	15.3196	9.85362	17.7562	9.56912	18.5275
ecotype.6942	17.1382	10.092	17.8092	12.7217	16.7069	20.1619	17.7193	21.1731	15.6153	19.8413	16.6149	12.4453	16.3654	19.4612	16.8671	13.8813	19.0938	19.2946	20.4697	14.318	18.1389	21.375	11.278	17.6588	14.259	19.9377	22.1119	15.9531	12.8881	20.5476	13.1047	14.8417	20.1746	13.7047	20.0299	19.018	9.67861	18.0632	13.9329	16.267	15.7395	20.2039	17.4738	20.6898	15.9571	10.4391	18.1878	9.77256	17.3974
ecotype.7521	16.9931	11.2673	17.7943	13.8396	17.2523	20.153	18.7933	20.1383	16.2525	18.7474	16.5764	12.0067	16.0627	19.4585	16.5417	13.2741	18.5174	19.1006	20.3334	14.344	16.9867	21.0185	10.9636	17.0809	13.096	20.7209	22.8247	15.5325	12.2229	21.1667	13.179	14.511	20.2881	13.4435	19.8506	18.5927	9.33427	17.941	13.2746	16.6957	15.5802	20.6747	16.7939	20.7568	14.9975	11.0223	17.689	NA	17.7342
ecotype.6202	17.063	10.1697	18.0623	17.8958	18.5213	20.0809	17.9585	21.1011	17.6177	19.6018	16.4482	12.1805	16.7076	19.2563	16.1936	15.0803	19.8681	20.7733	20.3554	14.5633	17.9396	21.1574	11.1215	17.6605	13.26	20.6831	22.6934	15.8897	12.8615	22.6083	13.636	14.4971	20.6295	13.1503	19.9891	19.375	9.53863	18.643	14.0878	16.4824	15.6888	20.5863	17.0396	20.8549	16.0748	10.6243	18.1692	9.84593	19.1806
ecotype.8412	16.7303	10.0347	17.9568	10.6219	16.3929	20.0989	18.6578	20.7607	15.237	19.6515	16.454	12.2268	16.65	19.7594	16.4471	13.9342	19.3641	18.5393	20.4667	14.5448	18.0411	21.382	11.174	17.6574	14.6118	20.2865	22.4691	15.8381	13.0455	20.3888	13.2822	14.4194	20.1289	12.7846	19.7265	18.8266	9.64865	18.524	13.9977	15.745	15.8104	20.4813	15.4464	20.8036	15.1004	10.0941	18.2389	9.53069	18.18
ecotype.8213	17.2566	10.3739	17.367	12.4843	17.1802	20.3498	16.8479	21.1204	16.1524	20.0806	16.7522	12.0194	16.9606	19.8682	15.9065	13.3818	18.5678	19.0366	20.3199	14.4761	18.5968	20.9684	11.0272	18.1206	10.2811	20.1366	20.8578	15.8824	12.4321	20.095	12.8538	14.4179	19.7416	12.7775	20.1287	18.3793	9.5277	19.3533	13.0743	15.8128	15.6102	20.2442	14.5684	20.3386	14.525	10.1342	18.7373	NA	18.2119
ecotype.5837	16.0605	10.7678	17.3316	13.0432	17.623	19.458	18.1442	19.6937	16.7421	18.6233	15.996	11.6027	15.7758	18.8695	14.7538	13.7447	17.7714	18.9265	19.7152	13.672	16.9459	20.931	10.3559	16.7926	12.995	19.8602	22.0059	14.9826	12.3284	19.8306	12.5607	14.2105	19.9806	12.9803	18.872	18.2774	8.8811	18.447	12.6261	14.9293	14.9527	19.8046	14.8252	19.9292	13.9862	10.1424	17.3003	NA	17.9119
ecotype.8304	16.8384	10.1522	17.5977	13.0724	16.7368	19.9715	18.0389	20.3476	15.8256	19.2117	16.3342	11.3166	16.807	18.7507	16.6564	13.6801	18.5095	18.0998	20.0662	13.7449	17.586	21.6364	10.3927	16.9067	13.2819	20.4224	22.5198	15.0295	13.1817	21.1495	13.1004	14.2608	20.2598	12.9312	19.5477	18.703	9.07875	17.0193	13.3086	15.3553	15.0674	20.364	14.5627	20.287	14.4859	9.39316	17.4894	9.16547	18.6151
ecotype.66	17.0935	10.522	17.967	12.2389	16.9114	20.0663	18.8348	20.4946	16.0329	19.6592	16.0505	11.6708	17.1275	19.1472	16.4013	14.5429	18.4817	17.8864	20.256	13.8797	17.64	21.1563	10.6195	16.8886	13.5793	20.9046	22.8568	15.628	12.3035	21.1891	13.0818	14.3316	20.2606	13.2868	19.5572	18.4876	9.13744	17.7869	13.729	13.5621	15.2377	20.768	16.3786	20.6792	15.2017	10.1799	17.32	NA	17.7149
ecotype.8265	16.573	9.87811	17.7788	9.72554	16.973	19.9137	17.6715	19.9829	16.0453	18.467	16.4756	11.3325	16.3655	19.1927	16.0667	13.1672	17.644	18.8158	20.1836	13.7151	16.6194	20.0416	10.4309	17.6151	13.9457	20.4581	21.7817	15.1093	11.6399	19.6364	13.0618	13.9959	19.6759	13.0092	19.5463	17.6998	9.30256	18.842	13.8015	16.4133	15.0633	20.339	15.8215	20.4501	15.2555	9.87009	18.1062	NA	16.5316
ecotype.7397	16.7	10.276	17.9059	12.5078	17.5384	19.9204	18.8269	19.9524	16.6103	18.8908	16.2867	11.8273	16.4332	19.2349	15.922	13.58	18.913	18.9288	20.2399	13.8087	16.8578	20.5633	10.5137	17.1075	12.0937	20.6073	22.5349	15.0704	12.1138	20.734	13.4409	13.98	19.9508	13.4917	19.5296	18.7784	9.16826	18.2216	14.1788	15.3714	15.3125	20.5029	15.4133	20.6321	15.9464	10.126	17.4209	NA	18.0061
ecotype.8314	16.2246	9.72964	18.1207	13.8156	18.0802	19.8907	19.0834	19.7392	17.2081	19.3042	16.1141	11.7942	16.3194	19.5683	16.1785	13.4217	19.2717	18.9773	20.324	13.987	17.7162	20.5658	10.3802	16.9268	13.617	20.6865	22.5685	15.3291	11.9784	20.7611	13.4885	13.9437	19.8861	13.3812	19.3047	18.8036	9.23698	16.6116	13.8463	15.7765	15.2669	20.5924	17.0251	20.7117	15.0024	9.95746	17.3063	9.07935	17.7066
ecotype.7343	16.4692	10.6269	17.5284	15.3087	18.503	19.3385	18.9151	19.2517	17.642	18.0772	16.4537	11.3125	15.9727	19.075	15.7462	13.7083	19.2749	19.7363	19.8536	14.1286	16.2354	20.3458	10.2482	16.5992	13.9958	20.1814	22.6213	15.1592	11.7343	21.733	13.4825	13.9471	20.4338	13.6384	19.4159	19.0122	9.02535	18.6523	14.1987	16.1237	15.0803	20.163	15.7977	20.3353	15.8448	10.1356	17.0753	9.34492	18.2701
ecotype.6008	16.6048	11.1759	18.0902	13.7424	16.5405	19.7664	19.4146	19.7539	15.4941	18.8323	15.5538	11.2043	16.0356	19.5285	15.8239	12.2672	18.9662	18.733	20.0644	14.3559	16.8367	21.0305	10.3217	16.9495	13.2875	20.5486	22.8915	15.3064	12.3905	21.0776	13.2236	13.5913	20.1691	13.6604	19.5179	18.3884	9.08373	17.3157	13.9258	16.3407	14.8364	20.561	15.4515	20.6956	15.4333	9.66641	17.5261	8.45845	18.1085
ecotype.6916	16.8226	10.5847	17.7178	10.8677	15.2189	19.9958	18.8657	20.2069	14.0156	18.5569	16.2455	11.4345	16.6483	19.6719	16.0211	13.0796	18.8824	17.1321	20.234	14.1138	16.8097	20.6581	10.3085	17.2438	12.9408	20.5676	22.116	15.0302	12.4912	20.7227	12.7429	13.346	20.0471	13.4001	19.5925	18.0462	9.02016	17.1515	13.4721	16.0924	15.0994	20.49	15.0369	20.4526	15.4398	9.69072	18.0866	8.87543	17.6519
ecotype.6911	16.8483	10.5698	18.0175	12.5582	16.8277	20.8764	17.7412	21.2928	16.0829	20.1256	15.4072	12.3342	19.3003	18.5878	16.3293	13.5664	18.726	19.2609	20.2725	14.1353	17.7122	21.8787	11.5746	17.7919	13.1669	21.1514	22.9145	16.4135	13.6889	20.953	13.2921	13.8825	20.3356	13.2544	20.378	18.9548	10.0097	17.5059	13.0114	15.4501	15.9898	20.9607	15.5713	20.5921	14.9353	10.2583	18.3763	9.36378	18.2315
ecotype.6906	16.5614	12.0969	17.9762	11.7804	16.3333	19.9695	19.2021	20.1373	15.0107	19.706	16.4748	11.814	16.9717	19.7749	16.3608	13.3534	19.0454	19.077	20.2841	14.2851	18.0868	20.5076	10.9529	18.2797	14.4875	20.389	22.6152	16.1205	12.3004	20.5545	13.7585	13.6307	20.4521	13.5775	19.8174	18.1844	9.42346	18.5372	13.6691	17.0288	15.4159	20.4514	16.0509	20.7609	14.7668	10.5155	18.6958	9.92566	17.8539
ecotype.7378	17.5478	11.2375	17.7359	14.5233	17.4425	20.3722	19.8896	19.1032	16.4164	18.4249	16.0546	12.3813	16.7276	20.1994	16.5358	12.8206	18.9977	19.0654	20.5136	14.4739	16.5951	20.576	11.4381	17.4058	14.0142	20.6925	22.5821	15.767	12.2482	21.4041	13.3891	13.8037	20.435	14.0651	20.1153	18.9739	9.82566	18.6539	13.6372	16.7011	15.9551	20.7549	15.1875	20.8063	15.4757	10.7533	18.0042	9.79434	18.2746
ecotype.7331	18.2927	13.0353	18.695	13.7506	18.5917	21.3154	20.1484	21.1048	17.5302	19.9115	17.3742	12.9585	18.0237	20.359	17.3341	14.3239	20.699	20.5881	21.2598	15.1675	17.8864	21.3923	11.2048	18.3128	15.5459	22.0814	23.2013	16.4897	13.3652	21.8996	14.3135	13.8564	21.3896	14.6772	21.0648	19.5569	9.57978	17.8301	14.6189	18.0287	16.0903	22.0342	16.9458	21.2232	16.189	11.1136	18.854	10.6413	19.2465
ecotype.6709	17.0713	11.4032	17.8424	14.5368	16.6288	20.293	19.1995	19.7356	15.3433	19.3051	16.598	12.129	17.0664	19.754	16.3872	13.5784	18.5749	19.2019	20.5357	14.7982	17.6554	21.1336	11.0854	17.7827	12.9258	20.8936	22.4469	15.6238	13.0881	21.0618	13.3722	13.6219	20.329	13.6516	20.0524	18.9716	9.48878	18.8656	14.079	16.9316	15.6666	20.8489	16.855	20.6917	15.8086	9.7018	18.1977	NA	18.2559
ecotype.7411	16.9264	10.1647	17.5626	11.6642	17.3107	20.143	18.6529	19.7425	16.3565	19.4564	16.196	11.647	17.1982	19.3661	16.2246	13.4353	20.3018	18.8325	20.1749	14.9982	17.9583	20.7977	10.8712	17.2443	10.1487	20.241	22.2641	15.6482	12.7103	20.5475	13.1125	13.0985	20.3561	13.3575	19.6875	18.8722	9.40566	17.4247	14.1641	16.3469	15.5422	20.4412	15.5832	20.4579	14.8172	9.85528	17.788	9.66853	19.0768
ecotype.8422	16.8844	11.2638	17.7607	14.9624	17.1044	19.8439	18.9379	19.972	16.0571	18.8024	16.0999	12.1474	16.9398	19.774	16.1754	13.4174	19.746	18.7005	20.2822	15.1939	17.2471	21.6366	10.7872	17.4179	13.4125	20.1347	22.2354	15.723	13.2747	21.7187	13.2554	13.5259	20.1427	13.4989	19.9306	18.8861	9.22349	17.4392	13.8265	16.7932	15.5859	20.3259	16.4872	20.6431	15.8234	10.6008	17.9314	9.63442	18.6201
ecotype.8274	16.595	11.7966	17.7691	14.273	19.1605	20.2284	19.4148	19.9091	18.3865	20.1696	17.2068	11.992	17.5072	19.2322	16.4503	13.7248	18.7611	20.6467	20.1377	15.1169	18.4135	21.6576	10.9575	17.7103	13.9188	20.6528	22.84	16.2546	13.7026	21.1091	13.8946	13.5022	20.5586	14.0224	19.8973	18.8676	9.4869	17.186	12.9885	16.0105	15.7393	20.598	16.8091	20.5826	14.9678	10.7009	17.9862	10.371	19.0895
ecotype.7405	16.9711	10.8114	17.6597	13.9991	18.1245	20.0772	19.2024	19.2341	17.2277	18.6147	16.4408	11.5221	16.8817	19.543	16.3008	14.5732	19.4158	19.5732	20.3852	15.0519	16.8336	20.7958	10.6185	17.225	14.3497	20.4651	22.5264	15.4196	12.7467	21.4218	13.3233	13.1518	20.65	13.9304	19.7148	18.6686	9.09117	17.4229	12.9399	16.4665	15.3127	20.5799	16.1185	20.4657	16.0363	9.88475	17.8948	9.28681	17.8361
ecotype.8796	16.5621	10.204	17.5279	16.39	19.2677	20.4578	19.4939	20.3855	18.6332	19.6071	16.8019	11.7032	17.7354	19.5353	15.813	12.8164	19.6019	20.4647	20.4534	14.929	18.0717	21.5032	10.6359	17.8021	14.1149	20.5231	22.0932	15.7658	13.9025	21.3963	13.6023	12.887	20.5496	13.4135	20.0424	18.799	9.09364	16.4377	12.6826	16.6333	15.3499	20.4613	16.2701	20.2632	15.1894	10.0325	18.3096	9.54545	19.2026
ecotype.7372	16.8087	10.4807	17.7755	14.5901	17.6455	20.4925	19.9887	19.1022	16.6099	19.3416	16.5657	12.5532	17.0809	19.8066	16.3474	13.8829	19.2268	19.8825	20.36	14.9841	17.8844	21.1382	11.067	17.5628	15.1754	20.8965	22.6093	15.3713	13.0807	21.4191	13.5064	13.0708	20.539	13.4335	20.1675	19.3248	9.40566	17.7485	14.068	17.0119	15.793	20.7679	16.7136	20.6911	15.5372	10.4686	18.043	9.50071	19.0784
ecotype.7340	16.4088	10.6887	17.4288	10.2039	15.6372	20.2686	18.8194	19.7583	14.2963	19.5035	16.9372	12.2249	17.4648	20.0149	16.0039	12.8368	18.7023	18.3224	20.4971	15.2589	17.6775	20.8592	11.0294	17.9556	14.7359	20.525	21.6773	16.1716	12.6208	19.9324	13.3083	13.1649	20.2053	13.4545	20.174	18.6058	9.19844	18.8219	13.9978	16.8537	15.6188	20.569	14.602	20.2338	15.401	9.7018	18.5334	9.53254	18.1684
ecotype.81	17.0606	10.7994	17.6301	12.5346	16.7631	20.4588	19.167	20.2972	15.595	20.556	17.4956	12.3415	18.0445	19.9357	16.916	13.9661	19.4971	19.7066	20.5932	15.1722	18.8734	21.2495	11.3253	17.8753	14.519	20.7758	22.3647	16.1775	12.9959	20.6911	13.6305	13.277	20.4628	13.2774	20.1965	18.8214	9.64022	17.751	12.3385	16.2372	15.8021	20.8736	15.7967	20.5477	15.8952	9.62042	18.351	10.1631	18.8375
ecotype.6905	17.0093	12.1672	18.0566	14.5336	18.5032	20.5261	19.5242	19.8549	17.573	20.3927	16.5439	14.4011	17.7162	20.0224	16.1213	14.0692	19.9208	19.5822	20.5687	15.591	18.901	20.9943	11.4052	17.2121	14.5299	20.9228	22.5604	16.202	12.6685	21.1208	13.9832	13.3065	20.579	13.6814	20.0865	19.1359	9.63174	17.5085	13.5959	16.6021	15.9375	20.8399	16.0766	20.8967	15.038	12.0189	17.8727	9.96186	19.1289
ecotype.7351	17.2429	10.1141	17.8506	16.0039	18.2779	20.3061	20.1158	19.2456	17.4279	19.7517	16.6706	12.0274	17.639	19.564	15.739	13.5996	18.8171	19.4657	20.3053	15.3755	18.3436	21.5347	10.8761	17.6308	13.0804	21.1649	22.8546	16.1154	13.4114	21.5337	13.6692	12.9927	20.5934	13.5937	20.0801	19.4321	9.41161	18.5924	12.744	16.7398	15.5676	20.9323	15.617	20.6971	14.5034	10.3562	18.1305	9.64474	19.2399
ecotype.6909	17.0728	12.0519	17.371	14.0059	17.0135	19.9093	19.2208	19.2085	15.9397	19.1224	16.5053	12.2695	16.9084	19.9714	15.7844	13.6073	18.8792	19.2185	20.3574	15.3937	17.4599	20.6723	11.1846	17.459	14.0967	20.4785	22.0215	15.5241	12.6603	20.4579	13.4168	13.0697	20.1453	13.354	19.8383	19.0782	9.33218	17.8468	13.7374	16.7118	15.8545	20.447	15.7909	20.3983	15.0184	9.89445	17.9183	9.76627	18.3819
ecotype.7477	17.4154	11.2316	17.8699	11.6679	16.7651	20.3973	19.3968	20.0234	15.4329	20.0775	17.4907	12.2145	17.5687	20.1613	16.2759	13.3155	18.4951	19.2572	20.7758	15.5858	18.3113	20.6262	11.044	18.1378	14.8079	20.9234	21.7493	16.003	12.8409	21.2769	13.5624	12.6335	20.6669	13.4972	20.2396	19.3401	9.47747	18.7933	14.0437	17.1103	15.7496	20.9099	16.2304	20.6737	15.8575	9.86681	18.5522	9.93689	18.8703
ecotype.8692	16.6514	10.9014	17.6167	16.2503	17.3437	20.1589	19.5895	19.798	16.4137	20.0331	16.3544	12.2072	17.4028	19.9976	16.3698	14.0223	19.507	19.2009	20.2788	15.1785	18.335	21.1719	11.0309	17.4545	15.3122	20.3903	22.3481	15.7877	13.0322	21.1243	13.8746	12.7166	20.5016	13.1988	19.8982	19.0961	9.26795	17.8983	12.9002	16.2359	15.8178	20.4327	18.397	20.6562	15.5099	10.9682	18.0591	9.80358	18.6554
ecotype.7373	17.191	10.1333	17.8142	13.678	17.0947	19.2961	19.8177	18.6889	16.1553	18.9951	15.7102	11.3389	16.7755	19.5368	16.5821	12.815	19.6998	18.913	20.1228	14.558	17.0829	20.4039	10.1601	16.4903	14.2109	20.5389	22.4437	14.6428	12.2257	21.3818	13.4788	12.5489	20.4468	13.7409	19.0996	18.4903	8.82268	16.6142	13.4598	15.8771	14.7331	20.6493	17.1313	20.6359	15.9042	10.4281	17.2352	9.00388	17.6453
ecotype.8311	16.8958	10.9368	17.9272	15.2261	18.5203	19.9007	19.7411	19.6271	17.6383	19.4644	17.2067	12.2505	17.5956	20.0899	16.774	13.8774	18.9368	19.5116	20.4397	15.1451	17.9353	20.8391	11.3733	16.577	14.8308	20.6292	22.3685	15.4689	12.67	21.4067	13.6548	12.5041	20.5572	13.3539	19.6414	19.1253	9.51115	15.2152	13.7481	16.2263	15.8237	20.4793	15.8667	20.736	15.3702	10.4225	17.1637	9.71334	18.6028
ecotype.8256	17.4031	11.1422	17.7207	13.8142	16.4122	20.3798	20.0989	19.0432	15.1325	18.9119	17.1254	12.106	17.152	20.0615	17.1547	13.718	18.8911	18.828	20.7112	15.0806	17.2186	20.5256	11.146	17.661	15.729	21.2477	22.1586	15.3698	12.6854	21.8115	13.7016	12.3248	20.8012	13.7229	20.1105	19.2371	9.36325	18.6082	13.4382	17.1755	15.7767	21.2048	17.6555	20.7665	15.6524	10.3409	18.2399	NA	16.9379
ecotype.7472	17.5119	11.2142	18.0698	16.0189	18.3597	20.4016	20.307	19.8138	17.4576	19.5041	17.1477	12.3461	18.1913	20.1041	16.98	14.3407	18.8431	19.1779	20.7772	15.3984	17.8309	21.5351	11.1181	18.4037	15.7453	20.8512	22.7291	15.7307	13.6474	21.7482	13.798	12.474	20.9465	13.6646	20.3003	19.6315	9.13504	19.1659	13.4625	16.7772	15.8478	20.8761	14.9618	20.8643	16.1931	9.91364	18.8376	9.86958	18.3551
ecotype.8310	16.9538	11.1134	17.5113	12.2344	18.3843	19.9668	19.7956	18.8449	17.5196	18.9614	16.4925	12.1886	16.9712	19.9402	16.6616	13.8735	19.4743	19.8867	20.2288	14.7941	17.2863	20.3596	10.8622	17.1749	11.3785	20.303	21.937	15.1556	12.268	19.9347	13.6231	12.3009	20.0566	13.5112	19.6336	18.3361	9.17061	18.2757	13.4896	15.8954	15.5497	20.3674	14.6119	20.452	15.4447	10.3038	17.7519	9.52326	18.3832
ecotype.8300	17.1762	10.8209	17.971	13.9869	17.9215	20.436	20.0006	19.4927	16.9936	20.2075	17.0637	12.4776	17.9372	20.1626	16.6088	14.156	19.1473	19.0968	20.7761	15.8544	18.4351	21.1129	11.1304	18.3425	12.113	21.0141	22.1562	16.2694	13.144	21.4253	13.6755	12.5437	20.3598	13.5671	20.362	19.3661	9.33009	18.8359	13.2561	16.7096	15.8467	21.0071	17.3711	20.7584	16.1641	10.7201	18.7273	NA	19.6195
ecotype.7392	16.8715	10.6826	17.5795	13.9689	17.9283	19.809	19.6505	18.9417	17.0725	19.3075	16.7163	11.8992	17.0118	19.8438	15.8707	13.2771	18.6333	18.8726	19.9791	14.5659	17.5548	20.4917	10.7706	16.9104	13.5606	19.7351	22.0633	15.0167	12.0746	20.7237	13.1969	11.5315	19.9578	13.0317	19.4988	19.0436	8.75869	17.908	12.9844	16.0941	15.3807	19.924	17.3975	20.443	15.3638	11.2947	17.6597	9.26469	18.46
ecotype.7394	16.4179	10.6608	17.719	13.587	16.3861	19.7665	19.2112	19.6426	15.3839	18.7703	16.0847	11.8901	17.9641	19.3233	15.9218	13.4244	20.2206	17.6369	20.1421	14.822	16.958	21.5996	10.8129	17.197	13.3055	20.4067	22.2865	15.0715	13.613	20.7395	13.0495	12.4198	19.9818	13.385	19.624	18.5653	9.20532	17.1358	13.3273	15.6031	15.4714	20.3724	17.4533	20.4869	15.2155	11.0594	17.9978	9.22169	17.6967
ecotype.6919	16.6694	11.1888	18.1079	14.0924	16.696	20.157	20.6114	18.8034	15.4258	19.2311	15.9896	11.5307	16.9095	19.9659	15.9877	13.6035	19.0979	19.404	20.276	15.3099	17.4558	20.9454	10.7044	17.6521	14.8097	20.3306	22.323	15.7688	12.9947	21.0837	13.4551	12.2615	20.5206	13.1753	19.8488	19.2568	8.81371	17.7711	13.5183	16.7035	15.5543	20.3493	15.1589	20.8247	15.1319	10.2533	18.1687	9.71006	18.5042
ecotype.7355	17.6586	11.1709	17.9791	11.3561	17.4983	20.2163	20.1766	19.2512	16.5516	19.36	16.4779	11.7672	17.7799	19.9706	16.0547	14.6661	19.5758	20.0632	20.4731	15.5983	17.4335	21.2511	10.7802	17.8605	14.6321	20.499	22.3224	15.9503	13.3563	21.4417	13.8062	12.2542	20.7523	13.6054	20.0054	18.9663	9.03052	17.8299	13.428	16.7697	15.5843	20.6	17.9284	20.7246	16.1575	10.0729	18.4698	9.7231	18.9499
ecotype.8235	17.0292	10.7322	17.9691	14.0926	16.034	20.0085	19.6673	19.1148	14.7589	19.3646	16.2791	11.2069	17.093	19.5278	16.3076	13.9662	19.156	18.4811	20.1789	14.9108	17.5267	20.5868	10.2406	17.1509	12.3774	20.8374	22.3993	15.4454	12.515	21.1786	13.55	12.1382	20.0694	13.4951	19.4076	17.8097	8.97796	18.4406	13.2547	15.7263	14.8176	20.6881	15.9055	20.5695	15.6441	9.80477	17.891	9.07172	17.8858
ecotype.8610	17.0112	10.1134	18.031	14.935	16.9301	19.8534	17.652	21.0019	15.9788	18.6879	16.4468	11.6148	15.4723	18.1577	16.0509	12.7564	18.8436	18.7035	19.7145	14.0274	16.5217	21.8995	10.78	16.581	14.6653	20.585	22.7795	15.7464	12.6086	21.2929	13.1064	14.8758	20.2391	13.303	19.5458	18.766	9.46885	18.2917	13.0979	16.6525	15.4068	20.4453	14.7507	20.6374	16.2587	9.34852	17.2282	9.02812	18.9402
ecotype.8275	17.3653	10.5044	18.2172	16.3024	17.4667	20.5858	17.8278	21.9452	16.4743	19.4928	17.5679	11.641	16.8416	18.7689	16.6986	13.5625	19.5309	19.828	20.5983	14.5344	17.6683	22.1955	10.9471	17.58	15.2913	21.1815	22.8529	16.3921	13.5445	21.9839	13.8618	14.9608	20.7351	14.0368	20.2379	19.2684	9.43472	18.0666	13.9062	17.2298	15.5882	21.0882	15.9294	20.811	15.8755	9.64346	18.5078	9.71462	18.6017
ecotype.7346	16.1049	10.1754	17.4486	13.7032	16.8937	19.6558	17.4483	20.844	15.9094	18.832	15.7903	11.6164	15.7966	18.2712	15.5115	14.004	18.3305	19.9134	19.7099	14.6441	17.1598	20.854	11.2271	17.2238	14.0739	20.0616	22.3893	16.2803	12.1737	20.6313	13.2276	14.6978	20.172	13.1601	19.334	18.1245	9.7593	18.3535	14.2017	16.4056	15.3157	19.8556	15.3714	20.1861	14.3001	10.893	18.3395	9.66293	17.9143
ecotype.7514	16.6762	10.8013	17.7801	14.1651	17.2703	20.0719	18.0127	21.4703	16.3901	19.2122	16.1442	12.6574	15.8372	19.2486	16.1216	14.651	19.1493	18.6867	20.3006	14.2119	17.7939	20.7568	11.3677	17.015	13.9451	20.1128	22.4252	15.5536	12.1255	20.9501	13.4888	14.3993	20.2411	13.4549	19.5749	19.0253	9.93111	16.5141	13.4762	15.5695	15.9261	20.1551	15.085	20.6915	14.9407	10.0054	18.0548	9.48756	18.1641
ecotype.7330	17.132	11.3403	17.9216	12.3019	16.7944	20.5671	17.6974	22.1378	15.7105	19.9289	16.7916	12.1914	16.8843	19.4288	16.1878	13.1656	19.2631	19.1629	20.594	14.8301	18.2625	21.7802	11.3584	18.1616	14.4147	20.554	22.381	16.3455	13.199	20.9508	13.4615	14.3623	20.4489	13.5257	20.3623	19.1018	9.63531	19.1248	13.3844	16.6589	15.9295	20.6379	15.7597	20.721	15.3877	10.0543	19.2566	NA	18.3813
ecotype.5987	16.8352	11.7735	17.9407	15.2117	17.3745	20.3888	17.6386	22.0826	16.5419	19.6759	17.0189	12.724	17.2638	18.7889	16.1755	14.1107	19.2401	19.764	20.5039	14.6675	17.8859	22.4718	11.4638	18.4993	15.6995	20.8011	22.7496	15.9773	14.0389	21.4421	13.9128	14.3963	20.5194	13.4077	20.1278	19.6629	9.92356	19.1824	13.6704	16.2629	16.0304	20.7336	15.6579	20.7773	15.7512	10.8707	19.462	10.2167	18.9893
ecotype.6005	16.7493	10.5798	17.7605	13.7507	17.1484	20.165	17.7399	21.5226	16.1181	19.4404	16.1961	12.1075	16.0257	19.1159	16.0151	13.2412	18.5617	19.2357	20.2798	14.9109	17.6861	21.2927	11.2359	17.5307	13.473	20.1419	22.4491	16.0682	12.7361	21.0223	13.1046	14.1346	20.2168	13.269	19.7819	18.986	9.69643	17.7959	13.829	16.5618	15.8804	20.2376	15.7012	20.5747	15.2487	9.88664	18.4104	9.62618	18.5048
ecotype.6907	16.8797	10.545	17.8828	14.8959	17.9195	20.3424	17.6058	21.7378	17.0414	19.5137	16.8735	12.1666	16.6467	19.3688	17.2188	13.8088	20.0577	19.063	20.3538	14.6795	17.9042	21.8557	11.2821	17.6528	13.1021	20.4543	22.3715	15.9157	12.895	21.5821	13.6511	15.009	20.3238	13.5577	19.9507	19.1128	9.88129	18.8719	13.9053	17.4194	15.8474	20.6688	15.562	20.7224	15.6048	10.2533	18.2472	10.1677	18.3692
ecotype.6913	17.7111	12.4257	18.4304	13.4858	17.0888	20.8759	18.7686	22.1592	15.9674	20.3198	17.084	12.5673	17.3635	19.9429	17.346	13.8475	19.989	18.3326	20.8826	15.1068	18.8347	22.4587	11.6635	19.2898	13.5721	21.1184	22.8267	16.814	14.1271	21.8745	13.9929	14.6513	21.2874	13.4322	20.6089	19.0113	10.0451	19.8515	14.3511	16.8042	16.0504	21.0334	17.4666	21.1007	15.3456	10.2533	20.1327	10.0097	19.2823
ecotype.6898	17.0749	11.0042	17.8541	13.2307	16.7152	20.2835	17.7663	21.0455	15.7453	18.7956	16.66	11.9309	16.3869	19.2032	16.0979	13.6274	18.0513	19.4905	20.4825	14.1597	17.0034	21.733	11.0089	17.8698	13.9687	20.7512	22.0708	15.6175	13.56	20.4654	13.3561	14.3229	20.4951	13.471	20.0375	18.6397	9.52234	18.452	13.6932	16.1242	15.5199	20.7266	16.1655	20.5849	15.2785	10.1644	18.5865	9.89231	17.5318
ecotype.7283	16.7448	11.471	18.211	15.3222	18.1692	20.1134	18.1294	21.6327	17.3193	19.5342	15.9284	11.6849	16.7974	18.8737	16.0651	13.1833	19.9605	19.7417	20.2033	14.3473	17.8642	22.2395	10.5835	17.4698	14.8182	20.8073	22.7423	15.4498	14.196	22.1468	13.7229	14.2703	20.7421	13.626	19.7142	18.9723	9.39704	18.5657	13.2357	16.7451	15.3254	20.5732	18.3769	20.7374	15.4144	9.12189	18.3226	NA	19.1382
ecotype.7284	17.171	10.6287	18.1318	15.9598	19.1425	20.4686	18.5314	21.9143	18.4459	20.1039	16.3831	11.846	17.4969	18.8667	16.1717	14.1815	19.5165	20.4726	20.4068	14.4722	18.4366	21.9232	10.7994	17.6767	13.2606	20.8472	22.925	15.9424	13.263	22.2362	13.5044	14.7833	20.4849	13.6643	19.9272	19.2239	9.41061	18.4929	13.4701	16.116	15.5228	20.6485	16.6064	20.6693	15.846	9.81172	18.4117	9.91534	18.6066
ecotype.366	17.5389	13.7348	18.4041	15.2103	18.9217	20.8495	19.5124	21.5863	18.1855	20.3769	16.968	13.087	18.3778	20.2238	17.157	14.7215	19.6771	20.0144	21.006	15.0136	18.8217	22.1437	11.8412	18.4503	14.2869	21.2676	22.8461	16.4495	13.8587	22.0363	14.3624	12.9187	20.9255	13.5317	20.5225	19.5218	9.81752	18.1483	14.027	16.1794	16.2754	21.1769	16.6177	21.3219	15.1747	10.6265	19.1597	10.5089	19.3109
ecotype.281	16.6641	11.7064	17.332	13.3299	16.7546	20.325	19.0439	20.6021	15.5596	19.9851	16.4258	12.878	17.2681	20.0999	16.6594	14.5462	18.9058	19.3237	20.444	14.9195	18.4906	20.8032	11.6359	17.5861	14.4223	20.3989	22.005	16.2733	12.3839	21.0729	13.4906	12.6194	20.2053	13.4344	20.0021	19.1689	9.91787	16.7767	13.6581	16.2425	16.1513	20.4825	18.446	20.6219	14.4508	10.1981	18.264	10.1561	18.3553
ecotype.392	17.217	11.3502	17.5436	15.4061	17.6196	20.115	19.1303	20.215	16.5948	19.3799	16.2239	12.4462	16.9626	19.8457	16.4934	13.4715	19.2514	19.8597	20.4142	14.7468	17.8318	21.5719	11.5717	17.2083	13.9974	20.2197	22.228	15.82	13.5276	21.0189	13.5476	12.9192	20.2822	13.2773	19.8477	19.101	9.2628	16.3341	12.8418	16.1926	16.0156	20.4168	17.5724	20.8568	15.4189	11.8209	18.0607	9.60932	18.6045
ecotype.5565	17.3673	11.7172	18.0644	15.1719	18.1188	20.6007	19.6128	20.5011	17.3443	20.2386	17.8738	11.9866	17.5165	19.8466	17.0609	13.341	19.6184	19.9399	20.5116	14.4784	18.5799	21.7189	11.1469	17.9116	13.4595	20.716	22.6197	16.5787	13.4052	21.3535	13.753	13.8799	20.4451	13.7046	20.0232	19.0021	9.53479	17.3651	13.2025	17.084	15.8839	20.8062	16.2345	20.891	16.0213	10.3147	18.4442	10.0225	18.8644
ecotype.6243	17.1478	11.5477	17.5973	13.0794	17.6105	20.365	19.0634	19.7394	16.6793	19.4004	17.0778	13.9686	17.0132	20.177	17.1511	14.6609	18.3909	19.4681	20.4946	13.5547	17.3214	20.5155	11.2965	17.5882	13.9456	20.6686	21.8566	15.819	12.1646	20.9775	13.4741	13.2956	20.2636	16.6086	19.8906	18.5646	9.72278	17.7774	13.3316	16.3029	15.938	20.7147	16.9379	20.6542	15.9385	10.8787	17.685	9.72509	18.6399
ecotype.362	17.0075	11.4435	17.8971	12.9419	16.2625	20.2985	19.7948	19.8804	15.0386	19.0719	16.4711	12.728	17.1697	20.0301	16.9778	14.2195	19.7375	18.1383	20.3462	14.2265	17.3578	20.5823	11.0017	17.263	14.4732	20.569	22.6383	15.8799	12.4643	22.0878	13.3829	13.9754	20.1382	14.5549	19.9163	18.8231	9.3157	17.6829	14.1717	16.668	15.6349	20.6555	18.3797	20.7882	16.1439	10.489	17.7306	NA	18.7549
ecotype.5729	16.1272	10.9353	17.2729	13.43	18.3609	19.7229	18.8892	19.054	17.5891	18.5807	16.2175	11.9191	16.5845	19.5994	15.9206	12.5854	18.2082	19.9391	19.9735	13.8438	16.61	20.5857	10.72	17.1986	13.2825	20.074	21.6075	15.3367	12.4467	21.0843	13.1562	13.6469	19.9948	13.7465	19.6404	18.8396	8.94237	17.6077	12.4789	16.5784	15.3877	20.057	15.8717	20.1848	14.5616	9.88027	17.5429	9.69524	17.8694
ecotype.379	16.7348	11.2963	18.0173	12.9425	16.6495	20.3846	19.1459	20.1128	15.7603	19.7536	16.2715	12.1179	17.5693	19.6116	16.2488	14.5419	18.756	19.2833	20.217	14.2736	17.936	21.0377	10.9595	17.9497	14.688	20.1685	22.1417	15.9531	12.6724	21.6088	13.9381	14.3837	20.6741	13.7958	19.7756	18.7663	9.2628	18.6217	13.0212	14.9174	15.7088	20.336	16.9899	20.7945	16.3626	10.2765	18.2087	10.0491	18.6245
ecotype.6318	17.2185	10.9672	17.8627	12.3044	16.9127	20.1826	19.1897	19.4723	15.828	18.7567	16.8185	11.9643	16.926	19.5888	16.174	13.4321	18.6967	19.2942	20.2665	14.4167	16.6739	19.9467	11.177	17.6328	13.1722	20.6397	22.5196	15.5621	12.1475	21.0213	13.2466	13.7934	20.4101	14.0603	19.8693	18.822	9.43737	18.4717	13.7062	16.1195	15.6809	20.5649	15.5148	20.7135	16.089	11.2415	18.2089	9.3702	18.5898
ecotype.6990	16.9541	10.8773	17.6042	13.5192	18.0614	20.2534	19.3555	20.4868	17.2343	19.6818	17.0064	11.9191	17.5638	19.9224	16.0324	12.9123	18.9576	18.6666	20.46	14.4273	18.1	22.1613	10.5445	17.9307	13.0429	20.2387	22.4867	15.7126	13.9943	21.5836	13.4671	12.9598	20.0892	13.4526	20.1746	18.7286	9.15081	19.8201	13.0413	15.9052	15.5262	20.389	18.1404	20.5996	14.1912	10.5014	18.7032	NA	19.3871
ecotype.6982	17.0281	11.1865	17.3514	13.836	16.3367	20.1176	19.2894	19.4078	15.2967	18.9344	16.6298	12.2922	16.8405	19.9363	16.0549	13.8646	18.8891	18.4728	20.1725	14.7434	16.9393	19.6592	11.3326	17.2896	13.9865	20.2213	22.2296	15.6386	11.6292	21.5853	13.1809	13.9287	20.359	13.6747	19.8583	19.4015	9.30701	18.6996	13.9709	15.6143	15.8901	20.421	15.2958	20.51	15.8112	10.2372	17.6807	NA	18.929
ecotype.357	17.0146	10.0341	17.5036	13.933	17.3512	19.7387	19.8534	18.6389	16.3229	19.8396	16.6989	12.314	16.2561	20.0012	16.5521	13.3376	18.629	19.3879	20.0134	14.9588	18.2744	19.9719	10.9677	16.9948	14.3336	20.3001	22.4325	15.4394	12.2307	21.9633	13.1608	13.1001	20.3843	13.8848	19.7313	19.1596	9.42673	17.926	13.4059	16.7438	15.899	20.3357	16.9733	20.6481	15.6656	10.5281	17.5885	9.37685	18.0287
ecotype.6985	16.0738	10.0082	17.3249	13.6124	17.1701	19.7206	19.229	18.6966	16.244	18.6068	16.4803	11.5563	16.8479	19.5259	15.6909	13.0942	18.6537	19.0178	20.1106	14.6009	16.7229	20.4018	10.6826	16.7682	10.5733	19.9071	22.0733	15.1949	12.4761	20.6085	13.0847	12.9172	19.3896	13.476	19.2706	18.1664	9.14433	16.9033	13.474	16.0584	15.4096	20.1262	15.8892	20.1144	14.7332	10.2643	17.5275	9.13665	18.1073
ecotype.378	16.761	10.2015	17.4563	13.984	16.4035	19.7049	19.8434	18.3922	15.2928	19.3337	16.2576	11.6153	16.2396	19.6934	16.0773	13.7982	17.5921	18.8734	19.8659	14.9166	17.7576	19.37	10.637	16.3217	13.4358	20.127	22.0801	15.4844	11.7836	21.1604	13.0316	12.6861	20.1153	13.0791	19.5478	18.2	8.86166	16.7053	12.6829	16.6227	15.4074	20.0632	14.608	20.2559	14.8345	9.48895	17.0164	8.97649	18.0479
ecotype.6973	16.2861	10.1458	17.3524	12.745	16.309	19.6019	19.6279	18.3374	15.2309	18.0513	16.0053	11.1406	16.1251	19.5943	16.1158	12.136	18.2205	18.5039	19.7339	14.6297	15.9901	19.2196	10.2589	16.1672	13.7012	19.8451	21.8012	14.711	11.5302	20.1682	12.5109	12.5001	19.6571	13.2176	19.1767	17.9647	8.58353	17.2188	12.901	16.7603	15.0303	19.9632	13.8797	19.8213	15.3035	9.50765	17.0479	8.93501	17.6119
ecotype.374	16.8367	11.8664	17.3962	12.1919	16.3003	19.7569	20.0879	18.3071	15.2359	19.0632	15.6815	11.9524	16.8333	19.5815	15.4684	13.8764	18.6112	17.7795	19.8433	14.6723	17.4351	19.8707	10.5695	16.4264	13.6696	20.047	21.8842	15.2115	11.9092	20.5356	13.7466	12.8749	19.9729	13.3139	19.3925	18.2037	9.14107	16.5359	13.2018	15.8825	15.2779	20.007	14.6074	20.1827	15.1809	10.4028	17.2435	9.09421	17.8793
ecotype.321	16.0284	10.592	17.5226	13.5049	16.9147	19.1686	19.6176	17.9765	16.003	18.8778	15.4667	11.0987	15.828	19.385	15.5381	13.2008	17.7788	18.7761	19.3815	14.5989	17.2289	19.2107	10.1861	16.3961	13.3743	19.4539	21.8872	14.6936	11.7087	20.8775	12.7729	12.8476	20.0321	13.1008	18.9662	18.0397	8.78036	17.3516	12.6982	16.1208	14.9878	19.6115	14.5393	20.2314	13.9951	9.49937	16.9907	8.71112	17.5427
ecotype.7516	16.5623	9.77949	17.4442	13.0024	17.937	19.9527	18.9749	19.8294	17.1901	19.4106	16.5278	11.6368	17.7622	19.2778	15.8398	12.9163	19.2072	18.6889	20.1178	14.6167	17.808	21.1497	10.5323	17.2589	14.0794	19.6864	22.2101	15.2252	13.0223	19.8034	13.3653	13.3884	19.9374	12.9166	19.3797	18.3561	9.04688	16.3733	12.7985	15.9327	15.2465	19.9694	15.2763	20.1125	15.0847	9.86424	17.8202	9.35904	17.691
ecotype.7011	16.5246	9.72934	17.7442	13.6259	16.4094	19.705	19.3367	18.711	15.4324	19.0942	16.0547	11.6007	16.9829	19.1817	15.9045	13.3424	17.9024	18.1302	19.7688	14.7964	17.6426	20.286	10.4987	16.7489	13.9353	20.2467	22.2828	15.1708	12.396	20.7705	12.6656	13.2403	19.9405	13.2411	19.3147	18.914	9.00812	17.7543	12.9505	16.3286	15.1981	20.0923	13.3571	20.2582	15.5933	9.44652	17.0394	9.60932	17.6819
ecotype.7206	17.2896	9.72658	17.2695	13.7409	15.9048	19.535	18.5111	19.1292	14.7068	18.0214	15.4814	11.5826	16.6675	19.2633	15.9065	12.9356	18.4394	18.0777	19.637	14.8529	15.9361	19.5026	10.9354	16.5793	13.5862	20.1177	22.1221	14.6189	11.9284	20.5426	12.8727	13.2506	20.0771	13.2498	19.2157	18.9373	9.3695	18.0564	12.6767	16.7778	15.5184	20.0884	15.5147	20.3157	15.8224	9.97587	16.9522	9.26653	17.6585
ecotype.126	16.2084	9.12494	17.0098	11.5119	15.6172	19.6583	18.8938	18.4369	14.3815	19.1519	15.9575	11.4519	16.7794	19.5034	15.8233	12.0496	18.2608	18.5323	19.824	14.7275	17.3647	19.1963	10.8773	16.4701	12.3389	20.264	21.6658	14.7772	11.5173	20.2082	12.6526	12.3366	19.7826	12.9496	19.2466	18.0519	8.68976	16.8371	12.8478	16.3768	15.574	20.0604	13.9462	20.0952	15.1262	10.3218	17.168	8.31353	17.1302
ecotype.7424	16.6075	9.8736	18.3347	15.9495	18.3057	19.9459	19.9167	20.1058	17.555	18.8339	16.4033	11.9121	18.0389	19.6681	16.4267	13.1281	19.2642	19.1929	20.4354	15.208	16.9737	21.8383	10.6856	18.0215	14.0078	20.5316	22.7844	15.5585	13.879	21.4953	13.2377	13.2113	20.3815	13.2436	19.7962	18.7217	9.0434	17.9203	14.0474	16.4699	15.5003	20.563	16.0549	20.9751	14.9361	10.096	18.6588	8.97941	18.4314
ecotype.6958	17.5856	9.72104	18.1935	16.1804	18.9082	20.5722	20.2679	20.4081	18.2528	19.4226	16.4159	12.2608	18.2913	20.1677	17.368	13.8248	19.8896	19.4961	20.4857	15.2784	17.4961	22.3355	11.2188	18.2769	12.992	20.94	22.7445	15.8918	14.5898	22.5536	13.4743	13.405	20.7991	13.3916	20.2233	19.3491	9.68753	18.451	13.122	16.7444	15.7683	20.9149	16.1585	20.9773	16.4681	10.9495	18.9116	9.70055	18.675
ecotype.6448	16.8584	12.797	17.9494	13.2629	18.1059	19.817	19.4929	18.6631	17.2229	18.698	16.3893	11.4544	16.9586	19.7089	16.4026	14.0192	20.205	19.1418	20.3298	14.4447	17.0798	19.8971	10.5554	16.6671	12.9978	20.4282	22.0208	14.8096	12.2613	19.7899	13.4189	12.8237	20.238	12.9705	19.2048	18.7597	8.88129	17.21	13.5361	16.1194	15.4629	20.5225	15.7107	20.6582	14.771	10.6538	17.2397	9.20055	17.4119
ecotype.7520	16.9535	10.0485	17.8754	17.8826	19.2606	20.172	20.5145	18.8439	18.5265	19.2302	16.6338	12.1958	17.6228	20.0036	17.1442	13.6707	19.8554	19.7898	20.4754	15.2692	17.7369	21.0689	11.0144	17.388	13.3924	21.0372	22.6952	15.366	13.18	21.1725	13.4073	13.2087	20.0781	13.2512	19.9073	19.1372	9.4079	16.7312	13.1221	16.5243	15.7199	20.9889	17.1527	20.8051	15.6748	10.4942	17.9223	9.60177	19.0914
ecotype.7525	16.6102	9.65868	17.469	16.0728	17.8437	20.1534	19.6551	19.5119	17.0577	19.5978	16.2005	12.3413	17.6452	19.8744	16.7104	13.3258	19.7065	19.8065	20.19	15.2081	18.0686	20.5547	11.1734	17.1507	13.9458	20.424	22.4678	15.4946	12.5405	20.6892	13.4893	13.1456	20.3956	12.9473	19.8018	19.0258	9.18596	16.6826	13.0671	16.5269	15.7716	20.5845	17.6579	20.4007	15.2101	10.0892	17.597	9.44598	18.2551
ecotype.7000	16.5966	9.89343	17.216	15.1616	18.3037	19.5745	19.4151	18.3474	17.4753	18.314	16.254	12.2212	16.3827	19.7762	16.1476	14.6492	18.6325	19.1121	19.8161	14.6342	16.9962	19.6059	10.9033	16.3795	12.665	20.2225	21.9863	14.5705	12.1621	21.0841	12.7246	12.8406	19.9968	12.677	19.2565	19.1152	9.2417	17.9023	12.7593	15.4956	15.7198	20.1842	14.5624	20.2671	14.3367	10.5443	17.0223	8.91077	17.6694
ecotype.6449	17.7491	9.83695	18.2336	16.527	19.2106	20.5417	20.4306	19.9909	18.5205	19.8118	17.0393	11.8787	18.5472	19.9258	17.1655	13.9059	19.5237	20.605	20.7348	15.5374	18.0711	21.7016	11.0427	17.8009	13.8657	21.3631	22.9198	15.8093	13.8094	22.0123	13.6368	12.9762	21.1094	12.9642	20.1422	19.1064	9.29828	16.4888	13.9837	17.1151	15.6713	21.1897	16.4517	20.8831	15.7335	10.1499	18.3455	9.60366	19.0473
ecotype.7145	16.4073	9.66878	17.5661	15.3699	16.7109	19.9779	19.4631	18.6997	15.6889	18.8195	16.2938	12.0139	17.6594	19.5051	16.0894	13.5872	19.1119	17.9483	20.2727	14.9412	17.271	21.0232	10.6513	17.2428	15.0147	20.6959	22.0848	15.0802	13.2225	21.123	13.0112	12.558	20.2282	12.762	19.6195	18.9365	9.08462	16.985	13.645	15.6561	15.6026	20.526	16.5479	20.4836	15.1688	10.0069	17.8122	9.23758	18.149
ecotype.7255	16.9603	10.5605	17.6827	14.2999	18.1402	20.1368	20.1603	18.5022	17.3395	19.7753	17.3776	11.3901	17.6103	19.4742	16.7359	13.7747	19.9725	19.1563	20.3953	14.9297	18.3106	20.9044	10.314	17.4392	14.2358	20.9356	22.2534	15.5696	13.1199	21.1588	13.6157	12.9929	20.3923	13.5104	19.8973	18.9726	9.0434	18.146	13.2876	16.6254	15.2971	20.8799	15.0594	20.4221	16.0125	11.3123	17.8739	9.20305	18.5145
ecotype.7379	17.4125	9.3551	17.779	13.9207	16.2781	20.333	19.1964	19.4576	15.0645	19.8149	16.4756	12.3305	17.5875	19.6323	16.3345	12.5624	18.6852	18.6	20.2583	14.9968	18.2713	20.7605	10.9007	17.4346	13.8548	20.6443	22.1523	15.31	13.1895	21.0168	13.1776	12.8455	20.1687	13.047	19.9567	18.1759	9.06759	17.489	13.687	17.0433	15.5777	20.6957	15.6084	20.4027	15.8611	10.5663	18.0913	9.34327	17.9894
ecotype.5232	17.6176	11.5958	17.9518	14.4256	18.6554	20.4799	19.5421	20.1236	17.8208	19.7201	17.0462	12.039	16.5897	19.5938	16.2933	14.173	19.505	19.947	20.4786	15.3231	18.7953	21.4926	11.194	17.4709	14.0471	20.6351	22.775	15.9125	13.2506	21.4034	13.778	13.659	20.5527	13.9743	20.2522	19.508	9.60367	18.7047	13.9226	17.3914	15.7632	20.6576	15.8256	20.7606	14.6057	10.131	18.139	9.80385	19.0678
ecotype.7244	17.1056	10.3201	17.7556	14.4792	18.4787	20.1269	18.917	19.9712	17.597	19.5468	16.0093	11.6227	16.1746	19.5364	16.1825	13.576	19.3419	19.1742	20.2922	14.8403	18.5599	20.8331	11.0192	17.2196	14.2541	20.5757	22.5158	15.5168	12.708	21.9866	13.5331	13.2503	20.7337	13.8141	20.0477	19.1649	9.45342	17.9227	14.0633	16.8282	15.6661	20.4598	16.0955	20.6575	14.7344	10.2019	17.8865	9.64213	18.8607
ecotype.6943	16.8174	10.5082	17.1896	13.2099	17.5268	19.8194	18.3523	19.7723	16.5817	19.7136	16.0957	11.7237	16.0651	19.2575	16.0055	13.5683	18.3872	18.7876	19.9259	14.6875	18.5969	20.4555	10.807	16.8309	13.5332	20.0913	22.1392	15.4217	12.2722	20.4731	13.1305	13.4204	20.0471	13.1721	19.6871	18.4375	9.31826	17.1565	12.7375	16.6512	15.4499	20.1269	15.0413	20.1172	14.2572	10.2325	17.41	9.4577	18.4871
ecotype.5207	17.4679	10.8973	17.848	14.519	16.7801	20.0796	19.4399	20.0365	15.748	19.8968	16.8472	11.6037	16.2831	19.7319	16.4059	13.8239	19.3935	18.1955	20.4581	14.6176	18.7235	21.4292	10.7522	17.6602	13.4094	20.8003	22.4843	15.4307	13.2538	21.4296	13.2527	13.4318	20.596	13.682	20.0281	18.9676	9.30532	17.6236	12.9646	15.9992	15.4907	20.6817	17.1148	20.707	14.4421	10.4123	18.2372	NA	18.6873
ecotype.7141	16.7792	9.96518	17.5296	13.2084	16.6228	19.8301	18.1613	19.4989	15.5826	18.5722	15.9686	12.0234	16.3075	19.1924	16.0048	13.4787	19.1769	18.7663	19.9692	14.8801	17.5125	19.6624	10.8753	16.3583	14.7866	20.2127	22.2576	15.1364	11.7381	20.6413	12.9754	13.0492	20.0786	13.2855	19.5979	18.7807	9.31826	17.1954	12.8628	16.6685	15.5746	20.1497	15.7587	20.4508	14.4469	10.2942	17.3436	9.3667	17.8938
ecotype.7337	16.5186	10.269	17.1763	12.9822	15.7925	19.8433	18.1135	19.4539	14.5725	19.0161	15.3618	11.654	15.9463	19.0214	16.3746	12.8058	19.4931	18.6245	20.0466	15.114	18.0859	20.0869	10.7456	16.4739	14.2555	20.2768	21.9965	15.2643	12.2833	20.2487	12.5082	12.9553	19.8178	13.3183	19.4377	18.4182	9.02661	16.5773	13.0278	16.5477	15.4271	20.3242	16.0486	20.0427	13.3912	9.76198	17.2192	9.17646	18.1265
ecotype.7277	17.3235	10.6143	17.804	13.6197	17.8129	19.9833	19.1262	19.6235	16.889	19.341	16.271	11.6125	15.8772	19.3518	16.6992	13.6247	18.7477	19.71	20.2661	15.0707	18.3224	19.9397	10.6155	16.9478	14.0198	20.4164	22.4864	15.3546	12.0498	21.2611	13.0319	13.4799	20.2395	13.4608	19.7552	19.2867	9.05007	18.3063	13.4806	17.0673	15.4572	20.3718	14.4689	20.5403	14.6129	11.3093	17.5426	9.62813	17.8401
ecotype.6977	16.4759	10.9062	17.0817	13.4483	16.9813	19.5563	18.4924	19.1383	16.0123	18.967	15.899	11.5845	15.5514	19.3328	15.2916	13.2789	18.9662	18.8763	19.9522	15.0894	18.092	20.2667	10.6288	16.417	13.8196	19.9667	21.7063	15.2314	12.1869	20.0759	13.0346	13.353	19.7724	13.1217	19.4699	18.4507	9.33109	15.5666	13.4415	16.5641	15.3679	19.9969	16.1442	19.994	13.5153	10.3285	17.284	9.29004	18.1939
ecotype.2274	17.4074	10.4389	18.0292	14.626	17.609	20.5489	17.796	21.7188	16.817	20.1678	16.7609	11.9076	18.0645	19.1161	16.1907	13.4446	18.4817	19.4617	20.5449	14.876	18.9597	21.9265	10.9125	17.7231	13.2006	20.7941	22.3658	15.8902	13.8053	20.9734	13.5468	14.1194	20.5611	12.959	20.1851	19.3427	9.31181	17.9807	13.9696	16.7651	15.3907	20.6975	15.4705	20.723	14.0933	10.2019	18.4787	9.43491	19.1009
ecotype.7307	16.7099	11.3041	17.1638	12.5202	15.8086	19.7998	18.5496	19.4255	14.6622	19.8805	16.2585	11.842	16.1028	19.1484	15.5697	13.1462	18.4942	18.5644	19.8733	14.6713	18.7807	20.5167	10.6328	16.9449	13.9472	20.1157	21.8344	15.5382	12.478	19.8361	13.0521	13.7463	19.9122	12.9755	19.5911	18.1537	9.23883	18.1257	13.154	16.4357	15.2852	20.0748	15.4093	19.9231	14.4463	9.91382	17.5693	8.95727	18.0606
ecotype.6899	16.5143	10.2375	17.2751	10.9622	15.5554	18.98	18.4888	18.8135	14.3231	18.0955	16.4136	11.3356	15.4289	19.3247	15.8628	12.7467	18.8549	18.111	19.8029	14.3337	16.6177	19.912	10.4759	16.3431	12.3779	19.799	21.7356	14.7619	12.2536	20.0885	12.9496	13.238	19.65	13.2089	18.9429	18.4034	8.86406	16.892	14.8956	16.5851	15.2461	19.9994	14.9932	20.0676	13.3842	9.73587	17.1761	8.56236	16.4833
ecotype.7418	17.1622	12.3417	18.2142	14.756	16.5113	20.1979	18.4683	20.962	15.5062	20.4934	15.9391	11.8057	17.3273	19.0237	16.3716	14.3286	19.4724	17.5038	20.2727	14.052	18.764	21.4174	10.7039	17.1109	13.5576	20.5623	22.5088	15.6632	13.0027	21.1435	13.277	14.1166	20.5948	13.7939	19.8305	18.8781	9.27246	16.8465	14.3284	15.3109	15.489	20.5556	17.2626	20.762	14.7319	10.7359	17.9201	9.45996	18.3732
ecotype.7291	16.2327	10.9684	18.0187	12.5288	17.5866	19.8709	18.7515	20.084	16.7391	18.8555	16.4298	11.933	16.4852	19.1551	15.9734	13.8167	18.9283	18.4097	19.9121	14.244	17.218	20.422	10.6509	17.938	14.4334	20.3752	22.3192	15.4905	12.1384	20.8601	13.3147	13.7949	20.2285	13.6277	19.7695	18.915	9.33746	19.3167	13.8259	16.2565	15.4129	20.2205	15.5843	20.6549	16.5864	9.74408	18.5586	9.29258	18.5042
ecotype.6944	17.0454	10.5798	17.7684	14.9238	16.2467	20.0054	19.0319	19.931	15.31	19.5313	16.0657	11.6939	16.6409	19.3792	15.9256	13.2571	18.578	18.5796	20.2473	14.0859	18.0949	21.0528	10.9592	17.6161	14.3254	20.3453	22.3826	15.7692	12.7381	21.5113	13.2034	13.8353	20.3598	13.856	19.8871	18.788	9.31181	16.7995	12.8505	16.0188	15.635	20.279	15.2552	20.5872	15.5594	9.92687	18.0565	9.38822	17.9134
ecotype.116	17.3677	11.7202	18.2703	15.5674	19.2707	20.5731	18.9505	21.0291	18.616	20.2145	16.441	12.1108	17.6405	19.2683	16.777	13.5813	19.7245	20.0247	20.6527	14.6413	18.894	21.6016	10.5918	17.1076	13.847	21.0819	22.6911	15.547	13.2069	21.9669	13.72	13.6938	20.8958	13.6297	20.1385	19.0528	9.40269	16.3747	13.4339	16.1455	15.5207	21.0086	16.7954	20.9091	14.7663	9.79081	18.0964	9.79314	18.4228
ecotype.94	16.8775	9.98854	17.9303	14.9041	16.8674	20.3439	19.649	19.7326	15.9037	20.035	16.1631	12.0403	16.7844	19.7269	16.2828	13.6222	19.0962	19.2587	20.4094	14.693	19.0128	21.6334	10.6884	17.9581	13.9739	20.7447	22.3493	15.7164	13.6487	21.4248	13.453	13.6805	20.6755	13.6414	20.0894	18.7947	9.33109	18.1678	13.1546	16.6248	15.5003	20.6043	15.4141	20.7108	14.3913	9.86497	18.6534	9.27728	18.6614
ecotype.7078	17.7647	11.9964	18.3623	14.4207	17.3947	20.4587	19.4639	20.8076	16.3744	20.8392	16.5667	12.3078	17.524	19.6877	17.0722	13.601	20.0522	19.2271	20.5611	15.3133	19.6943	21.6995	11.0821	17.0565	14.167	20.7475	22.7211	16.4778	13.5465	22.1714	13.8993	13.6399	20.9385	13.7499	20.1856	19.245	9.60894	17.5998	14.6197	17.0008	15.7054	20.7505	16.279	20.9591	15.1661	10.0994	18.0618	9.82679	19.0648
ecotype.7151	17.3378	11.5096	17.7989	12.5242	17.1693	20.3227	18.0398	21.5639	16.3155	19.9534	16.4486	12.0853	17.7893	19.6025	16.2321	14.0696	19.4697	18.6362	20.4735	14.4638	18.68	21.4994	11.3237	17.8917	15.1007	20.5705	22.3593	15.7858	12.9407	20.8069	13.3632	13.8329	20.2755	13.1148	20.1399	18.7267	9.66066	18.7354	14.4852	16.4713	15.832	20.5968	15.48	20.6991	15.7343	10.1121	18.5903	9.68139	19.0904
ecotype.7482	17.5657	11.269	18.0149	15.3735	16.0948	20.7252	19.1478	20.2477	14.88	20.1766	17.3798	12.2682	17.6068	19.7351	16.6094	14.2418	18.9373	19.3388	20.7236	14.6804	18.9956	21.9223	11.4971	17.7437	14.5592	21.3679	22.4277	15.8619	13.6886	21.4906	13.5795	14.0107	20.7818	13.6114	20.4699	19.4627	9.99069	18.539	13.3037	16.8151	15.932	21.1855	15.3441	20.8911	15.6481	9.88144	18.2976	9.81272	18.5465
ecotype.7310	16.8956	10.8609	17.5757	13.3533	16.4754	20.2319	19.3151	19.4506	15.3649	18.5893	16.6395	12.2638	16.4988	19.5201	16.29	14.0661	18.4835	18.5793	20.4358	15.2021	17.0397	21.5873	11.2798	17.4902	14.1906	20.484	22.3956	15.0637	13.4681	21.4117	13.7193	13.5863	20.5201	13.5581	20.1156	19.492	9.80553	16.3229	13.5876	17.1243	15.8655	20.5282	16.2013	20.6001	15.4529	10.1045	18.0223	9.57492	18.0384
ecotype.7062	17.0221	11.8453	17.7289	11.962	16.9101	19.9537	19.5361	19.4642	15.9765	18.7651	16.3087	12.1154	16.1569	20.087	16.6271	12.4208	18.0573	18.0649	20.1722	15.0454	17.435	19.7838	11.1649	17.3834	14.3036	20.2362	22.1804	15.1984	12.0081	20.3211	13.0514	13.3026	20.2339	13.1379	19.7832	18.9138	9.55803	18.1062	13.48	16.7699	15.7522	20.2638	15.2413	20.6894	14.7713	10.7971	18.1144	9.60586	17.7882
ecotype.5380	17.2064	10.5868	17.8827	14.1727	17.369	20.1512	19.1193	19.826	16.4381	19.9245	16.5207	11.8759	16.9379	19.6794	16.4894	14.0582	19.0988	19.2626	20.4682	15.0768	18.5523	20.49	10.8932	17.2071	14.1196	20.5691	22.3328	15.5205	12.3799	21.1794	13.5809	13.8305	20.6467	13.3106	19.9585	19.187	9.5743	17.7366	13.5875	16.2626	15.5195	20.6842	15.9432	20.7338	14.8328	10.7498	17.8628	9.58116	18.4005
ecotype.5606	17.0055	10.2498	17.5914	16.7486	18.281	20.4952	18.7958	20.7865	17.4715	20.8039	16.8063	11.9928	17.8786	19.0878	16.8322	14.7984	21.4078	20.6849	20.5138	14.9818	19.3888	21.5655	11.2232	17.1468	13.4937	20.8932	22.7411	15.6368	13.1549	22.0131	13.8046	13.9996	20.6855	13.5605	20.1496	19.2838	9.59039	15.3456	12.9901	15.8029	15.8929	20.8529	19.5128	20.6541	15.4601	10.5712	17.5572	9.40239	18.8321
ecotype.7320	17.1527	10.4874	17.8703	14.9279	17.3138	20.5038	19.1841	20.9913	16.506	20.3062	16.4763	12.357	17.9906	19.5301	17.088	13.6136	19.1282	18.3681	20.5808	14.4223	18.7584	21.3912	11.1402	17.9526	14.2869	20.7986	22.5636	15.6968	12.9972	20.8331	13.5031	13.6901	20.4043	13.1307	20.2218	18.8548	9.29554	18.6979	13.163	15.579	15.7453	20.7138	17.8363	20.7216	14.8846	10.2078	18.6853	9.74577	18.475
ecotype.8214	18.0289	15.8488	18.7849	15.5429	19.2687	20.8728	19.3251	22.2694	18.6957	19.7731	17.0439	12.3704	18.7898	19.9261	17.5738	14.4172	21.2485	19.7279	21.0026	14.6276	17.5794	22.3171	11.2837	18.3351	14.7251	21.2667	22.833	16.2695	14.2961	21.6207	15.6066	13.994	21.2138	13.8409	20.555	19.7052	9.41479	18.1147	14.6732	15.3968	16.0361	21.2881	18.9477	21.2216	17.4475	10.7741	19.1907	10.9282	18.1605
ecotype.7306	17.313	13.1766	18.2597	12.5765	17.5139	20.405	19.3666	20.5387	16.6113	19.5786	16.526	12.0314	17.0427	19.5455	16.4376	13.7465	19.7246	19.7073	20.4629	14.6863	17.8694	21.4204	10.6698	17.9771	14.9385	20.5527	22.2754	15.7343	13.19	21.6807	13.9053	13.9641	20.7465	13.7497	20.1868	18.8096	9.03055	17.7131	13.7971	16.5302	15.4904	20.4317	15.1608	20.8064	16.4709	10.015	18.5202	9.39532	18.401
ecotype.6926	16.8109	10.161	17.8819	14.2647	16.2862	19.8444	19.1973	19.8838	15.3031	19.1191	15.941	11.3938	16.6864	19.0832	16.0396	12.464	18.8288	19.6565	20.0942	14.2818	17.416	20.9317	10.2412	16.9618	13.4804	20.2558	22.4793	15.0302	12.7526	20.8546	13.1933	13.5096	20.0325	13.6963	19.6469	18.5813	8.9497	17.404	13.1325	16.2825	15.171	20.268	15.5078	20.4647	15.3236	9.68218	17.4853	9.12043	17.5494
ecotype.5896	16.6864	11.5992	18.1356	13.1863	17.5304	20.2222	19.3414	20.5247	16.634	19.2207	16.6665	12.041	17.3483	19.865	16.1005	13.5315	18.7382	19.0087	20.5313	15.1314	17.5533	20.5287	10.984	17.6745	13.9442	20.5445	22.4089	15.3956	12.3928	21.94	13.6826	13.2632	20.0659	13.714	19.8381	18.9656	9.26913	18.2112	13.8131	16.7421	15.7052	20.6185	17.4408	20.8001	15.8971	10.0657	18.2639	9.77329	18.0823
ecotype.7490	16.6872	10.895	17.5629	15.6398	18.0282	19.9964	18.9327	20.6042	17.2298	19.8194	16.4451	12.2851	17.0554	19.279	15.7003	13.7409	19.3128	19.8684	19.9435	14.1628	18.0515	21.6512	10.943	17.3781	13.3539	20.1315	22.2053	15.7417	12.8596	21.1555	13.5193	13.6644	20.0215	13.1245	19.7422	19.2729	9.23883	18.1274	13.1811	15.6367	15.7113	20.1209	15.86	20.4372	15.9121	10.7185	17.477	10.3387	18.9257
ecotype.7507	16.7773	10.4845	17.4804	13.6613	17.2976	19.9847	19.8213	19.7239	16.3577	18.6494	16.0567	12.1467	16.3648	19.7541	16.1787	13.1387	19.0229	19.3391	20.1215	14.7354	16.7443	20.9172	10.8957	17.6469	13.4738	19.9509	22.3913	15.6978	12.5709	20.9235	13.326	13.5012	20.2262	13.4176	19.7915	19.2965	9.0187	17.9931	14.0145	16.6004	15.6018	20.0911	16.0316	20.3576	16.1795	9.98622	18.0642	9.73648	18.6883
ecotype.6924	16.9332	9.83302	17.5824	13.4445	17.4983	19.9586	19.6044	19.0079	16.5798	19.3422	16.2438	12.207	16.6156	19.7174	16.1018	13.2841	18.9819	18.9678	20.1108	14.7097	17.9639	20.6132	11.0123	16.9008	13.7622	20.319	21.9691	15.6193	12.4465	20.6587	13.3924	13.5423	20.0996	13.1989	19.7979	18.6962	9.41479	17.4701	13.1753	16.5016	15.6436	20.3793	16.4863	20.4042	15.3794	10.0813	17.4944	9.1682	17.9773
ecotype.7092	16.9183	10.0882	17.5362	15.6276	18.6644	20.1548	19.0937	20.0146	17.8678	19.1536	16.0761	11.9896	17.2368	19.2733	15.9173	13.3036	19.6074	20.055	20.1481	14.4248	17.4547	21.3808	10.9487	17.269	13.6006	20.5393	22.4547	15.6677	12.8161	21.0441	13.5759	13.6687	20.1975	13.4263	19.8524	19.3572	9.49105	17.1233	13.7278	15.8733	15.7263	20.5239	18.765	20.4744	16.1008	10.274	17.4581	9.839	18.72
ecotype.242	16.6647	10.1943	17.2216	13.647	16.8079	19.574	18.5014	19.7013	15.828	19.0745	15.8759	12.0622	16.635	19.5069	15.8487	13.1123	17.9679	18.4401	19.966	14.0488	17.2776	20.9633	10.8529	17.556	11.7839	19.8679	21.4905	15.4608	12.6755	20.8311	12.77	12.8242	19.8748	12.9599	19.5263	18.7185	9.04618	18.9835	12.8068	15.73	15.6345	19.8755	17.0554	20.2145	15.688	10.5012	17.8235	9.17921	17.8082
ecotype.957	17.5201	10.225	17.641	13.1608	15.6818	20.0844	19.3913	19.6126	14.3118	19.4363	16.4796	12.2058	17.1811	19.3292	16.0536	14.8839	19.1098	18.2314	20.2753	14.4011	17.7202	21.675	11.351	18.1657	14.581	20.4216	22.3486	15.7353	13.2566	21.2406	13.3653	13.5006	20.3434	13.3778	19.8704	18.7386	9.59306	18.93	13.4466	15.9591	15.8094	20.391	17.0342	20.6941	17.142	10.3087	18.4253	9.98107	18.5415
ecotype.2057	17.4369	11.027	17.9302	13.4725	17.5727	20.6107	19.9476	19.8967	16.6473	19.2682	16.9106	12.2358	17.6106	20.1945	16.9113	12.7881	18.578	18.3091	20.8008	14.5691	17.4458	21.2722	11.148	18.3597	13.2918	21.0225	22.3644	16.0779	13.0791	21.48	13.2747	13.672	20.4157	13.3104	20.3849	18.8901	9.53328	18.8501	12.8949	16.3664	15.7728	21.0074	16.9826	20.8528	16.0644	10.0591	18.7423	9.74206	17.7422
ecotype.8264	16.9734	10.6875	17.6968	12.7764	17.0478	20.6135	19.5096	21.5286	16.247	18.8838	16.9782	12.3336	18.2735	19.8939	16.7501	13.22	19.2788	19.3466	20.5465	13.7053	16.6128	22.0885	11.2675	18.506	13.6933	20.6526	22.4804	16.2103	13.5345	21.9893	13.9228	13.7185	20.3525	13.7899	20.1031	19.1097	9.52772	17.4534	13.3288	14.3638	15.9365	20.8547	17.3454	20.693	16.911	10.3957	18.5578	9.96525	18.8182
ecotype.7492	16.9153	10.5937	17.4376	14.1212	18.0292	19.9854	19.17	19.6754	17.1713	19.0543	16.6642	12.0622	16.6214	19.699	16.4679	13.3531	19.9203	19.6653	20.2408	14.3115	17.0992	21.1427	11.2824	17.1322	13.7979	20.3908	22.1595	15.2416	12.7408	20.6882	13.5228	13.3789	20.3627	13.5785	19.8464	19.088	9.71792	17.0833	13.5752	15.6103	15.8609	20.4653	15.7981	20.5331	16.3485	10.3673	17.1347	9.81977	18.2522
ecotype.7069	17.1425	10.9544	18.1768	16.0177	18.3495	20.5304	19.6271	20.9599	17.5052	19.4336	17.1009	12.2463	17.8519	20.0997	16.8834	15.2454	19.4792	19.759	20.8468	14.8068	17.3112	21.9508	11.1663	18.2117	13.9844	21.2081	22.6124	16.2653	13.7304	21.5884	13.45	13.561	20.7416	13.4856	20.1138	19.011	9.67582	16.3641	14.4523	16.0489	15.8693	21.174	16.2865	21.0114	15.8992	9.93693	18.3896	10.0487	18.0706
ecotype.8215	16.9342	10.2777	17.6539	13.0612	16.2771	20.2943	19.345	19.5914	15.1525	18.5308	16.5115	11.8373	17.0097	19.6699	16.6043	13.6359	18.9861	18.1847	20.4243	14.7906	16.5901	20.9145	10.968	17.5348	14.4344	20.8883	22.1532	15.1772	12.5146	21.018	12.9653	13.2124	20.2241	13.6244	20.1761	18.8893	9.01076	17.4924	13.0935	16.5645	15.7414	20.7282	17.4758	20.5648	15.5767	10.0379	17.7041	8.93145	16.3256
ecotype.6983	16.8011	10.216	17.8359	14.9159	16.9867	20.2152	19.6563	20.0666	16.0922	19.3244	17.2311	12.1345	17.0096	20.1163	16.7216	13.2238	18.8142	19.3551	20.3968	14.4393	17.3477	21.2971	10.8982	17.7075	13.5332	20.6134	21.97	16.091	12.801	21.6159	13.5489	13.0021	20.6894	13.337	19.9777	18.7584	9.09587	18.1517	13.6361	16.2217	15.4685	20.6585	15.4268	20.6397	16.2032	10.2751	18.1749	NA	18.175
ecotype.2290	16.93	10.7768	17.7442	14.3257	16.8564	20.4765	19.3029	20.3078	15.9222	18.8103	16.8687	11.9095	17.4591	19.9299	16.3307	13.7756	18.5812	18.4337	20.5507	14.4695	16.5556	21.4321	10.8727	18.3433	11.7236	20.6393	22.0129	15.6065	13.0471	20.8646	13.7009	13.1773	20.0085	13.1425	19.8496	19.0916	9.10337	18.1888	13.2388	15.9159	15.596	20.6261	14.9294	20.5689	16.4509	10.7676	18.4966	8.83378	17.9758
ecotype.7483	16.7305	10.2863	17.5137	14.3543	17.3872	19.8183	19.7008	19.2703	16.4781	19.3394	16.5177	11.3305	16.8111	19.5999	15.5882	14.0782	18.7173	18.7469	20.145	14.262	17.5268	20.3952	10.5634	17.4381	13.1673	20.4263	22.1031	15.5943	12.415	20.5165	13.3415	13.0475	20.2033	13.2265	19.6393	18.7354	9.13296	17.6691	13.4641	15.6952	15.3873	20.353	16.6645	20.3391	15.7081	9.58314	17.9512	9.29004	18.714
ecotype.23	17.4909	10.5372	18.0783	14.3075	17.59	20.2571	20.2591	19.5235	16.7375	19.5581	16.6521	11.773	17.1524	19.7882	16.2493	13.6197	18.8732	19.4769	20.4042	13.8839	17.5907	21.179	11.259	17.9677	14.9567	20.7466	22.5663	16.1803	12.9258	20.9112	13.7208	13.3543	20.5836	13.4109	20.0513	19.1274	9.65046	18.3935	14.2344	16.497	15.5322	20.6886	15.2101	20.8628	16.7623	11.0768	18.1082	10.2198	18.876
ecotype.6903	16.8704	11.0514	17.5707	13.1486	17.8359	19.7741	19.6963	18.9407	16.9379	18.654	15.8001	11.7841	16.101	19.7046	16.0764	12.9114	18.9191	19.0895	20.2026	14.2089	16.5286	19.4671	10.929	16.7787	13.9659	20.531	22.2406	15.4729	11.4251	20.0724	13.2413	12.3463	19.6933	13.2191	19.6622	18.944	8.5553	17.8999	15.5561	16.7419	15.603	20.6075	16.804	20.5691	14.6685	10.6546	17.2724	9.31272	17.6808
ecotype.5264	16.8174	11.2725	17.4046	17.0075	16.6391	19.7098	19.2016	19.3143	15.693	18.8876	16.3787	11.9793	16.5247	19.6285	15.8312	13.0246	18.5769	19.2215	19.8665	14.0479	16.9202	20.353	10.7587	16.9784	14.2133	19.8881	22.0577	15.6144	12.2179	20.6641	13.1943	12.8329	19.9999	13.3084	19.7115	20.3509	9.09211	17.8619	13.4027	16.4102	15.5287	20.0509	15.1691	20.296	15.2523	10.4807	17.3702	NA	18.3903
ecotype.6989	16.6937	11.6933	16.9187	13.0437	15.8867	19.4757	18.6739	18.5238	14.62	19.5442	15.8591	11.9499	16.3136	19.4687	15.2551	13.5726	17.5349	18.5192	19.8672	14.071	18.0292	19.2638	11.0709	17.0367	13.8225	20.1265	21.4519	15.6918	11.5078	19.9679	12.8967	13.0115	19.7447	13.1004	19.3833	18.0698	9.52493	18.5279	12.8298	15.7744	15.5308	20.0277	15.7811	20.0111	15.0239	10.0722	17.4171	9.43261	17.3542
ecotype.7105	16.7742	10.1629	18.3435	13.4561	17.3077	20.3199	19.7701	19.6971	16.3553	19.7906	16.5008	12.2156	16.9833	19.8614	16.3387	14.0203	18.6215	19.1299	20.3747	14.7654	18.4624	20.7344	11.2164	17.4912	13.7048	20.5098	22.6562	15.9383	12.5173	21.4537	13.2161	13.1559	20.3772	13.5584	19.9593	19.5223	9.5689	18.0342	13.8101	16.4618	15.8392	20.5825	15.1626	21.023	14.8837	10.4459	18.2395	9.60177	18.2342
ecotype.6847	17.0264	11.0053	17.7913	14.1785	17.945	19.984	18.9763	20.0307	17.1014	18.939	16.139	11.7911	17.3005	19.572	16.2111	13.6473	18.7534	19.6067	20.2352	14.4338	17.1973	20.9777	10.9784	17.3008	12.9866	20.7528	22.4011	15.5282	12.8924	21.7847	13.599	12.4749	20.5901	13.4851	19.67	18.7567	9.38435	17.326	13.0754	16.5102	15.3948	20.7299	16.9499	20.7568	15.1263	10.4388	17.9074	9.65204	17.929
ecotype.7110	17.3403	10.9693	17.4153	13.0091	16.2679	20.4226	16.558	20.693	15.1607	18.9608	16.9395	12.9195	16.4028	18.3194	16.2745	13.2465	18.4613	18.2856	20.4956	14.5575	17.8704	21.4391	11.8501	18.2022	14.1417	20.4298	22.4094	16.2432	12.9574	21.0259	13.2554	15.1114	20.2939	13.0134	20.2634	19.1501	10.2851	19.9175	12.5926	17.3017	16.0825	20.6455	16.1797	20.9703	15.1147	10.6966	19.0191	9.92953	18.3273
ecotype.390	17.572	11.2432	18.0039	15.0246	17.8687	20.5377	17.0204	20.9052	16.9956	19.857	16.7705	12.9376	17.5548	17.6493	16.5207	14.3524	19.5122	18.8601	20.5561	14.4319	18.0101	21.6253	11.6376	17.7369	14.7098	21.0336	22.805	16.1664	13.5955	22.1021	13.5415	15.1563	20.9854	13.1054	20.2908	19.4013	10.0554	17.9136	13.289	16.9693	15.9617	21.0612	15.322	21.12	16.0099	10.6582	18.3249	9.55102	18.6757
ecotype.6980	17.3852	11.1355	18.3922	14.2463	18.603	20.5489	17.5065	20.6121	17.8334	19.0173	16.4478	12.3464	17.4724	18.2951	16.5886	14.1695	19.76	19.9852	20.6336	14.6592	17.3718	21.4352	11.0709	17.5315	15.3468	20.889	22.4549	16.4755	13.5081	22.0295	13.52	15.2518	20.7502	13.4225	20.1192	19.1565	9.4602	17.4092	14.8717	16.11	15.589	20.9648	16.9402	21.0214	15.7305	10.4759	18.245	9.35685	18.4339
ecotype.6727	16.4012	10.5822	17.8417	14.5635	16.8369	20.2435	17.7883	19.7977	15.7349	18.8588	16.6533	12.4829	15.9041	18.5001	16.2289	13.4037	18.6967	18.9202	20.3418	14.1873	17.4992	21.1158	11.111	17.7076	14.1221	20.6691	22.311	15.6887	12.7918	21.0967	13.0098	15.2231	20.2421	13.3123	20.0814	19.0086	9.51136	19.0086	13.1383	17.3407	15.65	20.7048	15.1274	20.6952	15.3147	10.0648	18.2906	9.90883	17.8284
ecotype.7384	16.9588	11.2242	17.8581	15.0233	18.1556	20.2399	16.8036	20.5181	17.2104	19.1111	16.8	12.3321	16.9817	17.8692	16.0171	13.6738	18.9001	20.207	20.325	14.4802	17.5523	21.3969	11.0132	17.9218	13.5093	20.5401	22.3766	15.6169	13.512	21.8562	13.2268	15.1179	20.5582	12.9385	19.9839	19.2522	9.60853	18.7875	12.9664	17.0678	15.6999	20.5385	16.8349	20.8391	15.2791	10.4699	18.5666	9.6966	18.5
ecotype.7446	17.4469	10.9452	17.773	14.8526	16.5428	20.4617	17.622	20.6604	15.391	19.5066	16.0899	12.6162	16.3635	18.8601	16.4425	13.9095	18.8967	18.0813	20.4539	14.6	18.0402	21.4403	10.5611	17.4445	12.7779	20.8505	22.376	15.7088	12.9345	20.9521	13.2719	14.9909	20.4955	13.3146	20.1076	19.02	9.7061	18.2431	13.9495	16.8243	15.8247	20.8139	15.4626	20.7913	15.235	9.58601	18.2184	9.64079	17.5602
ecotype.6921	17.4718	10.5251	17.9825	13.9822	18.154	20.0524	18.8277	19.8276	17.154	18.4892	16.6433	12.207	15.5638	19.5059	16.0807	13.5963	18.6372	19.3635	20.2457	14.346	17.0441	21.1627	10.8597	17.7903	13.6012	20.4216	22.5359	15.3377	12.9132	21.0843	13.1833	14.6612	20.3738	13.1923	19.9587	18.7891	9.52802	19.9764	13.6949	16.7149	15.6718	20.4789	14.3685	20.9208	15.797	10.2337	18.3692	9.20439	18.4616
ecotype.7504	16.9474	10.9442	17.7582	13.0145	17.8355	20.1087	18.4089	20.1016	16.8073	18.477	16.6674	12.2317	15.9086	19.3895	16.2222	13.464	19.1809	18.876	20.3987	14.3139	17.0015	21.1247	10.7709	17.4151	13.4199	20.6161	22.4243	15.1184	12.7995	21.3848	14.0015	14.653	20.5314	13.2924	19.9197	18.8671	9.24422	17.3496	13.3611	16.8276	15.4777	20.6022	16.9472	20.7421	15.9852	10.4579	17.9936	9.90744	17.8229
ecotype.7344	16.7394	10.5453	17.5151	14.5602	16.8147	19.9337	18.5329	19.5031	15.7878	18.1276	16.3403	11.9478	15.7218	19.3475	15.9971	13.0499	18.4307	18.553	20.1999	14.4305	16.9565	20.8371	10.9644	17.1905	15.0414	20.3022	22.0829	15.0352	12.568	20.3034	13.1866	14.5884	20.0858	13.2841	19.6989	18.557	9.48885	17.7687	13.3257	16.4378	15.4464	20.4247	16.4995	20.5272	14.8958	10.3987	18.0589	9.08892	17.5223
ecotype.7353	17.1795	11.1972	17.6987	12.1544	16.542	19.8753	18.3335	20.1255	15.4164	19.2133	16.5935	12.4058	16.5348	19.1881	16.7901	13.5894	19.0322	18.3302	20.3025	14.6231	17.7263	20.8529	11.2132	17.4668	13.014	20.6804	22.4943	15.8207	12.2965	20.6312	13.3094	14.6526	19.8919	13.3199	19.6142	19.1575	9.64971	18.4572	14.0364	16.1479	15.6189	20.5429	14.4356	20.7131	14.9969	9.85529	17.8559	NA	17.8703
ecotype.91	17.4433	11.8575	17.7613	13.8141	17.4599	20.5383	19.0851	20.4177	16.424	20.1519	17.1652	12.6894	17.0016	19.8731	16.0571	13.6065	18.6737	19.7055	20.651	15.18	18.6441	21.3214	11.362	18.4142	14.8259	21.0316	22.5704	16.3251	13.0922	21.5502	13.617	14.5006	20.6739	13.6689	20.3371	19.3515	9.98611	18.7927	13.8414	16.8966	15.8164	21.0831	16.0881	20.8884	15.0409	10.3106	18.8743	10.0017	18.2132
ecotype.6961	16.795	11.445	17.3807	13.4145	17.6567	20.1684	18.3843	20.1138	16.7395	19.2548	16.8622	12.895	16.5611	19.4232	16.3643	13.6219	19.3064	18.8336	20.2501	14.4572	17.6639	21.076	11.3388	17.3883	14.4284	20.681	22.0847	15.4604	12.7438	20.4824	13.361	14.4018	20.0343	13.6861	19.7031	18.621	9.81568	16.5528	12.592	15.6005	15.8232	20.655	18.3636	20.6076	14.5791	10.2463	17.9716	9.75188	17.5342
ecotype.6959	17.1259	10.6936	17.3663	12.8164	16.6917	20.3588	18.9094	20.2683	15.5986	19.2307	16.7508	12.5191	16.857	20.0429	16.3501	13.6965	18.6119	19.1423	20.5274	14.989	17.764	21.0366	11.2678	18.1995	13.7812	20.6706	22.0766	16.0845	12.6864	20.6959	13.1634	14.3021	20.3814	13.5475	20.241	18.913	9.78059	18.3658	12.4929	17.0119	15.7644	20.6718	14.9887	20.4728	14.8434	10.2066	18.7709	9.57574	18.4125
ecotype.6988	17.0686	10.6755	17.1355	11.0308	17.1246	20.2232	18.017	20.5245	16.2623	19.8749	16.42	12.7174	17.5776	19.6932	16.5317	13.9158	18.6226	18.9486	20.4922	14.4285	18.0502	21.0319	11.4489	18.0214	14.8712	20.1486	21.5024	15.9068	12.6326	19.946	13.3935	14.183	20.037	13.2172	19.741	18.2984	9.8675	18.068	13.18	15.2228	15.8104	20.4465	16.9824	20.3182	15.0443	10.5593	18.6426	9.66238	17.2491
ecotype.7515	16.8977	11.9822	17.5531	12.5157	15.5513	20.288	19.4708	19.2395	14.2216	19.3945	16.5022	12.1579	16.0259	20.1678	16.3694	12.675	18.0254	17.7741	20.4567	14.4777	18.0564	20.3021	10.7348	17.7274	14.6067	20.4099	21.7623	15.7121	12.0548	20.2422	13.0391	13.9888	19.9355	13.452	19.9791	18.5226	9.2487	18.6545	13.302	17.0439	15.6675	20.4752	14.4406	20.3342	15.3256	9.79541	18.2096	8.95533	17.4571
ecotype.5245	16.8672	13.0795	17.1673	12.1746	15.6925	19.9106	19.0811	18.6421	14.4557	18.7103	16.2949	11.9735	15.8912	19.3209	15.9788	13.1665	18.6762	18.4298	20.0449	14.4378	17.4695	20.0077	11.0702	16.808	12.813	20.4708	22.1628	15.2611	11.6722	19.8056	13.2038	13.9938	19.9772	13.626	19.5327	18.6384	9.56794	16.4238	13.6319	16.8781	15.4485	20.4978	15.2534	20.1361	14.4906	10.0164	17.3515	NA	17.2143
ecotype.1859	17.0497	11.4328	17.1968	12.3217	15.7186	19.8561	19.3228	19.0328	14.4422	18.544	16.6847	12.145	15.8989	19.7795	16.358	12.527	18.5132	18.2888	20.1644	14.4963	17.1424	20.592	11.1336	17.3763	13.9788	20.3795	22.1798	15.0682	12.3703	20.2056	13.2485	13.8473	19.9867	13.3094	19.6982	18.8038	9.54266	17.909	12.8917	17.0192	15.5175	20.5463	17.4847	20.4007	14.5025	10.3848	17.9029	9.34251	17.5276
ecotype.8353	17.219	10.7021	18.2257	14.6525	17.5563	20.4903	18.0578	20.6058	16.7098	20.5268	17.6309	12.0288	18.259	18.5882	16.7082	13.5577	19.3539	18.9612	20.3828	14.1812	18.4101	21.4928	10.5641	17.8754	14.1556	21.2825	22.6349	15.5979	13.709	21.0823	13.1265	14.1881	20.5365	13.2124	20.2813	19.0791	9.12519	17.8586	12.6276	16.4468	15.5136	21.2487	17.073	20.9904	15.8413	10.4274	18.4111	9.48916	18.0443
ecotype.8424	16.4766	12.2754	17.4644	11.9007	16.8101	19.835	18.7472	19.4005	15.844	19.4697	15.643	11.8629	16.6074	19.2957	15.6295	12.9525	19.0904	18.0797	20.0234	14.3656	17.986	20.3852	10.7313	16.3609	10.9327	20.1659	22.0931	15.574	11.9959	19.2567	12.8796	13.8365	19.7687	12.9802	19.2684	18.4958	9.08072	15.1228	13.207	16.1987	15.4284	20.2232	14.6239	20.2803	14.5932	10.3106	16.8569	8.77799	18.3812
ecotype.1716	16.6433	10.6434	17.492	11.6987	15.9887	19.9747	19.3767	18.6844	14.8569	18.8192	16.5321	11.6866	16.2338	19.8839	16.1379	12.7277	18.2795	17.8697	20.2914	14.0285	17.4818	20.3476	10.6798	17.3857	13.4642	20.4389	21.8616	15.5463	12.1571	20.1055	12.6797	13.8097	19.9784	13.2074	19.6299	18.3294	9.16597	18.0435	13.6488	16.885	15.3811	20.547	14.7611	20.3774	14.2088	10.2393	17.8418	8.97139	17.093
ecotype.259	16.8152	9.97226	17.3732	12.9444	16.5517	19.6123	19.4372	18.526	15.3791	20.007	15.9527	12.26	15.9045	19.8063	16.159	13.5032	19.5844	18.1941	19.8845	14.4263	18.6037	19.3426	10.8299	16.2291	13.6777	20.0985	22.0184	15.3314	10.989	20.4991	13.2481	13.5877	19.9951	13.2954	19.4053	18.6236	9.24422	16.6794	13.1372	16.4464	15.5008	20.2934	14.7409	20.396	14.7912	10.4889	16.7217	9.28585	18.3405
ecotype.6967	16.9513	10.427	17.8116	11.6655	15.9678	19.904	19.4448	19.3749	14.7791	19.714	16.1221	11.8443	16.673	19.7619	16.7271	13.1748	19.0117	17.6896	20.4176	14.5651	18.5058	19.814	10.7102	16.8767	14.4368	20.2084	22.3324	15.2115	11.3965	20.1539	13.3439	13.4642	20.1423	14.0174	19.4603	18.4478	9.02705	15.3611	14.0141	16.5777	15.5294	20.6836	17.1999	20.6159	15.4201	10.3592	17.381	9.19758	17.6858
ecotype.5753	16.7793	10.8227	17.4512	15.6321	18.6141	20.0159	19.6115	19.1397	17.8419	20.266	16.309	12.0094	16.8162	19.1021	16.5317	13.8855	20.3196	19.7675	20.0315	14.5351	18.4981	20.4689	10.5274	16.917	12.0653	20.4907	22.5569	15.7408	11.9983	21.1575	13.6919	13.6097	20.2438	13.609	19.5282	19.3368	9.12032	17.1523	13.5502	16.1481	15.5198	20.5469	15.5424	20.3932	15.382	10.0977	17.1188	9.60177	18.9601
ecotype.1	16.2088	9.96828	17.3953	14.9605	17.8606	19.7493	20.1318	18.3273	16.8761	20.3739	15.8084	12.2968	16.2106	19.2962	15.6357	14.4117	20.2217	19.35	19.8345	14.7989	18.8998	19.8749	11.0297	16.5861	14.1044	20.5571	22.4668	15.5507	11.6164	21.1416	13.6773	13.437	20.2824	13.9446	19.3852	19.2213	9.38904	17.0962	13.7451	16.1921	15.661	20.4454	15.5554	20.3749	15.0459	10.3025	16.7035	NA	19.0995
ecotype.7391	16.3367	10.6718	17.601	15.2736	17.0596	20.0579	19.1396	19.8872	16.0774	19.5656	16.0966	11.7803	17.1244	19.4893	16.3882	13.8565	19.7074	19.3407	20.2077	14.4043	17.9818	20.6109	10.9427	16.7267	14.9772	20.1395	22.4347	15.1134	12.2745	21.7362	13.8684	13.3038	20.2281	13.4875	19.5314	19.0543	9.3227	15.7011	12.5621	15.8356	15.5957	20.1965	16.9559	20.3023	16.6847	10.4347	17.1418	9.29226	18.6072
ecotype.386	16.9485	10.215	17.4421	13.2451	16.9432	19.7659	20.2098	17.8632	15.844	19.4693	15.8651	11.7717	15.826	19.5122	15.871	14.2083	18.2636	19.0777	19.9929	14.7545	18.0898	19.7706	10.9901	16.7022	13.6829	20.3139	22.4597	15.2455	11.7151	21.3219	13.6139	13.1928	20.7241	13.6537	19.5372	18.8104	9.43491	17.3567	13.144	16.3374	15.547	20.323	14.9298	20.4275	15.2018	11.3005	17.004	9.51313	18.4076
ecotype.2	16.6068	9.60286	17.4312	12.9484	17.2414	19.6609	19.6354	17.857	16.1227	19.3807	15.9015	11.9942	16.1228	19.4526	15.5624	13.3408	19.4981	19.5087	19.9323	14.7246	18.0093	19.211	11.0254	16.4687	13.5075	20.0232	22.1917	14.8788	11.271	21.3641	13.4144	13.0823	20.1595	13.5706	19.4581	18.9433	9.17775	15.9975	13.0119	16.7971	15.5734	20.1386	16.8288	20.398	15.3681	10.06	16.6907	9.04406	18.1459
ecotype.5785	16.8747	11.4762	17.9074	16.1542	17.5419	20.1673	19.2534	19.8822	16.5703	20.3418	15.2072	12.5502	17.7318	19.6034	16.381	14.253	20.2322	19.4827	20.4441	15.0624	18.7503	20.5747	11.1906	17.2534	13.7283	20.4815	22.5137	15.5547	12.3744	22.0645	13.8786	13.2209	20.6034	13.6807	19.9319	19.1236	9.51508	16.2559	13.0716	15.8613	15.9012	20.5183	18.6197	20.768	16.1516	10.3579	17.4949	10.2123	18.558
ecotype.7008	17.1786	11.0496	17.9337	13.3536	18.5513	20.2557	18.6307	20.4845	17.6951	19.1758	16.8314	11.9768	17.8446	19.6465	16.24	13.6256	18.8352	19.8369	20.3245	15.1253	17.2454	21.1384	10.9974	18.2532	10.0643	20.3811	22.361	15.7285	13.4305	21.407	13.4288	12.9587	20.8409	13.5353	19.9927	19.1028	9.39712	18.1328	14.3607	16.7706	15.8205	20.4661	15.6381	20.7517	15.9108	10.7379	18.6511	9.67551	18.5056
ecotype.6914	16.9563	10.4741	17.6149	13.1753	18.066	20.1113	19.4255	19.716	17.128	19.2687	16.1748	12.0094	17.2248	19.9151	16.0333	13.4592	18.9837	19.7491	20.1668	14.6925	17.647	21.0876	10.9629	18.0254	14.7303	20.103	22.0772	15.4802	13.3155	21.6698	13.3	12.7709	20.2086	13.5299	19.881	18.6955	9.18009	18.4142	12.8716	16.2488	15.7003	20.1442	18.1787	20.5088	15.3363	9.99829	18.4498	9.67551	17.9895
ecotype.1925	17.3413	10.3171	18.1162	15.1721	17.886	20.6664	19.1455	20.7312	17.0359	19.6112	16.7012	11.8808	19.0952	19.6658	16.699	14.1051	18.9393	19.7033	20.8405	14.7211	17.3793	21.3219	10.9161	17.881	13.9553	21.0519	22.4862	15.9385	13.5729	21.5115	13.1538	12.9209	20.5133	13.2591	20.2749	18.9263	9.39712	17.5789	13.0092	15.8249	15.5667	21.012	16.2977	20.7862	16.7366	10.0962	18.5531	9.98991	18.4765
ecotype.8297	16.457	13.4697	17.5673	16.0474	17.316	20.1262	18.5202	20.4283	16.4061	18.8238	15.7494	12.201	18.1874	19.2456	16.0023	13.5466	18.9252	19.2135	20.0977	14.1498	16.4022	21.2441	10.8209	17.4645	13.6462	20.2667	22.2522	15.6276	13.2094	20.8356	13.4565	13.0714	20.2869	13.686	19.7849	19.0703	9.34585	17.8536	13.5407	15.7916	15.4978	20.3626	15.564	20.2811	17.3678	9.41	17.6567	9.17465	18.4927
ecotype.5116	16.5266	10.7515	17.8943	13.45	18.2884	20.341	19.0847	19.9365	17.4217	19.3961	16.4537	11.9029	17.965	19.2172	16.5288	14.0552	19.4125	19.8812	20.4441	15.358	17.5399	20.6144	10.8936	17.2246	13.9268	20.2832	22.3265	15.9804	12.3687	21.7397	13.998	13.198	20.7979	13.9289	19.8121	19.0538	9.20563	15.9483	13.9732	15.8665	15.5561	20.4348	16.4119	20.5528	16.2059	9.90396	18.0594	9.54924	18.8089
ecotype.8231	17.3967	11.3365	18.0695	15.6649	18.2305	20.1604	19.8537	19.7553	17.3671	19.4584	15.6165	11.6856	17.9899	19.6512	16.7562	14.3615	20.028	19.5014	20.5421	15.2846	17.7496	21.1143	10.6725	17.4799	14.5065	21.1734	22.5998	15.7896	13.1608	21.8909	13.907	12.7619	20.8668	13.8853	19.9019	19.137	8.93567	16.408	14.2603	16.3583	15.4941	21.0208	17.1138	20.7976	16.0406	10.1569	18.0924	9.35889	18.7038
ecotype.5742	16.9285	10.6936	17.8193	14.2002	19.118	19.9176	19.6336	19.9319	18.3531	19.4548	17.3166	11.8772	17.4816	19.9357	16.1316	13.5928	18.5567	20.4137	20.1664	14.912	17.6199	21.2636	11.0046	17.9277	13.7924	20.1384	22.0369	15.9806	13.6453	21.2758	13.487	12.668	20.4574	13.3869	19.8859	18.824	9.26866	19.3865	13.4898	16.7606	15.6005	20.1945	16.2555	20.6613	15.9691	9.90218	18.4588	9.72845	18.6547
ecotype.267	16.9251	10.4007	17.6854	13.6428	17.3977	20.1501	19.3208	19.9801	16.4203	19.7268	16.6547	11.9554	17.7083	19.5904	16.0379	14.4169	18.7852	19.4458	20.0881	14.8151	17.784	21.1441	11.107	17.6295	13.9528	20.6297	22.4003	15.6285	13.2091	21.3798	13.4854	12.6982	20.4095	13.4103	19.8686	19.0275	9.1754	18.0675	13.2586	16.3531	15.6393	20.5911	14.9465	20.6681	16.3277	9.99496	18.0813	9.66896	18.7576
ecotype.7169	16.6192	10.5142	17.3582	13.746	17.913	19.7738	18.6353	20.1207	17.0487	18.9341	16.5638	11.4946	17.4502	19.6321	16.3909	13.5022	19.2338	19.9213	20.2485	14.7727	16.8342	21.231	10.6978	17.3127	12.8794	20.3491	22.0917	15.5096	13.5561	20.2136	13.5372	12.3288	19.9126	13.1606	19.6133	18.9036	8.89915	17.7291	14.3723	15.6475	15.3597	20.4211	15.078	20.4715	15.2961	10.0664	18.0073	9.80512	18.3609
ecotype.7035	17.0225	10.6483	17.9695	14.2148	16.6809	19.9687	19.2916	19.7504	15.6094	19.3024	16.5866	12.1457	17.8226	19.9374	16.1562	13.8033	18.5791	18.7041	20.5531	14.9776	17.529	21.1642	10.9389	18.6738	13.8154	20.8579	21.9603	15.7191	13.24	21.0296	13.4388	12.3901	20.4423	13.4302	20.0709	18.9114	9.17775	19.597	14.7557	16.8863	15.6627	20.8267	15.7974	20.8006	15.1639	9.93378	19.1142	9.77646	18.0521
ecotype.1967	17.4713	10.4656	17.8667	14.6651	16.7637	20.2478	19.5368	19.0497	15.613	19.0335	16.2336	11.9571	17.4263	20.1369	16.5104	13.5781	18.1395	19.4269	20.466	14.897	17.3798	20.2633	10.8811	17.6942	14.5296	20.6909	22.0529	15.3187	12.1869	20.7588	13.305	12.6229	20.2426	13.435	19.9549	18.5813	9.06559	18.4374	13.801	16.79	15.6502	20.6814	15.5513	20.7227	15.32	10.7249	18.111	9.5113	17.729
ecotype.8222	17.2291	10.3526	18.0758	14.839	17.3055	20.1087	20.1206	19.0928	16.307	19.587	16.2558	11.9516	17.347	19.7579	16.2975	13.6026	18.8537	20.1127	20.1987	15.3577	18.2059	21.0109	10.9449	17.9266	14.2415	20.6971	22.4244	15.5159	13.2735	21.8769	13.7657	12.4084	20.8969	13.3647	19.9237	18.8844	9.13972	19.2961	13.6872	16.6258	15.6186	20.6115	14.1726	20.8724	14.784	10.3212	18.2488	9.42452	18.2644
ecotype.260	16.8053	10.7915	17.8443	17.8507	18.1563	20.2749	19.7275	19.9395	17.3766	19.8453	16.3726	11.7069	18.1541	19.4261	16.2858	13.7116	19.3464	20.232	20.2778	14.7352	17.2965	21.2369	10.5334	17.4302	14.5143	20.9445	22.4842	15.8471	13.3294	21.689	13.7385	12.3944	20.4816	13.2335	19.8309	19.0562	8.86459	18.1634	12.9066	15.6895	15.5032	20.7703	16.0356	20.651	16.4613	10.2351	17.9266	9.77951	19.0473
ecotype.5158	16.0155	10.3708	17.5317	15.4221	18.8633	19.5673	18.8329	19.1028	18.1045	18.8354	15.3119	11.3457	16.9395	18.6721	15.6853	14.4872	19.2961	19.9619	19.6406	14.1918	16.599	20.1081	10.3388	16.0858	14.2186	19.6727	22.1026	15.1047	11.6673	21.366	13.6326	12.4172	20.1145	13.4012	19.0401	18.9663	8.69138	14.877	13.4543	14.8968	15.2224	20.0181	14.9707	20.2655	15.8471	10.1994	16.4828	9.64246	18.3915
ecotype.7102	16.8714	10.4614	17.7867	12.8047	16.3771	19.825	19.63	19.03	15.2605	18.8474	14.7602	11.6442	17.4651	19.6244	15.9434	13.5329	19.7775	18.3021	20.1429	15.5536	16.9896	20.8018	10.7225	16.8043	10.1176	20.3171	22.0561	15.9561	12.7496	21.8319	13.6271	11.9162	20.1176	13.9061	19.5885	18.6533	8.78367	15.847	14.5684	17.0955	15.329	20.3902	16.0662	20.515	15.6768	10.2009	17.2124	9.3092	17.2656
ecotype.7126	17.0449	10.708	18.5627	15.6127	18.8333	20.6239	21.3905	20.5973	18.0074	20.0753	16.6511	12.4439	17.8716	19.7387	16.3193	14.7037	19.2972	20.4544	20.6196	15.476	17.6359	20.9488	11.0757	16.746	15.4075	21.5726	22.4448	16.6166	11.8251	22.0413	14.2122	13.0072	21.105	14.5569	20.3283	19.4017	9.35002	18.576	14.8876	16.4862	15.9956	21.4802	16.6539	21.0472	16.4448	10.151	16.7571	10.3249	19.4465
ecotype.7502	17.4758	11.0543	18.1175	14.2692	17.5202	20.2923	20.3026	19.6728	16.5639	19.7574	16.6081	12.026	18.1019	19.7703	16.2087	13.608	18.2626	18.9177	20.4957	15.4394	17.8331	21.2028	10.8332	17.8583	13.9386	21.1367	22.6038	15.7807	13.5344	21.8192	13.4525	12.3263	20.6511	13.802	20.1316	19.1272	9.19871	18.2345	13.3	17.0653	15.6249	20.9084	16.707	20.8182	16.0425	9.93378	18.3082	9.84344	18.6788
ecotype.5160	16.9363	9.49773	17.7234	15.134	18.3392	20.2078	18.1207	20.3777	17.3988	19.6409	16.7557	12.2083	16.9606	19.1378	16.3404	13.5409	18.5199	20.0049	20.2455	14.5597	18.1665	20.9547	11.3196	17.5485	15.1114	20.5486	22.3715	15.6306	12.6055	20.8323	13.1378	13.666	20.4991	13.1611	20.0307	19.3178	9.675	19.3115	13.5554	16.9132	15.6486	20.4956	15.6292	20.6802	15.5276	10.419	18.0591	9.78054	18.5978
ecotype.6994	16.3204	10.7222	17.2868	13.0156	17.4469	19.8128	18.4814	19.7901	16.4705	18.8794	16.1429	11.9317	17.0247	19.2969	16.0136	13.4216	17.9563	18.2102	20.2557	14.6647	17.4445	21.0466	10.9917	17.0558	13.109	20.2639	22.246	15.3307	12.6789	20.5922	12.853	14.368	19.6965	13.2283	19.5658	19.1024	9.41476	16.7157	12.2052	16.0229	15.7393	20.2207	15.4719	20.3717	13.9014	9.52062	17.7279	9.0404	17.2388
ecotype.7354	16.6759	11.2079	17.7799	14.289	15.7879	20.3091	18.2981	20.8345	14.6953	19.3416	16.4111	11.8335	17.8316	19.2671	16.4494	14.3649	17.4699	18.9038	20.4951	14.6759	17.6241	21.4472	11.0485	17.5187	13.883	20.7576	22.468	15.707	13.2896	21.4862	12.884	13.6958	20.0606	13.2214	19.9007	18.9193	9.46962	18.2957	13.9057	15.9102	15.7054	20.7276	14.8022	20.7007	15.1927	9.68393	18.2348	9.24685	17.5579
ecotype.7252	17.0471	9.98045	17.9527	14.2312	17.8119	20.5278	19.9993	19.8082	16.7692	19.8801	17.7148	12.2469	17.0655	19.8724	16.4059	13.3302	18.9977	20.0012	20.5398	15.2912	18.5753	21.2503	10.8761	18.1188	13.3714	20.8089	22.3685	16.146	13.365	21.9163	13.7606	13.3605	20.7009	13.7247	20.3396	19.1018	9.31043	18.1694	13.4786	17.1271	15.6634	20.7724	17.2223	20.7671	15.401	10.1158	18.7192	9.60177	18.5766
ecotype.1867	17.4039	10.4313	18.1056	14.8394	17.3107	20.3685	20.2859	19.8549	16.3565	19.5763	17.0901	11.6487	16.9229	19.9785	17.2082	13.6073	19.8316	19.1779	20.5896	14.6347	18.0898	20.9843	10.7229	17.4733	14.6057	20.4888	22.5305	15.628	12.8091	21.7427	13.5065	13.2994	20.5746	13.3027	19.9799	18.9508	9.19795	16.7472	13.8679	16.5013	15.4921	20.7222	16.609	20.8559	15.5354	10.3847	18.4045	NA	18.5881
ecotype.6169	16.9834	9.49335	17.7838	14.5689	18.7031	20.153	19.1995	20.1451	17.8385	20.0292	16.4407	12.1299	17.222	18.9635	16.0515	14.1891	19.4405	20.0013	20.2025	14.8895	18.5073	21.0001	10.7597	16.8943	13.9928	20.4889	22.7057	15.4933	12.7467	21.6782	13.3375	13.3642	20.3351	13.6249	19.8788	18.9992	9.33427	16.7216	13.1592	16.8447	15.5178	20.4052	17.874	20.5534	14.8035	9.89316	17.4511	9.71961	18.4605
ecotype.4802	17.4932	10.7322	17.4237	12.1916	16.4205	20.1372	18.6967	19.4764	15.2641	19.9901	17.3278	12.1634	16.9106	19.6585	15.8831	14.1538	18.3685	18.745	20.2092	14.6285	18.4461	21.1468	10.9636	17.3869	14.1509	20.8411	21.857	15.6257	12.9287	21.0805	13.4409	12.8304	20.3302	14.0008	19.8865	18.8545	9.145	18.5476	13.1674	16.1083	15.538	20.7055	16.4908	20.5946	14.7137	10.6164	17.8449	10.0707	17.8187
ecotype.8283	17.3303	13.0112	18.027	13.82	17.168	20.5908	19.1768	20.3489	16.2386	19.3813	17.103	12.6174	17.4979	19.8927	16.9893	13.3325	19.4546	18.195	20.5629	14.7279	17.6554	21.3844	11.3018	17.9817	11.5587	20.9742	22.2815	15.5362	13.2401	21.1504	13.8216	13.5259	20.6545	13.6368	20.2894	19.3016	9.71415	18.9718	13.3009	16.4665	15.9247	20.8998	16.7478	20.9427	15.7702	9.52242	18.6569	9.60484	18.534
ecotype.6918	16.8237	9.62339	17.7035	13.9385	17.0118	20.3342	18.8649	20.2039	15.915	19.7071	16.313	11.9307	17.3922	19.5969	16.0369	13.6041	19.0386	19.4804	20.3442	14.8036	18.1255	21.0549	10.9242	17.6103	13.0657	20.5718	22.2372	15.6885	12.9384	21.1495	13.5059	13.211	20.5874	13.4044	19.9163	18.6508	9.45338	18.2138	13.7827	16.4656	15.5827	20.5813	13.8506	20.562	15.3157	9.79382	18.1992	9.6231	18.4449
ecotype.6119	16.9559	11.2911	17.8159	16.1003	18.393	20.0783	19.4403	18.9426	17.4877	19.2641	16.4779	12.3768	16.4907	19.712	15.9385	14.1112	18.3608	20.4547	20.1761	14.9607	17.887	20.7867	11.1119	17.773	14.6835	20.3488	21.9151	15.865	12.7302	21.1276	13.2377	12.8499	20.282	13.4364	19.7697	19.2525	9.26772	18.2013	12.4038	16.9144	15.7202	20.2375	15.1726	20.6816	14.8877	10.5043	18.3121	NA	18.3819
ecotype.7227	16.9178	13.3996	17.7677	12.9846	17.0196	20.1147	19.2233	20.0283	16.0535	18.9877	16.1568	12.2306	17.1042	19.4631	15.729	13.6484	19.3162	18.234	20.1534	14.4974	17.4047	21.083	10.9685	17.4545	12.2037	20.7695	22.4523	15.2919	12.7911	20.364	13.4555	12.9971	20.532	13.55	19.8024	18.6358	9.32835	17.9113	13.5416	16.0873	15.6188	20.569	16.3662	20.6349	15.1568	10.8005	18.3412	9.13464	17.3533
ecotype.8306	16.6104	13.1213	18.0501	13.9571	18.0775	20.0166	18.9101	19.9641	17.15	18.5583	16.169	12.0274	16.9244	19.1143	16.3395	14.3739	18.9554	20.2103	20.3334	14.6179	16.8728	21.0305	10.5992	16.8912	14.4251	20.284	22.4014	15.06	12.5196	21.8087	13.5552	15.1856	20.3561	13.358	19.6606	18.9548	9.48302	17.0813	12.4168	16.5464	15.4442	20.2868	16.0509	20.6263	15.7027	9.59948	17.1857	9.65451	18.1744
ecotype.8430	16.4341	10.1329	17.9396	14.8272	17.6904	19.7644	19.6045	19.8492	16.7191	19.2403	16.6828	11.7106	16.3109	19.1954	15.6547	14.0708	19.7543	19.671	19.9346	14.4393	17.5874	20.9168	10.4627	16.8378	13.9014	19.8084	22.6509	15.195	12.4214	21.7476	13.7252	14.8007	20.4488	13.4435	19.4623	19.0747	9.23643	16.6745	13.4721	16.5016	15.327	19.9647	16.2794	20.7006	15.6655	11.0348	17.4721	9.37989	18.5737
[truncated: 58 more columns]
