# Supplementary material for: The homeostasis of β‐alanine is key for Arabidopsis reproductive growth and development
Source: Plant J. 2025 Apr 3;122(1):e70134. doi: 10.1111/tpj.70134 (PMC11969031; doi:10.1111/tpj.70134)
Supplement: Supplementary file 2 — Data S2. AGT2 transcript levels for the complete mapping population grown under control conditions (21‐L: 21°C, 16 h photoperiod 150 μmol m−2 sec−1) or subjected to stress prior to harvesting (1280 min at 32°C and darkness). Expression values for each ecotype were calculated as 2(−ΔΔCt) using RGS1‐HXK1 INTERACTING PROTEIN1/RHIP1 (AT4G26410) as the reference gene. These data were used as phenotypes for conducting GWAS using the GAPIT software with its default parameter settings. [file TPJ-122-0-s008.xlsx]

## Sheet: Sheet1
Taxa	Control_Ref2	Stress_Ref2
1	38.6243
104	38.2813	1.7101
116	38.3942	1.58298
126	37.7522	0.943373
166	38.0487	0.730087
1716	30.3049	2.01073
173	37.501	0.700229
178	37.7231	1.29916
1859	37.7851	0.844415
1867	38.4658
1925	26.4771	1.45514
2	26.185	1.44223
2057	38.0007	3.18443
223	38.0533	1.00141
2274	38.0585	1.8734
2290	37.291	3.66997
23	36.7761	1.16084
242	36.5969	1.66536
258	38.7205	1.85151
259	36.8923	1.06866
260	23.0683	1.88828
267	36.8358	0.818739
281	36.8135	0.702681
282	36.2972	1.01629
321	37.2984	1.10367
328	38.1812	1.89656
357	31.5445	1.9287
362	37.21	1.3684
366	37.0533	1.39925
373	36.3582	1.19705
374	38.3885	-0.278009
379	37.5057	0.749151
380	28.1857	0.823872
386	37.9592	2.03046
390	37.2911	3.08164
392	29.3389	7.19211
4802	37.9465	2.51691
5116	37.0672	1.87707
5158	38.6114	0.335454
5160	38.3272	1.93363
5232	38.5252	1.26306
5245	30.1353	1.55182
5264	37.0641	1.04432
5565	38.468	2.63103
5606	37.1087	3.00584
5729	37.7168	1.25421
5742	38.5707	2.33924
5753	37.3698	3.82584
5837	38.2929	2.41301
5887	38.2707	1.5887
5896	34.3047	1.07175
5987	38.3456	1.14093
6042	38.7107	0.574569
6119	38.8955	1.69972
6124	38.494	0.648411
6169	38.1973	3.08802
6188	38.2336	1.43485
6194	37.9458	4.05694
6202	38.3673	0.990341
6243	38.4669	3.04416
6318	37.8789	1.66738
641	38.1563	1.14323
6448	38.3624	1.41731
66	37.4563	2.13153
6709	36.1728	0.731198
6727	36.6105	1.89469
6730	30.0154	2.50983
6744	38.0989	1.16512
6847	36.3754	1.69696
6898	38.2773	2.44572
6899	37.9836	1.86557
6903	38.348	1.79202
6905	38.0564	2.48957
6906	36.8615	0.945222
6907	35.5349	1.14233
6909	38.0339	1.04047
6911	37.9284	2.35468
6916	37.4	1.23297
6918	38.4057	1.94983
6919	37.3221	2.20433
6921	38.3541	2.34836
6924	33.7432	1.79924
6926	38.1603	1.7424
6932	36.8362	0.979083
6933	38.6473	1.03044
6936	38.2772	1.74244
6937	38.0015	2.54374
6940	38.343	0.798867
6942	37.3582	0.009986
6943	38.3357	1.14944
6944	38.5529	1.25997
6946	37.5277	2.77633
6951	38.1362	2.158
6958	21.1889	1.85822
6959	38.5531	1.34801
6962	37.0278	4.08845
6967	35.5996	1.86742
6973	37.8534	1.91098
6976	38.3295	1.0532
6977	38.3682	1.07287
6979	37.817	-0.49628
6980	37.7559	1.15542
6982	27.361	1.43773
6983	38.2817	1.57884
6985	37.7672	1.30219
6988	38.4065	2.81838
6989	24.8801	1.3941
6992	24.2346
6994	37.773	2.46432
6996	37.8812	0.359233
7000	38.3867	2.35067
7002	38.5253	2.26018
7008	38.3326	2.31148
7011	38.3976	0.597362
7026	23.8832	0.306511
7031	38.4524	1.38694
7035	38.0724	1.61369
7062	36.2269	1.56634
7069	29.416	0.507682
7071	38.5917	0.566033
7092	37.2285	1.43272
7094	36.3936	0.307708
7100	30.025	1.47787
7105	37.6433	1.30174
7110	36.0513	1.77669
7126	38.5372	1.63199
7128	37.1101	1.82246
7135	38.1049	1.1599
7139	38.2197	1.51569
7141	22.0919	1.55191
7145	37.7945	0.782368
7147	38.3631	1.02629
7150	38.6054	0.617278
7151	38.1499	1.9572
7158	32.0617	0.159069
7163	37.4477	0.95783
7165	37.5334	2.22211
7166	38.6969	2.68011
7169	37.2448	1.59074
7178	38.1281	0.914715
7181	37.9567	2.57569
7186	37.3022	1.0619
7188	38.4584	1.8193
7199	30.6338	0.930099
7201	38.7331	1.05154
7205	38.4702	1.47456
7206	37.6944	1.38601
7224	38.5369	0.894929
7227	31.3265	2.73273
7229	38.4468	1.5994
7231	38.2298	1.28621
7244	38.0845	2.34595
7252	37.5958	3.51743
7255	37.4165	1.21896
7258	28.5321	0.815661
7260	35.0267	1.14221
7263	37.1762	0.413579
7275	37.8625	1.10299
7280	38.1838	2.33447
7282	38.0921	0.535355
7283	29.4647	2.02903
7284	33.2592	1.64452
7291	37.3249	3.32929
7296	37.981	1.71919
7300	38.2244	1.67783
7306	37.7119	0.993198
7307	32.1289	0.992567
7310	33.6556	2.94336
7316	37.349	1.95194
7320	37.2516	1.25173
7330	38.6678	0.37516
7331	28.3153	1.03437
7333	28.1483	0.571852
7337	37.5346	-0.373702
7340	28.7021	-0.389404
7343	37.4376	2.60417
7344	38.7234	0.781129
7351	38.2863	1.44489
7355	36.2851	1.59908
7372	38.3021	2.18345
7373	38.337	1.10575
7378	20.3582	1.70475
7379	38.5729	0.875632
7382	38.4568	2.2158
7384	37.4443	1.5713
7391	37.8009	3.16763
7392	27.6434	4.45136
7394	38.4796	1.08423
7397	38.5928	1.49037
7405	38.6219	2.67059
7408	38.6245	1.46476
7411	38.7201	1.26183
7418	38.3404	1.30474
7424	31.3563	1.33431
7430	38.5389	1.45926
7438	38.1087	1.32659
7446	38.6545	1.23852
7449	20.4295	1.25922
7460	22.0098	2.22281
7472	37.0223	1.13519
7477	38.4606	1.59795
7479	38.322	0.961044
7482	38.2654	1.77352
7483	38.1639	1.62089
7490	38.1911	1.82294
7492	38.0241	1.11426
7502	30.8337	1.39989
7504	37.9418
7507	37.1372	1.02687
7508	38.2157	1.54877
7515	38.2218	2.73342
7518	29.8541	1.96292
7520	38.8039
7521	38.2375	2.14299
7522	38.0723
7525	38.1777	0.688079
81	37.6438	0.832678
8213	26.141	2.80332
8214	37.9076	1.29989
8215	36.3972	1.48494
8222	37.3738	1.70658
8231	38.4292	1.74279
8235	29.0257	3.0496
8236	38.2761	1.05211
8239	38.0478	1.47343
8241	38.2743	1.04464
8256	24.0267	1.87151
8264	38.7875	1.14157
8265	36.8302	1.2983
8271	38.8421	0.393863
8274	36.9034	1.9974
8275	32.8838	2.23652
8296	23.5403	1.05644
8297	37.6205	1.77
8300	30.9277	1.67497
8304	38.5567	0.912388
8306	29.7896	1.52592
8310	38.649	1.48268
8311	36.8256	1.0852
8314	37.813	0.803158
8323	36.8212	2.04275
8325	38.3702	1.53996
8326	37.7375	2.08516
8329	37.2483	0.144206
8335	38.6723	1.41083
8343	38.3204	1.05307
8353	38.7402	4.42628
8354	38.3212	1.08079
8365	38.4062	0.748631
8374	38.8301	1.19627
8376	38.0884
8378	38.7876	0.472331
8387	38.4038	1.0356
8389	37.9588	1.14653
8412	37.3438	0.194033
8420	36.346	0.362783
8424	36.8343	1.73249
8430	38.2525	2.26388
8610	37.8888	1.40382
8692	28.2951	1.37074
8796	28.2833	2.40155
94	37.5455	2.91224
957	38.1114	1.55266
96	37.2685	0.514028
