# Supplementary material for: The homeostasis of β‐alanine is key for Arabidopsis reproductive growth and development
Source: Plant J. 2025 Apr 3;122(1):e70134. doi: 10.1111/tpj.70134 (PMC11969031; doi:10.1111/tpj.70134)
Supplement: Supplementary file 3 — Data S3. Sequences of AGT2 strong and weak alleles, and PYD4 reference allele used in the enzymatic assay. [file TPJ-122-0-s025.txt]

>Col-0 CDs AGT2 strong allele without signal peptide 
ACTTCTCCTTCGATTGCTGATGCTCCGCCGCACATTCCGCCGTTCGTTCACCAGCCACGG
CCGTATAAAGGTCCTTCCGCCGATGAGGTTTTACAGAAACGGAAGAAGTTTCTCGGACCT
TCTCTTTTCCACTACTACCAGAAGCCTCTTAACATCGTTGAAGGGAAGATGCAGTACTTG
TATGATGAGAGTGGTAGGCGATATCTGGATGCCTTTGCTGGAATAGTCACTGTGTCGTGC
GGTCACTGCCATCCGGATATTCTTAATGCGATTACGGAACAGAGCAAGCTACTTCAGCAC
GCGACTACTATTTACCTGCATCATGCCATTGGTGATTTTGCTGAAGCATTGGCTGCCAAG
ATGCCCGGAAATCTTAAGGTTGTGTACTTTGTGAATTCTGGCTCAGAAGCTAATGAGCTA
GCAATGATGATGGCTAGGCTTTACACTGGTAGCCTTGAGATGATTTCCTTGAGAAATGCT
TATCATGGTGGAAGTTCCAATACTATTGGACTAACTGCTCTTAACACATGGAAGTACCCA
TTACCTCAGGGGGAAATCCATCACGTAGTAAATCCAGATCCATACCGTGGAGTTTTTGGC
TCTGATGGTTCTCTTTATGCTAAAGATGTTCATGACCACATCGAGTATGGTACCTCTGGA
AAAGTAGCTGGATTTATCGCAGAGACCATCCAGGGGGTCGGAGGAGCTGTAGAATTGGCT
CCTGGTTACTTAAAGTCGGTTTATGAAATTGTTCGCAACGCTGGTGGTGTATGCATTGCT
GATGAAGTCCAAACTGGATTTGGGCGAACAGGAAGCCACTATTGGGGTTTCCAGACTCAA
GATGTGGTTCCTGACATAGTCACAATGGCAAAGGGAATTGGAAATGGATTGCCATTAGGA
GCTGTGGTGACTACACCAGAAATCGCAAGTGTTTTAGCTAGCAAGATTCTGTTCAACACT
TTTGGTGGGAACCCGGTTTGTTCAGCTGGTGGACTTGCGGTTCTAAACGTTATTGATAAG
GAGAAACGCCAAGAACATTGTGCTGAAGTTGGTTCACACCTTATACAACGTTTGAAAGAT
GTGCAGAAAAGACATGATATCATTGGAGACGTGAGAGGAAGAGGGTTAATGGTTGGGATT
GAGCTTGTGAGTGACCGGAAAGACAAGACACCAGCCAAGGCTGAAACATCTGTCTTGTTT
GAGCAACTTAGAGAACTTGGCATTCTCGTCGGAAAAGGAGGACTTCATGGGAACGTTTTC
AGGATAAAGCCACCAATGTGTTTCACTAAAGATGATGCAGATTTCTTGGTAGATGCATTG
GACTATTCCATCTCCAGGTTGTGA
>C24 CDs AGT2 weak allele without signal peptide 
ACTTCTCCTTCGATTGCTGATGCTCCGCCGCAGATTCCGCCGTTCGATTACCAGCCACGG
TCGTATAAAGGTCCTTCCGCCGATGAGGTTCTTCAGAAGCGGAAGAAGTTTCTCGGACCT
TCTCTTTTCCACTACTACCAGAAGCCTCTTAACATCGTTGAAGGGAAGATGCAGTACTTG
TATGATGAGAGTGGTAGGCGATATCTGGATGCGTTTGCTGGAATAGTCACTGTGTCGTGC
GGTCACTGCCATCCGGATATTCTTAATGCGATTACGGAACAGAGCAAGCTACTTCAGCAC
GCCACTACTATTTACCTGCATCATGCCATTGGTGATTTTGCTGAAGCATTGGCTGCCAAG
ATGCCCGGAAATCTTAAGGTTGTGTACTTTGTGAATTCTGGATCAGAAGCTAATGAGCTA
GCAATGATGATGGCTAGGCTTTACACTGGTAGCCTTGAGATGATTTCCTTGAGAAATGCT
TATCATGGTGGAAGTTCCAATACTATTGGACTAACTGCTCTTAACACATGGAAGTACCCA
TTACCTCAGGGGGAAATCCATCACGTAGTAAATCCAGATCCATACCGTGGAGTTTTTGGC
TCTGATGGTTCTCTTTATGCTAAAGATGTTCAAGACCACATCGAGTATGGTACCTCTGGA
AAAGTAGCTGGATTTATCGCAGAGACCATCCAGGGGGTCGGAGGAGCTGTAGAATTGGCT
CCTGGTTACTTAAAGTCGGTTTATGAAATTGTTCGCAACGCTGGTGGTGTATGCATTGCT
GATGAAGTCCAAACTGGATTTGGGCGAACAGGAAGTCACTATTGGGGTTTCCAGACTCAA
GATGTGGTTCCTGACATAGTCACAATGGCAAAGGGAATTGGAAATGGATTGCCATTAGGA
GCTGTGGTGACTACACCAGAAATCGCAAGTGTTTTAGCTAGCAAGATTCTGTTCAACACT
TTTGGTGGGAACCCGGTTTGTTCAGCTGGTGGACTTGCGGTTCTAAACGTTATTGATAAG
GAGAAACGCCAAGAACATTGTGCTGAAGTTGGTTCACACCTTATACAACGTTTGAAAGAT
GTGCAGAAAAGACATGATATCATTGGAGACGTGAGAGGAAGAGGGTTAATGGTTGGGATT
GAGCTTGTGAGTGACCGGAAAGACAAGACACCAGCCAAGGCTGAAACATCTGTCTTGTTT
GAGCAACTTAGAGAACTTGGCATTCTCGTCGGAAAAGGAGGACTTCATGGGAACGTTTTC
AGGATAAAGCCACCAATGTGTTTCACTAAAGATGATGCAGATTTCTTGGTAGATGCATTG
GACTATTCCATCTCCAGGTTGTGA
>PYD4 reference allele without signal peptide
TCCTCCGTCCGCGAGACCGAGACCGAAACAAAACTTCCGAAAATGCCCCCGTTCAATTAT
TCTCCGCCGCCTTACGACGGTCCATCTACGGCAGAGATCATCGCAAAGCGGCGAGAGTTC
CTCAGCCCCGCTCTTTTTCACTTCTACAACACACCCTTAAACATTGTGGAGGCAAAGATG
CAGTATGTGTTCGACGAGAATGGACGTCGATATTTAGATGCCTTTGGAGGAATAGCGACG
GTTTCGTGCGGCCATTGCCACCCGGAAGTAGTTAACTCCGTCGTCAAACAGTTGAAACTT
ATTAACCACTCCACCATCCTTTACCTTAACCACACCATCTCCGATTTCGCTGAAGCCCTT
GTCTCCACTCTTCCGGGAGATCTCAAGGTGGTGTTTTTCACGAATTCGGGTACGGAGGCG
AATGAACTTGCGATGATGATGGCTAGACTGTATACAGGATGTAACGACATCGTTTCGCTT
AGGAACTCTTATCATGGAAACGCAGCTGCTACTATGGGTGCCACTGCTCAGTCCAACTGG
AAATTCAACGTCGTTCAGAGTGGAGTTCATCACGCCATAAATCCAGATCCTTACAGAGGA
ATATTTGGATCCGACGGTGAAAAGTACGCGAGTGATGTACACGATCTTATCCAATTCGGA
ACGTCCGGTCAAGTCGCCGGTTTCATTGGCGAATCAATCCAGGGTGTTGGAGGAATCGTA
GAGCTTGCTCCCGGATACTTACCGGCGGCTTACGACATCGTGAGGAAAGCCGGAGGAGTT
TGCATCGCCGATGAAGTCCAATCCGGTTTTGCTCGTACCGGAACCCATTTCTGGGGGTTT
CAATCCCATGGTGTTATCCCTGACATCGTCACCATGGCCAAGGGGATCGGTAACGGTATA
CCACTTGGAGCGGTTGTGACGACACCGGAGATTGCCGGCGTTTTAAGCCGTCGGAGTTAC
TTTAATACTTTCGGCGGAAATCCAATGTGCACGGCCGCAGGACACGCAGTACTTAGAGTC
CTTCACGAAGAGAAGCTCCAAGAGAATGCTAACCTCGTTGGCTCACATCTTAAACGTAGA
CTTACGCTACTCAAAAACAAATACGAACTCATTGGAGACGTGAGAGGGAGAGGATTGATG
CTAGGAGTTGAGTTTGTCAAAGACCGCGACTTAAAAACTCCTGCAAAAGCAGAGACCCTT
CATTTAATGGATCAAATGAAAGAAATGGGAGTGTTGGTGGGGAAAGGTGGATTCTATGGG
AATGTCTTCAGAATCACTCCTCCTCTCTGCTTCACCCTCTCCGACGCTGATTTCCTCGTG
GATGTGATGGATCACGCCATGTCCAAGATGTGA
