# Supplementary material for: The homeostasis of β‐alanine is key for Arabidopsis reproductive growth and development
Source: Plant J. 2025 Apr 3;122(1):e70134. doi: 10.1111/tpj.70134 (PMC11969031; doi:10.1111/tpj.70134)
Supplement: Supplementary file 13 — Table S1. Summary of amino acid changes for SNP variants in the β‐alanine mapped genes (AT4G39660 [AGT2] and AT2G14170 [ALDH6B2]). Refer to Figure 1. [file TPJ-122-0-s022.xlsx]

## Sheet: Sheet1
	Amino acid sequence changes for AT4G39660 (AGT2)
	SNP	Variant	Position	Position in gene model	Change
SNP1	m160527	T/C	18406944	Exon	Change from proline to serine
SNP2	m160528	C/G	18407326	Exon	No amino acid sequence change
SNP3	m160529	G/C	18407416	Exon	No amino acid sequence change
SNP4	m160530	C/A	18407612	Exon	No amino acid sequence change
SNP5	m160531	T/A	18407866	Intron	−
SNP6	m160532	T/A	18407907	Intron	−
SNP7	m160533	T/C	18409290	5’ UTR	−
	Amino acid sequence changes for AT2G14170 (ALDH6B2)
	SNP	Variant	Position	Position in gene model	Change
SNP1	m61251	C/G	5977754	Exon	No changes, both are leucine
SNP2	m61252	G/A	5978016	Intron	−
SNP3	m61253	C/A	5978161	Exon	No changes, both are threonine
SNP4	m61254	C/A	5978196	Intron	−
SNP5	m61255	T/C	5978637	Intron	−
SNP6	m61256	G/A	5978810	Exon	No changes, both are aspartic acid
SNP7	m61257	A/C	5979053	Exon	No changes, both are alanine
SNP8	m61258	A/C	5980729	Exon	No changes, both are alanine
