# Supplementary material for: The homeostasis of β‐alanine is key for Arabidopsis reproductive growth and development
Source: Plant J. 2025 Apr 3;122(1):e70134. doi: 10.1111/tpj.70134 (PMC11969031; doi:10.1111/tpj.70134)
Supplement: Supplementary file 14 — Table S2. Summary of the 28 AGT2‐coexpressed genes and their annotation. Refer to Figure 2. [file TPJ-122-0-s012.xlsx]

## Sheet: genes
Gene	Symbol	Target	Full name	UniProt ID
AT3G45300	IVD	mito6	isovaleryl-CoA-dehydrogenase	Q9SWG0 Q0WPE4
AT3G06850	BCE2	chlo5	2-oxoacid dehydrogenases acyltransferase family protein	Q9M7Z1
AT5G54080	HGO	cyto6	homogentisate 1,2-dioxygenase	Q9ZRA2
AT5G21170	AKINBETA1	nucl7 chlo8 nucl6	5'-AMP-activated protein kinase beta-2 subunit protein	A0A1P8BB45 Q84VQ1 Q29Q48 Q2V357	not metabolic
AT2G43400	ETFQO	chlo7 chlo8	electron-transfer flavoprotein:ubiquinone oxidoreductase	A0A178VYB8 A0A1P8B0T2 O22854	not metabolic
AT3G51840	ACX4	cyto4	acyl-CoA oxidase 4	Q96329
AT1G03090	MCCA	mito9	methylcrotonyl-CoA carboxylase alpha chain	Q42523
AT4G34030	MCCB	mito6	3-methylcrotonyl-CoA carboxylase	A0A178UTZ4 Q9LDD8
AT1G54100	ALDH7B4	plas3	aldehyde dehydrogenase 7B4	A0A178W3F2 Q9SYG7
AT1G55510	BCDH BETA1	mito5	branched-chain alpha-keto acid decarboxylase E1 beta subunit	Q9SAV3
AT4G35770	SEN1/DIN1	chlo10	Rhodanese/Cell cycle control phosphatase superfamily protein	A0A178UYD5 A0A178UZU9 A0A1P8B5Y0 A0A1P8B5Y3 A8MRI9 Q38853	not metabolic
AT1G12780	UGE1	cysk6	UDP-D-glucose/UDP-D-galactose 4-epimerase 1	A0A178WNS4 Q42605
AT5G57655	XYL	E.R.3	xylose isomerase family protein	A0A178UDJ9 F4KC24 Q9FKK7
AT1G55810	UKL3	cyto6 cyto4 cyto8	uridine kinase-like 3	A0A1P8AWK0 A0A1P8AWM1 Q8VYB2
AT3G13450	DIN4	mito5	Transketolase family protein	Q9LDY2
AT5G63620	HER2	mito5 mito7	GroES-like zinc-binding alcohol dehydrogenase family protein	A0A178UMZ8 A0A1P8BEP1 F4KAS6 Q93ZM6	not metabolic
AT2G14170	ALDH6B2	chlo4 chlo5 mito5	aldehyde dehydrogenase 6B2	A8MQH4 A8MQR6 Q0WM29
AT1G07040	AT1G07040	chlo7	plant/protein	A0A178W6Z0 Q9LMJ7	not metabolic
AT1G17290	AlaAT1	chlo8	alanine aminotransferas	F4I7I0
AT1G23310	GGT1/GGAT1	cyto5	glutamate:glyoxylate aminotransferase	A0A178WG36 Q9LR30
AT1G33320	AT1G33320	chlo6 cyto5 cysk6	Pyridoxal phosphate (PLP)-dependent transferases superfamily protein	A0A1P8ASJ2 A0A1P8ASL6 Q9C876
AT1G70580	AOAT2/GGT2	cyto5	alanine-2-oxoglutarate aminotransferase 2	A0A178WFM8 Q9S7E9
AT1G72330	ALAAT2	chlo7 chlo6	alanine aminotransferase 2	Q9LDV4
AT2G13360	AGT1	cyto4	alanine:glyoxylate aminotransferase	A0A178VX39 Q56YA5
AT2G24580	AT2G24580	cyto9	FAD-dependent oxidoreductase family protein	Q53YK5 Q9SJA7
AT3G01120	MTO1/GCS1	chlo8	Pyridoxal phosphate (PLP)-dependent transferases superfamily protein	A0A178VB36 P55217
AT4G39660	AGT2	cyto4 mito5	alanine:glyoxylate aminotransferase 2	A0A1P8B5L9 Q940M2 Q0WUN0
AT5G64370	BETA-UP	nucl3	beta-ureidopropionase	A0A178UGH6 Q8H183
