# Supplementary material for: The homeostasis of β‐alanine is key for Arabidopsis reproductive growth and development
Source: Plant J. 2025 Apr 3;122(1):e70134. doi: 10.1111/tpj.70134 (PMC11969031; doi:10.1111/tpj.70134)
Supplement: Supplementary file 15 — Table S3. Normalized primary metabolites from rosettes of AGT2 overexpression lines and agt2 knock‐out lines. Refer to Figure 3. [file TPJ-122-0-s003.xlsx]

## Sheet: Primary metabolite data
Primary metabolite	Col-0_1	Col-0_2	Col-0_3	Col-0_4	Col-0_5	Col-0_6	Col-0_7	Col-0_8	SALK_003381_1	SALK_003381_2	SALK_003381_3	SALK_003381_4	SALK_035035_1	SALK_035035_2	SALK_035035_3	OE-1_1	OE-1_2	OE-1_3	OE-1_4	OE-1_5	OE-1_6	OE-1_7	OE-1_8	OE-2_1	OE-2_2	OE-2_3	OE-2_4	OE-2_5	OE-2_6	OE-2_7	OE-2_8	OE-3_1	OE-3_2	OE-3_3	OE-3_4	OE-3_5	OE-3_6	OE-3_7	OE-3_8
Maltose (1MEOX) (8TMS) MP	1875	NA	1705	NA	1933	2275	1524	NA	2878	1396	2348	2631	1201	2063	4128	3599	NA	5880	NA	NA	2814	6027	NA	4955	NA	NA	2733	3940	NA	1695	NA	2172	NA	NA	3142	5309	NA	NA	NA
Galacturonic acid (1MEOX) (5TMS) MP	NA	105	95	128	71	108	78	76	294	376	305	308	512	926	294	120	187	275	260	NA	221	220	79	182	75	66	125	140	59	96	92	108	119	93	81	323	NA	NA	106
Gluconic acid (6TMS)	4447	5661	3453	4732	3737	5384	3080	3033	NA	741963	NA	NA	NA	1237250	NA	7079	9702	11529	9572	11550	9681	11858	3721	7827	5829	3186	7531	7320	3722	3762	2935	3657	4526	6644	5495	10743	5280	3073	6832
Tyramine (3TMS)	4400	5861	4088	5387	4556	6116	4257	3867	3061	NA	NA	NA	1203	NA	NA	4744	6105	6376	6749	6952	9081	9427	3173	6581	6244	3920	6204	6973	5406	5688	3980	4144	5881	5799	5868	7778	4677	3200	6119
Malonic acid (2TMS)	128	154	135	168	149	156	126	82	143	NA	NA	NA	69	NA	125	170	202	207	195	207	218	258	129	159	132	139	169	189	143	183	127	163	154	157	168	224	189	140	178
Uracil (2TMS)	865	1330	1517	413	645	819	NA	1260	NA	1308	1404	NA	6836	1518	NA	1056	1512	725	1950	794	1824	16550	1596	932	562	961	810	830	1266	1366	1350	441	528	1177	1115	1469	1376	651	1018
Galactose, 3,6-anhydro- (1MEOX) (3TMS)	9121	12333	6125	6950	5814	9747	4315	5611	1555	2083	1190	2100	906	2085	1137	8657	18983	20538	22774	20039	26216	30711	5095	14891	9511	4658	7726	14001	NA	5301	NA	5203	6753	11002	12542	NA	5293	5285	11128
Asparagine (4TMS) MP	9123	16442	6133	4074	NA	6785	838	7667	19101	44364	22898	17451	188770	56455	10048	9945	27283	6926	29540	22784	40039	27055	12812	7185	5228	6305	8407	15171	7822	8916	7109	NA	2281	15239	14174	25616	14725	3725	11834
Docosanoic acid (1TMS)	1496	3311	2386	781	683	1170	492	3282	85	108	74	NA	73	101	50	1808	2273	904	2915	1214	2531	1591	2958	1088	881	2045	1282	1125	3203	2899	2949	769	789	1382	1590	2227	1986	1199	1866
Histidine (3TMS)	522	432	346	562	280	337	333	NA	1482	1473	1244	2345	11380	3489	2097	478	542	809	590	1033	875	918	309	611	373	243	631	451	390	433	370	625	592	489	323	820	573	312	574
Melibiose (1MEOX) (8TMS) BP	84	138	90	91	96	177	112	82	692	93	535	371	654	NA	1241	103	104	57	183	156	185	123	162	121	158	128	77	141	92	128	67	54	85	95	140	110	144	91	317
Serine (4TMS)	5621	16187	4126	2851	1005	4373	NA	6215	26146	27013	18272	17301	26405	44459	24853	7550	28526	5925	28705	16134	50919	30501	6989	16136	12858	13793	15235	10862	7709	7319	15654	11215	11673	18547	10106	16541	8620	12264	8518
1,6-Anhydro-beta-D-glucose (3TMS)	49471	69722	59489	73332	61246	70513	61666	44804	39747	82236	56225	69705	51947	114190	50802	51509	166725	190082	140272	115379	141818	189123	33542	88091	63561	48434	64844	93465	72727	54889	53398	57965	72478	64975	73627	119337	62440	40149	64340
2-Oxoglutaric acid	5608	5184	4238	3830	4395	4754	4065	3170	5313	4787	9105	12933	1504	7294	5769	5137	4854	4843	5325	9123	4976	7044	5141	6087	5150	4262	4854	5512	3197	3375	2722	4610	4744	7022	5234	5349	5392	4764	6652
4-Aminobutyric acid (3TMS)	13581	16600	12497	8218	9560	8355	8633	4552	14405	12411	15653	17699	132681	36256	16364	11972	20841	22675	22613	20044	17481	25000	15769	15270	13838	8973	17120	17019	6252	6311	3508	8377	5758	15942	13993	16542	12545	7564	16368
4-hydroxy-benzoic acid (2TMS)	2345	3385	2858	1272	977	2032	595	3016	3182	4745	4536	3106	3456	5652	2468	2881	3851	1612	3797	1924	3919	2845	2987	1815	1341	2850	2194	2277	3176	3193	2983	1128	1330	2334	2645	3557	3144	1776	2971
Adenine (2TMS)	1392	1810	1517	748	806	1562	801	1417	2063	2696	2708	2944	3240	3848	2217	1457	1758	1415	2681	1972	2428	2206	1843	1853	1401	1524	1621	1509	1705	1498	1195	1336	1491	1872	1627	2940	2376	1400	2287
Alanine (2TMS)	423636	393745	264033	436369	238616	435276	355978	240861	283610	530058	323995	430173	1871959	875347	408134	457890	505346	631882	553701	769931	572746	746385	250910	462432	516849	294560	452207	687600	288638	345999	260291	313950	431153	493291	522991	598228	475805	296757	506851
Alanine (3TMS)	8307	22506	4419	3429	883	6117	394	10144	5936	34248	13232	6503	21851	41282	4768	10675	47805	9753	41821	20879	73424	43895	8656	7916	3771	4274	7834	14925	11704	10824	9421	1372	1903	11027	13165	21547	11347	2820	9575
Altrose (1MEOX) (5TMS) MP	645475	702420	574201	752797	617318	717176	676473	456791	406880	661702	467530	547705	133699	1123713	559373	735778	719294	1026710	994061	1109603	916000	991065	534710	981553	735038	561244	677833	937131	524285	604930	503987	532704	730701	691452	863246	682101	756511	521677	719658
Arabinose (1MEOX) (4TMS) MP	33239	43300	32253	42320	37354	42077	29634	25600	19420	17418	14761	19253	26687	28674	16877	49835	60970	72730	76660	76204	62209	91067	28721	62764	39809	29546	57747	52320	31586	33030	28520	24948	36220	43531	50872	46522	40241	25049	44604
Ascorbic acid (4TMS)	73015	72517	38846	44314	11068	34932	12143	20113	15402	17869	21174	16721	4528	37636	17508	14930	22200	53880	204854	24634	24490	57772	6215	96605	10410	5185	26310	62881	58191	22783	21761	28354	42464	34303	25086	18470	22023	23325	48024
Asparagine (3TMS)	31047	13084	21569	27401	30082	33093	23654	13045	34137	11472	10896	49615	412057	23780	39605	26595	16348	28812	19996	43750	20015	23963	27727	29235	31270	25253	35233	34630	12454	18961	13111	35632	30400	37668	28707	40070	34749	28349	37839
Aspartic acid (3TMS)	308724	318622	222588	301398	236426	327014	236288	228046	462693	496036	438590	600397	183930	740556	356215	391227	367312	376810	413101	673307	515754	476235	308840	362553	374482	277832	393499	493485	208682	271441	196858	297247	325108	479585	359361	562921	407632	272670	443171
Benzoic acid (2TMS)	7346	8915	7943	7050	7089	7225	5021	7687	2833	3435	3434	3446	3627	4949	2917	10486	20855	10217	9570	10148	13553	12390	7379	10137	7335	6927	9053	9151	8498	8367	8209	5599	8422	8584	8575	10074	8534	5542	9419
beta-alanine (3TMS)	2832	3258	2165	2459	1947	3047	1438	1492	332884	402521	423501	487121	42876	357680	335511	1250	1848	1538	2211	1449	1176	1549	1791	1129	1232	1392	1316	1764	1156	1082	936	1626	1581	1861	1884	1148	1232	1287	1007
Butanoic acid, 2-amino- (2TMS)	3136	2892	2264	2984	2175	3318	2420	1786	2214	2436	1983	2394	16063	3439	2069	2156	2879	3523	3604	4016	4584	4499	1831	2670	3067	1831	3096	3519	1613	1677	1405	2188	2860	3423	3724	5251	3539	2158	3972
Citramalic acid (3TMS)	1591	1913	1562	1576	1594	2047	1494	1328	596	358	475	479	73	697	444	1345	1895	1965	2345	2919	2668	3025	1019	2455	2178	1475	1974	2697	1456	1428	1039	985	1377	2067	1784	1795	1549	1103	2199
Citric acid (4TMS)	465878	503607	465504	516156	467225	557249	504534	424731	279915	59660	171084	160149	42813	135394	121920	557549	533334	559706	588686	748463	625993	665359	449511	578969	623968	453425	620718	684460	364920	463647	384970	439636	485528	681189	564668	629264	622414	527134	586822
Citrulline or Arginine	10738	11144	9122	8606	6260	10422	5721	8374	14373	55148	20015	16117	146355	50566	19707	12616	13225	10453	16428	19694	18709	14783	13176	10064	10960	9906	9327	13706	8440	10717	8031	18591	10066	16423	15057	19085	16689	17086	16954
Cysteine (3TMS)	12929	6416	7894	9195	8976	12290	6715	5104	20825	13322	11587	29301	411540	22090	18344	10644	7790	8795	9034	18681	10566	9152	11368	9969	14033	11709	10115	14829	4330	6831	4962	12419	9715	16031	10601	17263	14328	8804	17519
Dehydroascorbic acid dimer (2MEOX) MP	308070	275851	209467	308259	97592	153813	164720	110762	576827	803078	757821	745479	294029	1424552	606131	176372	253564	343262	396171	393435	491301	547807	105593	317701	118067	95234	294177	240647	240411	200938	175060	272846	305468	217265	117278	239190	227618	144233	277026
Eicosanoic acid methyl ester	66921	56836	64118	70198	65149	66338	78537	50568	82044	119830	91799	82669	93669	154907	82466	64591	61111	76436	62641	69366	58030	71532	53255	64399	69136	59486	66255	66894	55396	61748	52590	71180	72042	73242	63532	64409	63779	63960	66342
Erythritol (4TMS)	2490	3020	2093	3433	2710	3311	2301	1784	5991	2319	4048	3429	6620	5422	3726	2993	4730	5949	4409	5325	5249	6074	1773	4309	3110	1863	3703	3925	2610	2924	2220	2368	3457	3328	3869	4281	3244	1660	4001
Fructose (1MEOX) (5TMS) MP	375425	399634	340097	550393	343193	393696	409644	245418	338797	402432	360513	433222	126772	995746	491610	460154	503479	732758	616526	820300	611509	762695	300660	631669	450055	314843	407617	608516	288332	367404	273457	316433	502157	424773	572650	308914	513649	307911	434030
Fucose (1MEOX) (4TMS) MP	29396	37035	29062	35492	30730	37037	27231	20455	12211	15970	16888	18034	16690	35618	13699	36650	46843	50474	56788	54683	50860	54962	24616	43645	36112	26303	39409	45983	26053	26538	22367	21137	31671	39296	42660	38879	34838	21820	43428
Galactinol (9TMS)	28731	27043	16773	21852	14008	18652	18016	16143	4986	9630	10097	12498	7349	41489	10226	10228	33822	24500	40580	32434	34925	24751	21272	30220	30851	26296	21008	36786	17590	19859	12285	15809	23846	27111	23374	82248	24746	17849	61204
Glucose (1MEOX) (5TMS) BP	136180	163176	107506	166221	120605	157929	133842	86177	71073	134896	72023	95386	22307	260199	88239	159228	151199	285707	289071	354988	247308	283086	105823	270217	169786	111876	140362	242934	104896	124092	97439	102851	147774	155519	216077	150336	166370	100218	162022
Glucose-6-phosphate (1MEOX) (6TMS) MP	729	862	599	514	379	659	281	432	4282	4213	2899	5040	753	5718	3512	874	612	527	762	1435	1211	847	888	779	582	576	668	685	422	534	549	627	640	983	789	944	1063	710	1071
Glutamine (3TMS)	280196	251901	213063	235937	174122	283016	184813	211072	621444	636189	371027	814980	390441	1157118	492320	289450	323072	337392	417965	689247	446422	424128	340760	263690	351489	209005	359583	383078	190221	236124	182548	247148	316560	493786	358245	429291	395060	275105	389570
Glutamine [-H2O] (3TMS) MP	19397	24842	14477	9790	6455	17460	4880	16847	29744	89339	38303	27790	30621	92171	11009	22158	29793	9652	39433	34036	44222	23999	22349	15247	16447	17195	15497	26308	13539	17735	12717	8718	10264	31049	23495	27333	26094	10222	30301
Glyceric acid (3TMS)	24951	27447	14716	30911	19357	29726	14786	15739	22971	16174	24757	27105	2741	46612	23476	19639	29379	28684	31379	52335	55797	62806	15831	42362	27935	13816	24819	32544	14231	16457	14177	18974	20914	29638	29374	36029	26045	20026	35249
Glycerol-3-phosphate (4TMS)	1091	1475	1383	761	831	1126	627	1095	1491	1731	1843	2491	4917	3596	1681	1429	1899	1035	2127	1801	2148	1683	1726	1226	1119	1259	1447	1483	965	1167	963	896	957	1545	1328	2418	1790	1106	2163
Glycine (2TMS)	739	919	1039	583	598	746	1713	955	2891	822	701	1103	637	1917	990	830	1108	858	1369	771	1277	949	1015	723	712	814	610	762	903	1274	1152	605	982	834	850	870	1155	603	738
Glycine (3TMS)	105296	149629	72589	138299	94435	179968	92371	113271	169361	313732	123540	224427	20221	296337	152567	266207	247462	319270	243970	460317	233029	249565	81384	166859	137273	76796	138359	205332	137355	154735	102106	121425	179660	239140	293418	251051	142544	94539	134588
Homoserine (3TMS)	3078	3522	2217	4324	2317	4524	2435	2637	4364	4099	3968	4602	466	5207	3586	4755	5092	6234	5275	8483	7068	6895	2059	4217	4075	2352	3521	5441	2694	3072	2289	3231	4127	4845	5014	7385	4266	3040	4475
Hydroxyproline (3TMS)	2893	3688	2521	2744	2738	3702	2952	2851	1806	3122	5084	5047	6459	7331	3008	3911	6471	6565	7912	8011	6631	10088	2874	3969	3507	2352	3786	4056	1874	2467	1365	2678	3788	5633	4649	4040	4412	2177	8416
Indole-3-acetonitrile (1TMS)	15013	20317	15456	12414	17367	19297	16366	15416	4760	4233	4236	6440	5780	11208	5375	16920	23894	36742	19910	17736	24348	27593	12936	26486	18115	13070	29568	18546	27808	21115	11845	14476	15941	15109	12277	46752	11892	10302	23840
Isoleucine (2TMS)	19079	18070	17952	17771	18810	21641	16775	11490	8494	11180	8472	8853	541541	18448	9339	21498	31758	34044	34353	33555	33164	38153	19464	25457	20897	16362	25573	30024	13534	17518	11894	15844	18475	23910	25514	32464	26330	13444	27944
Isopropyl-beta-D-thiogalactoside (4TMS)	36052	47047	32851	39207	34716	37705	35453	32995	50266	41915	38450	67656	50784	63911	48983	45720	59170	75387	61561	59231	65055	71814	35628	49127	39473	28757	53621	50969	41876	40138	35034	40549	44574	45990	35965	80360	42952	29376	47766
Itaconic acid (2TMS)	209	236	254	166	231	225	253	174	75	86	118	98	81	345	86	216	295	342	384	341	325	303	177	239	247	196	236	315	190	182	153	151	242	263	335	296	228	170	259
Leucine (2TMS)	18074	16612	17663	15876	16988	20737	14272	11380	10760	7856	7658	8722	682651	13871	10552	21602	38717	35893	34392	33289	31333	41208	20809	25803	17331	15917	25611	28670	12898	17485	12908	15606	17133	23518	24170	36240	27515	12923	28057
Malic acid (3TMS)	194360	212572	182078	185951	181209	198932	183593	147771	61144	48072	39782	53669	10037	69870	35755	198659	188902	194346	242797	327003	230515	245427	161864	223565	223505	180828	195400	300732	128179	154591	116374	145334	161264	253299	218805	207391	218771	155067	259466
Maltose (1MEOX) (8TMS) BP	16623	20881	16243	17950	15691	19739	13400	10518	9001	11442	11914	12300	10584	24924	10846	22541	30302	35566	33576	32411	28218	37908	15276	27450	20302	14171	22531	27691	14779	14604	11356	14000	15674	21469	22517	33113	21422	11715	23760
Methionine (2TMS)	12615	16729	11734	13547	11538	16819	10155	11723	8902	12426	8580	9859	37484	20789	7670	17755	25138	23849	24089	29326	26703	25065	11721	16903	13514	12675	15412	19254	13244	14436	11411	11394	17335	18409	21714	27199	17040	10267	18083
myo-Inositol (6TMS)	253778	311212	246127	300842	271785	292963	271155	189004	171901	224469	305300	394639	257554	523926	249957	241107	353717	349538	400612	478882	439842	438953	201323	336186	331408	224955	328829	382025	233837	252719	179607	238042	346835	367268	356528	375034	332709	213400	452619
Nicotinic acid (1TMS)	760	1024	888	719	599	794	432	795	824	751	870	714	1243	921	802	1119	1925	1599	1423	1291	1628	1626	995	980	744	903	943	878	918	861	863	609	755	853	851	1787	1116	623	1061
Ornithine (3TMS)	9404	7294	10760	5153	6234	8964	3529	7480	11109	31228	10543	14161	175428	32906	10792	11203	12929	5758	13720	13090	17986	11972	15315	7370	6287	12611	8521	9636	6000	10235	7422	7127	4955	12686	9932	15321	16060	5421	14360
Ornithine (4TMS)	11904	13419	8379	7535	12380	13989	5114	4215	7102	22903	8247	9930	312966	23226	8279	11151	20115	13418	10689	35252	22505	17864	12628	11298	13966	9395	12904	20907	5250	11347	4541	6993	8025	24178	19524	17807	11208	9297	15420
Palmitic acid	145098	171180	156007	137612	99402	124400	88857	155450	97825	128080	107975	103219	96737	168466	83772	145190	164806	150380	156080	146030	165300	153046	148172	126341	123201	162229	133562	133860	202392	150121	163580	121737	138192	149785	161560	157054	151003	126699	174999
Phenylalanine (2TMS)	45768	43568	45535	41673	38286	51924	30588	34658	41747	45368	39354	54755	624674	84720	38049	59040	81850	68647	77014	82194	91700	70914	55888	52884	39744	48238	51925	57921	37395	48471	38732	39343	46431	56544	62706	82834	70641	30383	66516
Phosphoric acid (3TMS)	11499	14193	11006	8213	6795	11125	6966	10202	40026	64864	62715	78418	90500	90026	51820	26843	17117	14817	19915	21987	18802	17248	20260	11471	9832	10135	10451	12502	7760	9446	9024	9376	9795	16731	14820	21294	23559	13675	14477
Proline (2TMS)	582225	649258	317655	576352	407254	664420	769516	685373	268529	540733	997382	1381899	731919	1664368	550028	652654	950112	1278472	1123953	1323482	782552	1756755	337567	1270770	957345	495850	1146149	982705	420934	732172	335446	544888	888294	858095	741419	666789	730298	430510	1581231
Putrescine (4TMS)	21770	22344	21977	29869	23831	30758	17653	12484	19100	39507	28788	47793	53348	60576	29002	15644	61874	64808	40351	49964	36723	61949	17570	31308	32851	17017	31380	43946	21405	20462	18716	22732	22206	37977	34498	69735	24395	12037	27027
Pyruvic acid (1MEOX) (1TMS)	17727	17819	12392	14865	13564	19800	10633	8184	11727	14909	18016	20768	2989	26061	17874	16096	18589	20194	20149	28428	22685	29396	11859	22474	16317	10815	18423	21117	9981	10991	8437	10135	12594	21197	19661	17966	17057	12268	18707
Ribitol (5TMS)	1714	2226	1717	2472	1799	2437	1639	1372	14573	2734	5217	6045	12113	5532	9599	2744	3561	4654	3522	3811	3664	4146	1410	2747	2066	1410	2425	3123	1804	1836	1578	1470	2204	2389	2959	3616	2089	1343	2419
Ribonic acid (5TMS)	259	394	206	289	283	340	201	210	180	76	194	212	267	268	274	396	583	632	614	671	623	729	216	429	374	192	370	455	122	206	167	189	277	465	456	463	400	203	494
Serine (3TMS)	284013	297255	226303	306770	231372	298221	233120	175354	344357	548705	608402	624536	625869	1192488	473595	295393	331628	434396	402366	537893	402007	500354	217315	392852	373543	223498	333413	475636	186309	241080	161143	241321	304930	375297	345311	423202	318348	206508	441894
Sinapic acid (cis)	27573	23086	22200	26840	24845	34459	21534	17795	31908	28239	27547	42024	36428	44730	29257	26395	33098	53048	36731	56733	35231	56788	25062	39656	34168	25776	39632	38115	19179	21835	18063	26971	31553	39065	37711	35876	34940	29660	34175
Sinapic acid (trans)	16996	24146	23206	9505	5196	12915	2791	18280	10587	30876	28179	14039	21471	39062	12502	21374	29224	10460	30328	10129	34723	13750	21218	10218	9298	21647	7094	15682	21805	20488	17625	10205	12820	12532	15737	26574	25091	7740	28103
Spermidine (5TMS)	49411	62589	45978	30900	28173	53370	28124	33524	5616	67873	48114	56470	65122	114767	12798	1155	25450	41009	118488	99399	72160	109133	37347	70457	54875	40144	53696	71751	33146	26296	9138	35527	44724	76534	60382	28327	67613	37339	84075
Succinic acid (2TMS)	248148	316512	280910	242350	218799	266115	227034	205546	55304	30359	62804	78543	36638	52939	65497	258820	414723	525412	487336	625318	375023	546066	252727	429573	277209	196565	306456	407695	195073	191956	175295	167898	194584	323208	276060	255837	248088	148213	303862
Sucrose (8TMS)	355728	377094	332223	406552	335293	370903	477256	294245	807342	727199	865875	915936	245015	1073073	893064	372231	382041	406411	397881	400727	391181	409665	295880	391567	396092	321807	373570	397637	323214	359809	298852	358323	403437	383734	382868	371874	385346	323135	395944
Threonine (3TMS)	186781	203003	151849	166961	132954	203487	134778	119507	80475	205280	150831	141227	324371	386618	109606	195144	263375	288036	290521	327398	326541	342513	159340	227767	234306	146396	205874	294655	135032	152491	107128	139499	164049	256667	230638	301209	220015	121653	324314
Tryptophan (3TMS)	9857	8108	14188	3098	5564	7326	2134	8486	2851	2086	2960	4168	81956	3434	6660	10739	13685	3593	13786	5191	18208	6873	16759	6147	2529	14897	5911	5709	8546	12490	10386	5015	3138	6689	7412	17100	16481	4012	14798
Tyrosine (3TMS)	16729	12995	19325	8026	14337	15026	5413	9999	5856	5328	5035	5276	414468	9437	7691	14238	32789	13115	25973	19577	36414	22330	26742	15549	8454	19650	15486	15640	10312	15165	13283	11021	6391	15907	16898	29759	29496	8256	26516
Valine (2TMS)	63124	66312	47823	68921	52264	77471	63312	41976	40072	47877	37477	44231	780079	80993	39944	80364	119053	132183	115101	140808	106704	156092	51538	100513	84857	50464	92749	110632	49930	60823	43005	54521	76472	82530	93743	115773	82558	50211	96162
