# Supplementary material for: The homeostasis of β‐alanine is key for Arabidopsis reproductive growth and development
Source: Plant J. 2025 Apr 3;122(1):e70134. doi: 10.1111/tpj.70134 (PMC11969031; doi:10.1111/tpj.70134)
Supplement: Supplementary file 16 — Table S4. Statistics for primary metabolites from rosettes of AGT2 overexpression lines and agt2 knock‐out lines. Refer to Figure 3. [file TPJ-122-0-s013.xlsx]

## Sheet: Primary metabolite_pvalue
Primary metabolite	anova.p.adj	SALK_003381.Col.0	SALK_035035.Col.0	AGT2.OE1.Col.0	AGT2.OE2.Col.0	AGT2.OE3.Col.0	SALK_035035.SALK_003381	AGT2.OE1.SALK_003381	AGT2.OE2.SALK_003381	AGT2.OE3.SALK_003381	AGT2.OE1.SALK_035035	AGT2.OE2.SALK_035035	AGT2.OE3.SALK_035035	AGT2.OE2.AGT2.OE1	AGT2.OE3.AGT2.OE1	AGT2.OE3.AGT2.OE2
Maltose (1MEOX) (8TMS) MP	1	0.977174	0.992284	0.0464306	0.414993	0.369989	0.999999	0.213741	0.850491	0.778596	0.244597	0.847582	0.777474	0.814835	0.939018	0.999885
Galacturonic acid (1MEOX) (5TMS) MP	5.84371e-05	0.000323912	8.84276e-06	0.0384475	0.999818	0.800793	0.597974	0.220354	0.000427796	0.00862644	0.00652799	1.08802e-05	0.000200826	0.0548932	0.497019	0.895287
Gluconic acid (6TMS)	9.50794e-14	1.42786e-12	1.26676e-13	0.00276919	0.916356	0.649569	0.916982	6.55088e-11	3.3834e-12	5.42955e-12	4.9859e-12	3.01426e-13	4.77729e-13	0.0326807	0.105486	0.994166
Tyramine (3TMS)	0.00653044	0.619562	0.000447747	0.320226	0.866012	0.969028	0.155296	0.140339	0.312027	0.398163	3.19677e-05	0.000107844	0.000167627	0.925231	0.775209	0.999239
Malonic acid (2TMS)	0.043345	0.999679	0.194587	0.00877837	0.756732	0.19582	0.485597	0.676027	0.999306	0.95933	0.000627567	0.0323871	0.00644549	0.181482	0.7331	0.902321
Uracil (2TMS)	1	0.961697	0.142206	0.338284	0.999893	1	0.73247	0.995178	0.98315	0.956518	0.811849	0.177587	0.128965	0.431632	0.292241	0.999806
Galactose, 3,6-anhydro- (1MEOX) (3TMS)	2.01235e-07	0.000183071	6.39711e-05	0.00804137	0.976713	0.999641	0.969728	4.32604e-08	7.04866e-05	0.000128341	3.50423e-08	2.6341e-05	4.59439e-05	0.0885027	0.02347	0.997959
Asparagine (4TMS) MP	0.10158	0.0453849	0.00358866	0.0400305	0.946222	0.741452	0.849751	0.995679	0.188082	0.418063	0.499059	0.017088	0.0517784	0.216397	0.534592	0.994492
Docosanoic acid (1TMS)	3.61735e-10	7.21492e-08	1.50009e-08	0.804632	0.939954	1	0.996285	6.1462e-09	1.19262e-08	6.52989e-08	1.36866e-09	2.60529e-09	1.36122e-08	0.999299	0.829495	0.95224
Histidine (3TMS)	3.82684e-08	2.38265e-05	2.9218e-09	0.134741	0.998849	0.729879	0.0179855	0.0071977	4.0497e-05	0.000469022	3.42787e-07	3.92625e-09	2.98533e-08	0.238044	0.82613	0.897502
Melibiose (1MEOX) (8TMS) BP	0.000252198	0.00298437	1.90674e-05	0.965644	0.999963	0.999295	0.160627	0.0166122	0.00453073	0.006359	8.13407e-05	2.68676e-05	3.56392e-05	0.98953	0.997338	0.999986
Serine (4TMS)	0.0077432	0.00115044	0.000306209	0.000914845	0.0198604	0.022865	0.966313	0.976623	0.539795	0.509921	0.630899	0.173822	0.160001	0.837722	0.808912	1
1,6-Anhydro-beta-D-glucose (3TMS)	1	1	0.998623	0.0337839	0.997807	0.995784	0.998729	0.112938	0.998479	0.997268	0.386018	1	1	0.0913262	0.104738	1
2-Oxoglutaric acid	1	0.104827	0.998637	0.580032	0.999989	0.751351	0.151718	0.755257	0.0810455	0.616865	0.600956	0.999715	0.728172	0.488045	0.999738	0.663765
4-Aminobutyric acid (3TMS)	0.0244377	0.653291	0.00062781	0.0648723	1	0.979712	0.0623665	0.954688	0.666858	0.93189	0.144735	0.000664481	0.00272915	0.068896	0.264115	0.982908
4-hydroxy-benzoic acid (2TMS)	1	0.0584785	0.152209	0.253018	0.737906	0.91678	0.999988	0.862379	0.462666	0.290631	0.953489	0.676309	0.497775	0.956312	0.817295	0.998762
Adenine (2TMS)	0.00157421	0.000321137	8.89234e-05	0.00849891	0.404607	0.0195647	0.963974	0.442359	0.023489	0.299289	0.126746	0.00503165	0.0765155	0.474335	0.999482	0.675785
Alanine (2TMS)	0.433044	0.99341	0.00389437	0.118507	0.952913	0.632773	0.0392934	0.60754	0.999988	0.9784	0.319774	0.0206848	0.0695735	0.499658	0.888007	0.981499
Alanine (3TMS)	1	0.474548	0.27951	0.00775752	0.681841	0.925693	0.996828	0.798821	0.990025	0.907762	0.989042	0.886436	0.693946	0.22484	0.0816934	0.995418
Altrose (1MEOX) (5TMS) MP	1	0.897804	0.58163	0.498283	0.999529	0.998805	0.989574	0.155473	0.778923	0.748475	0.0601402	0.437337	0.408484	0.69576	0.735449	1
Arabinose (1MEOX) (4TMS) MP	5.11135e-05	0.00393492	0.297798	0.0041642	0.936682	0.995143	0.762244	3.31123e-07	0.000470425	0.0012202	0.000194999	0.0801593	0.150224	0.0443925	0.0162674	0.998369
Ascorbic acid (4TMS)	1	0.856824	0.716243	1	0.998758	0.999965	0.999386	0.86597	0.959081	0.915801	0.727431	0.864672	0.79391	0.999109	0.999983	0.999951
Asparagine (3TMS)	1	0.999961	0.0312489	0.999511	1	0.674936	0.0516986	0.997412	0.999838	0.724047	0.0545256	0.0359386	0.300156	0.999877	0.849157	0.722165
Aspartic acid (3TMS)	0.727664	0.0185689	0.638779	0.0325845	0.934058	0.176833	0.736729	0.962499	0.109292	0.695906	0.961345	0.954752	0.999863	0.235508	0.969221	0.673031
Benzoic acid (2TMS)	1.59094e-08	1.05789e-05	0.000839166	0.00197874	0.691636	0.942686	0.961264	7.0014e-10	3.43842e-07	1.25021e-06	9.59198e-08	3.71733e-05	0.00012267	0.0803339	0.0218638	0.993233
beta-alanine (3TMS)	1.24329e-22	5.86198e-14	5.87308e-14	0.425395	0.03302	0.174434	0.0511005	5.86198e-14	5.86198e-14	5.86198e-14	5.86198e-14	5.86198e-14	5.86198e-14	0.778317	0.993909	0.97132
Butanoic acid, 2-amino- (2TMS)	1	0.992709	0.178089	0.841587	0.977327	0.822691	0.12595	0.648147	1	0.628045	0.636726	0.0581005	0.654853	0.414882	1	0.392383
Citramalic acid (3TMS)	2.06396e-06	0.000264651	4.99731e-06	0.885577	0.998808	0.999917	0.58513	2.03071e-05	0.000106531	0.000447118	5.04382e-07	2.19907e-06	8.06247e-06	0.981095	0.780959	0.989756
Citric acid (4TMS)	7.62176e-10	1.73331e-06	9.62284e-09	0.804358	0.999564	0.919854	0.256491	9.42257e-08	8.34319e-07	1.76568e-07	8.38395e-10	5.19987e-09	1.41609e-09	0.931044	0.999764	0.983895
Citrulline or Arginine	2.06224e-05	0.00169073	2.63543e-07	0.0630665	0.954922	0.0189647	0.045619	0.395803	0.0111502	0.646809	0.000134506	1.5849e-06	0.000393339	0.327562	0.995735	0.13314
Cysteine (3TMS)	0.0219528	0.252244	0.000180424	0.962588	0.999937	0.592717	0.0932304	0.627576	0.333807	0.941872	0.00101597	0.000282878	0.00525027	0.98993	0.964965	0.722044
Dehydroascorbic acid dimer (2MEOX) MP	0.00404058	0.00048637	0.00518563	0.32456	0.99996	0.98945	0.999269	0.0445475	0.000761252	0.00199705	0.189821	0.00757898	0.0169351	0.429941	0.688767	0.99819
Eicosanoic acid methyl ester	0.00013254	0.00155814	8.57237e-05	1	0.990347	0.987872	0.801801	0.00147117	0.000387479	0.00639554	8.12228e-05	2.35718e-05	0.000330593	0.992062	0.985547	0.819168
Erythritol (4TMS)	1	0.461389	0.0431468	0.0434621	0.952538	0.826807	0.799333	0.982087	0.867451	0.957951	0.963768	0.169193	0.269381	0.255932	0.437894	0.999232
Fructose (1MEOX) (5TMS) MP	1	0.999999	0.999904	0.208746	0.999204	0.995098	0.999995	0.472268	0.999959	0.999453	0.669091	1	0.999987	0.373322	0.468274	0.999982
Fucose (1MEOX) (4TMS) MP	0.000808247	0.00540725	0.273226	0.0610423	0.997688	0.987463	0.834987	5.62081e-06	0.00201369	0.00129313	0.00158904	0.151158	0.113357	0.154897	0.222255	0.999958
Galactinol (9TMS)	0.286346	0.0842279	0.936402	0.831237	0.979492	0.53212	0.717789	0.00765737	0.0217276	0.00247487	0.468709	0.696054	0.267406	0.995991	0.995433	0.912748
Glucose (1MEOX) (5TMS) BP	0.935231	0.730631	0.567276	0.212068	0.994476	0.996117	0.999206	0.0262441	0.463274	0.482377	0.0213067	0.336846	0.351803	0.481752	0.4584	1
Glucose-6-phosphate (1MEOX) (6TMS) MP	8.0966e-08	5.10448e-09	1.14439e-05	0.135534	0.989365	0.168346	0.545269	1.69343e-06	1.95374e-08	1.30554e-06	0.00265777	4.27888e-05	0.00211812	0.391308	0.999997	0.455742
Glutamine (3TMS)	0.000379807	7.13012e-05	0.00020567	0.00588109	0.910036	0.0382644	0.999993	0.235835	0.000778237	0.0710183	0.262632	0.00174165	0.0922162	0.0723899	0.975874	0.300302
Glutamine [-H2O] (3TMS) MP	0.711352	0.0118502	0.144901	0.1023	0.914494	0.689358	0.985949	0.724413	0.0841141	0.18085	0.994278	0.485559	0.697852	0.54183	0.815593	0.997116
Glyceric acid (3TMS)	1	0.999985	0.872615	0.515763	1	0.9605	0.872485	0.802063	0.999992	0.995148	0.186094	0.865083	0.527154	0.530825	0.939852	0.965151
Glycerol-3-phosphate (4TMS)	0.00378458	0.0229038	4.54727e-05	0.0165227	0.876703	0.193358	0.236753	0.995495	0.169455	0.722563	0.0509316	0.000482317	0.00663789	0.194099	0.877546	0.796016
Glycine (2TMS)	1	0.689745	0.93468	0.941641	0.999997	0.999292	0.999299	0.97802	0.633533	0.514089	0.999811	0.909035	0.83891	0.907873	0.807366	0.999896
Glycine (3TMS)	1	0.507283	0.997036	0.0578593	0.984329	0.612157	0.467885	0.9849	0.828925	0.997225	0.113227	0.927791	0.58071	0.22575	0.742689	0.938507
Homoserine (3TMS)	1	0.803759	0.788176	0.12806	0.998185	0.546014	0.285929	0.954396	0.939119	0.999996	0.0326746	0.604363	0.141711	0.277887	0.944218	0.797085
Hydroxyproline (3TMS)	0.152811	0.987038	0.284953	0.00784657	0.997542	0.53458	0.72771	0.173856	0.913039	0.972726	0.98834	0.157509	0.945627	0.00233112	0.335006	0.284072
Indole-3-acetonitrile (1TMS)	8.95377e-06	2.29635e-05	0.0108484	0.5849	0.853481	0.999996	0.70483	4.90899e-07	1.4827e-06	1.71625e-05	0.00038729	0.00105126	0.00856157	0.996765	0.661353	0.902679
Isoleucine (2TMS)	1	0.497417	0.192018	0.460677	0.999431	0.965565	0.014459	0.0280819	0.342543	0.177538	0.904607	0.293433	0.484917	0.66579	0.903852	0.996889
Isopropyl-beta-D-thiogalactoside (4TMS)	0.454083	0.357156	0.133537	0.0036001	0.874478	0.575795	0.984635	0.783835	0.874707	0.98415	0.998076	0.509308	0.752624	0.0596292	0.182351	0.994178
Itaconic acid (2TMS)	0.00100157	0.000802551	0.201952	0.388695	1	0.991582	0.607533	7.8318e-06	0.000874809	0.000205058	0.0071958	0.212266	0.0854774	0.368181	0.74222	0.988837
Leucine (2TMS)	0.95215	0.590649	0.166809	0.32186	0.997322	0.92614	0.016564	0.0245739	0.367483	0.182733	0.938499	0.302028	0.513399	0.5885	0.870899	0.995497
Malic acid (3TMS)	2.95148e-09	2.6364e-06	1.63945e-08	0.90021	0.999999	0.998113	0.282946	2.32708e-07	3.22413e-06	9.76891e-07	2.11878e-09	1.9448e-08	7.08026e-09	0.866617	0.988849	0.9955
Maltose (1MEOX) (8TMS) BP	0.0242117	0.368863	0.990437	0.00778317	0.960326	0.793633	0.89121	0.000204519	0.109759	0.0485999	0.0211072	0.829358	0.639753	0.0603038	0.156743	0.997388
Methionine (2TMS)	0.143737	0.697297	0.581915	0.0146005	0.978215	0.499467	0.122664	0.00168299	0.344323	0.0673115	0.924328	0.875999	0.999428	0.0811155	0.504246	0.897764
myo-Inositol (6TMS)	1	1	0.885952	0.346372	0.999601	0.638013	0.909237	0.520549	0.999477	0.763139	0.998138	0.95484	1	0.525133	0.996329	0.814354
Nicotinic acid (1TMS)	0.00846055	0.995204	0.494233	4.25848e-05	0.602574	0.491787	0.851646	0.00351932	0.966682	0.933529	0.197969	0.990863	0.997145	0.00413005	0.00665916	0.999973
Ornithine (3TMS)	0.0316166	0.155868	0.000199072	0.258335	0.98375	0.757793	0.152579	0.982597	0.395795	0.73081	0.0181564	0.000829758	0.00332946	0.640692	0.951236	0.983758
Ornithine (4TMS)	1	0.996158	0.0195338	0.390056	0.998378	0.849733	0.118035	0.876673	0.999985	0.997179	0.380071	0.0408648	0.13851	0.640153	0.96781	0.972967
Palmitic acid	0.850627	0.478628	0.692311	0.515562	0.787869	0.822375	0.999987	0.0311441	0.0731409	0.0825053	0.0931413	0.181812	0.199384	0.997443	0.995074	1
Phenylalanine (2TMS)	0.251641	0.999064	0.0037453	0.0876524	0.99029	0.741154	0.0265867	0.42111	0.999995	0.972735	0.367786	0.0121985	0.0498504	0.277517	0.728265	0.969898
Phosphoric acid (3TMS)	1.69853e-13	2.60358e-12	1.65257e-12	5.36147e-05	0.99992	0.0221422	0.836768	2.4581e-07	3.89e-12	2.01325e-09	4.13473e-08	2.35167e-12	5.96959e-10	0.000102092	0.280378	0.0379326
Proline (2TMS)	1	0.990192	0.738506	0.305737	0.903545	0.819535	0.975225	0.8681	0.999877	0.99852	0.999971	0.988978	0.996824	0.885656	0.947792	0.999955
Putrescine (4TMS)	1	0.706587	0.1529	0.113621	0.969564	0.864361	0.890586	0.976853	0.965538	0.995443	0.993775	0.403982	0.563182	0.436042	0.656077	0.999182
Pyruvic acid (1MEOX) (1TMS)	1	0.992378	0.96971	0.46384	1	0.989113	0.859155	0.938117	0.993767	1	0.300027	0.965882	0.818812	0.481879	0.828674	0.991313
Ribitol (5TMS)	2.84805e-05	0.000141621	7.21042e-06	0.0473784	0.996763	0.950926	0.757914	0.100755	0.000433141	0.00109026	0.00457926	1.99764e-05	4.6951e-05	0.132761	0.275599	0.998613
Ribonic acid (5TMS)	0.0283845	0.235554	1	0.0159474	0.999999	0.753169	0.437109	0.000175834	0.263541	0.0215192	0.147258	0.999996	0.932665	0.0129929	0.293173	0.706696
Serine (3TMS)	0.00818664	0.00670079	0.000277175	0.124559	0.983916	0.605499	0.765279	0.542463	0.0273483	0.147462	0.048214	0.00114377	0.00750176	0.400961	0.912493	0.936694
Sinapic acid (cis)	1	0.514419	0.218206	0.0119424	0.857731	0.150264	0.985962	0.833491	0.964325	0.999602	0.999229	0.688576	0.997259	0.166426	0.879946	0.748051
Sinapic acid (trans)	1	0.686277	0.535402	0.428261	0.966702	0.868363	0.999354	1	0.961701	0.993445	0.999532	0.868015	0.948592	0.880875	0.97183	0.999434
Spermidine (5TMS)	1	0.998703	0.999911	0.999998	1	0.99437	0.995272	0.999629	0.999418	0.960433	0.999604	0.999746	0.999979	1	0.986821	0.989835
Succinic acid (2TMS)	5.67965e-11	2.56047e-08	9.31721e-08	0.0215176	0.999906	0.997303	0.999748	2.26774e-11	1.5428e-08	7.1234e-08	1.33204e-10	5.8372e-08	2.39084e-07	0.0375642	0.00661611	0.982485
Sucrose (8TMS)	0.000181539	1.70479e-05	0.0182078	0.999149	0.999907	0.999902	0.542782	4.00321e-05	9.91018e-06	2.95173e-05	0.0349395	0.0118327	0.0277962	0.991266	0.999995	0.997227
Threonine (3TMS)	1	0.977685	0.512767	0.0560417	0.984629	0.634887	0.29863	0.0370446	0.801011	0.369542	0.997454	0.806394	0.990282	0.219067	0.713367	0.947064
Tryptophan (3TMS)	1	0.482892	0.726725	0.8256	0.997976	0.992017	0.106677	0.0847485	0.290224	0.237312	0.995778	0.884631	0.92254	0.967729	0.986862	0.99999
Tyrosine (3TMS)	1	0.415357	0.314442	0.423008	0.997721	0.961934	0.020823	0.0175408	0.235973	0.131779	0.981162	0.497824	0.672551	0.694143	0.887373	0.998887
Valine (2TMS)	1	0.857997	0.131116	0.154334	0.979439	0.831076	0.0325031	0.0341226	0.524967	0.296818	0.976012	0.334789	0.5484	0.487401	0.787493	0.995994
