# Supplementary material for: The homeostasis of β‐alanine is key for Arabidopsis reproductive growth and development
Source: Plant J. 2025 Apr 3;122(1):e70134. doi: 10.1111/tpj.70134 (PMC11969031; doi:10.1111/tpj.70134)
Supplement: Supplementary file 17 — Table S5. Normalized primary metabolites from rosettes and seeds of agt3 and pyd4 knock‐out lines. Refer to Figure 3. [file TPJ-122-0-s009.xlsx]

## Sheet: GCMS_rosette
Metabolite	Col-0-1	Col-0-2	Col-0-3	Col-0-4	Col-0-6	Col-0-8	AGT3-1-1	AGT3-1-2	AGT3-1-3	AGT3-1-4	AGT3-1-5	AGT3-1-6	AGT3-1-7	AGT3-1-8	AGT3-2-1	AGT3-2-2	AGT3-2-3	AGT3-2-4	AGT3-2-5	AGT3-2-6	AGT3-2-7	AGT3-3-1	AGT3-3-2	AGT3-3-3	AGT3-3-4	AGT3-3-5	AGT3-3-6	AGT3-3-7	AGT3-3-8	PYD4-1-1	PYD4-1-2	PYD4-1-3	PYD4-1-4	PYD4-1-5	PYD4-1-6	PYD4-1-7	PYD4-1-8	PYD4-2-1	PYD4-2-2	PYD4-2-3	PYD4-2-4	PYD4-2-5	PYD4-2-6	PYD4-2-7	PYD4-2-8	PYD4-3-1	PYD4-3-2	PYD4-3-3	PYD4-3-4
1,6-Anhydro-beta-D-glucose (3TMS)	198904	255617	224450	305954	174144	159972	90725	158379	102136	159462	114042	80410	65842	208918	263090	369766	74161	200051	78120	206887	97473	247030	333437	303656	97131	202296	160106	71047	197777	69164	69537	86167	212354	242612	53713	78199	62313	65149	69111	244772	290934	124882	133863	146754	60407	146592	130092	229509	159575
2-Oxoglutaric acid	5603	3103	3027	5857	5022	6435	3955	3382	4424	6551	3386	3779	4159	3765	2759	3434	4090	4541	4354	4146	4945	6139	3065	4266	4118	5531	3501	4059	4392	5253	4937	4924	3633	4379	3602	4137	4540	3953	2875	5415	3150	5014	4610	3141	4808	4218	3077	5984	3894
4-Aminobutyric acid (3TMS)	18892	17429	21634	31315	19775	22255	9826	17394	14174	16581	12048	11621	5498	17381	39929	50603	6334	22575	10238	12406	15943	48413	13825	22707	8645	19062	14987	7016	20676	8601	8472	10595	11111	16235	4535	6427	6751	6838	7570	20169	14008	17627	15331	11143	5105	15289	11419	24903	25660
4-hydroxy-benzoic acid (2TMS)	1399	3527	3996	2270	2158	1336	2563	3956	2519	2822	2534	1605	2273	1769	3437	4333	2426	3155	2515	2883	2658	2812	3748	3826	2465	3257	3418	2409	3138	1073	2415	2928	3429	3130	2194	2407	2202	2434	3062	3146	3479	2698	3033	2978	2039	2868	3497	2204	3706
Adenine (2TMS)	2504	3004	2504	2813	1976	1298	1878	2506	1540	1880	2022	1245	2003	1392	2254	4013	1535	2222	1927	1976	2102	3090	2446	3626	1748	3506	2256	2142	3181	1246	1320	2679	2294	2166	1292	1645	1144	1992	2049	1903	2490	2239	2295	2622	1501	2557	2359	2371	2951
Alanine (2TMS)	892163	982155	756977	981973	982819	1142314	585410	879790	753638	1302107	838612	426341	421515	938682	1128151	981701	391599	731374	1007082	1179291	738086	1251670	969303	1381855	481433	1237693	642216	770094	1367910	327347	358887	829923	832747	911555	240918	358208	362691	334147	381051	1447491	1002872	781832	671332	956666	345619	867738	1198735	1240693	1060368
Alanine (3TMS)	6449	33490	43049	9657	20931	7447	8850	22721	9408	19609	19878	2712	6394	9919	53306	44658	3699	17133	15912	22191	14130	39570	62309	68430	6667	29448	27292	11556	39360	683	3117	15068	29118	27977	2627	3904	3543	4240	9958	60570	56649	13968	13845	30489	2525	17356	34380	24287	43224
Altrose (1MEOX) (5TMS) MP	557712	434486	349964	639084	478488	508476	362670	566387	444833	748854	497667	342009	368581	600922	634819	733860	321899	511835	496205	740127	528681	844585	717677	908132	300815	592346	479066	478523	792226	244682	205574	465372	500915	566659	180810	213901	194499	223680	239400	699971	531788	473184	437727	542688	260770	543491	657990	730562	635191
Arabinose (1MEOX) (4TMS) MP	228397	346078	360175	202848	222265	100423	120628	219755	255084	125327	37973	208215	63624	87007	111788	269320	129191	350906	164938	137643	117820	125569	213512	118969	201235	165711	269882	64353	116325	209475	166156	133311	209309	141685	81458	114690	153008	136805	132934	67941	85695	150013	257911	91942	158859	203580	156340	136589	150713
Ascorbic acid (4TMS)	256146	285111	135542	34371	32191	38441	180820	201711	111151	55926	73519	112680	57911	27332	220238	94556	87640	43686	30879	250606	144110	35125	116843	196950	84481	63854	30569	55568	242240	87824	63039	208495	103698	30890	45812	92173	30622	72622	75071	22386	79473	88514	48362	252737	68947	190199	194879	34319	270521
Asparagine (3TMS)	31716	10239	5949	44812	15593	36575	14354	8886	16194	28485	10843	15307	11620	17477	7528	9603	13754	16333	15085	13992	15659	19305	5053	8202	11347	20202	5975	15243	15029	27926	14034	14143	8259	13082	9334	12533	11573	8278	6103	14906	5963	16027	16088	6419	14141	11736	8462	23290	7397
Asparagine (4TMS) MP	4909	14779	12384	10262	11313	5690	5525	9507	5412	10179	9562	1934	4117	4493	13623	16160	2724	9492	6948	8126	7241	14838	10862	15434	3843	14444	10356	6143	16334	1010	2974	7645	11527	15687	2676	3649	3110	2321	5113	25074	13790	9008	10519	8319	2200	7150	11414	13988	12937
Aspartic acid (3TMS)	469244	359141	270150	494099	372418	450910	378490	335120	520850	611653	198962	339377	326771	249038	208803	318042	365909	447387	511400	278331	403127	367796	173869	259251	379504	571488	324585	343631	363510	476690	410519	414877	313780	360394	266499	347386	410248	297722	272708	379252	190497	337261	431864	201147	345443	359851	357244	381038	303575
Benzoic acid (2TMS)	5719	11330	13973	7815	7258	4743	14101	22080	17285	15340	11127	9342	10543	13900	19229	24138	11440	19896	13017	15956	13783	11513	16175	17048	11020	13685	17670	9996	12874	7704	11122	12215	14089	12674	9284	12189	10050	9637	9874	11235	15800	12692	13169	12515	7819	11866	14886	10122	13122
beta-alanine (3TMS)	5919	7772	6920	9215	6998	5396	3785	6590	8887	7782	4414	3516	2285	4977	6870	9605	3486	7030	6676	6302	5263	7882	6032	7456	3525	9200	5185	3940	7929	4163	3476	4948	5383	6002	2027	3046	3571	2594	2722	8482	5361	4822	5434	4561	3036	5657	6275	7740	5358
Butanoic acid, 2-amino- (2TMS)	5730	6814	6617	6464	5571	5265	3748	6164	5330	5989	4036	3473	2314	4969	6871	7077	2501	5866	6043	6068	4660	6727	6384	7643	3534	6734	4857	3822	7015	3047	3291	5013	6329	5597	1823	2942	2781	2648	2508	7432	6380	5379	5189	4971	2853	5405	6730	6053	5297
Citramalic acid (3TMS)	1672	1165	1347	2043	1395	2167	1153	1441	1253	1911	1291	694	1004	1818	1431	1413	865	1201	1298	1453	1346	1985	1362	2074	799	2310	1066	1294	1615	622	702	1196	1128	1040	581	702	711	696	576	2166	1624	1767	1159	1417	742	1268	1401	1803	1497
Citric acid (4TMS)	743761	426563	387717	673858	507682	794192	572654	528883	731929	882248	354960	535455	634726	482463	338491	478472	638029	671587	652490	464834	685712	650003	319904	515120	602247	835331	472359	608132	573894	702912	631487	649924	431960	427476	498324	577523	596940	571018	460533	649605	393101	559235	579991	363108	603294	516429	462779	631894	519143
Citrulline or Arginine	5668	5146	3141	7673	4929	5232	5590	6327	6044	11784	5771	3829	4985	4266	4600	6420	4724	6263	6077	5972	6326	8548	3835	7319	4676	9001	4638	6829	8528	4709	4770	7406	5087	5650	3732	4792	4992	3383	3421	8075	4282	6241	5779	4536	3585	5546	7057	7974	6687
Dehydroascorbic acid dimer (2MEOX) MP	727376	865327	942517	1202369	825400	1057854	500257	589451	644178	1116554	466007	458745	353397	841051	820689	964504	521539	1190628	787569	725155	416909	1001648	939181	708300	552674	1124003	665817	302077	758443	452266	417378	502339	839560	684747	321711	411748	594788	357520	362871	719796	869945	477218	544572	624378	429955	723775	521112	1038076	509066
Erythritol (4TMS)	3584	4460	3814	4831	3205	3499	2860	4302	3988	4818	2801	2496	1634	4180	4870	5972	2202	4542	3636	4147	3670	3968	4115	4698	2256	3867	3801	2214	3841	2131	2043	2792	3710	3956	1410	1977	1999	1955	1662	3878	3824	3209	3075	3085	1596	2779	3537	3560	3190
Fructose (1MEOX) (5TMS) BP	160443	123756	104526	131836	136864	164214	133819	219330	139324	302479	190707	110539	133677	198065	250731	245262	127703	161603	156799	314779	182105	362711	271449	372770	103271	212380	152067	168236	319202	70987	63255	172330	166351	168519	63909	65658	54945	72348	90906	271358	201715	143743	148791	222825	84047	174874	238552	288005	250060
Fructose (1MEOX) (5TMS) MP	257378	211826	203540	263168	248562	307405	199326	337819	243746	503795	296081	178946	193325	348644	404499	419295	205094	289129	283317	485240	277627	581014	452210	595910	170383	367651	272475	255499	494440	112388	106872	251513	303893	300454	103186	100292	94448	113113	141511	482430	347414	235332	254531	338659	138234	288451	342631	484950	361878
Fucose (1MEOX) (4TMS) MP	38373	38499	41971	41917	36642	39329	30713	43357	33275	39581	30305	28930	21028	40185	42684	52048	24344	41318	36305	43173	35987	45808	41633	45847	26565	40379	41519	25991	42062	30581	26061	33672	42862	41285	22053	25080	22424	19503	24516	47526	39877	43318	36286	35341	22888	33958	35237	47929	40688
Fumaric acid (2TMS)	755830	527105	551236	1758497	745768	1429356	750384	608363	680407	1432207	592064	476200	738424	1386415	704906	719489	577557	788518	746433	760987	713010	1054432	539875	821559	554244	1118877	538054	768513	744255	703436	544672	816662	482096	582177	529588	575209	569621	339056	298894	1123252	631936	926136	622367	623923	460633	678058	585026	1023253	810594
Galactinol (9TMS)	15035	18246	22109	57167	10414	11892	15421	21387	16202	24471	15936	12665	11763	57876	23360	60109	16278	44229	16394	15569	22259	21268	15807	15574	10594	17773	20977	10912	14035	19456	15804	15357	16408	22095	18759	23359	15702	5237	7493	13272	16696	21353	14687	9752	7382	14803	11851	23968	16473
Galactose, 3,6-anhydro- (1MEOX) (3TMS)	29564	46486	45228	17631	28237	11283	17988	32809	24302	10601	11503	16148	5731	26926	34224	31890	9159	32456	41027	20821	22189	25244	34950	26115	12456	32993	25584	12918	20567	9153	10169	19382	29411	31191	6667	7327	8417	6867	10149	24868	31190	16137	20012	20969	9317	22539	21880	24034	17587
Galacturonic acid (1MEOX) (5TMS) MP	435	609	548	1116	471	762	273	339	443	556	272	312	182	381	301	617	264	487	513	414	246	515	403	324	386	444	383	207	340	314	263	240	354	386	187	237	292	166	254	358	364	257	322	245	278	321	347	490	260
Gluconic acid (6TMS)	9613	12884	10699	11655	9234	10150	6352	9552	8536	9313	5058	5160	3654	9602	9333	11432	4561	9657	9497	7024	6691	8594	7726	9087	5480	10046	7477	5880	8774	4876	4456	6753	7958	9218	3401	3899	4772	3695	3713	8513	8025	7543	7721	6156	4531	7150	8511	8263	6301
Glucose (1MEOX) (5TMS) BP	94921	71578	54694	111474	83333	85460	60016	96087	72502	150182	82175	55393	56560	93326	102351	128261	52899	84034	78313	128446	92809	168697	118257	185675	46856	102657	75350	76859	148701	39799	33331	76742	80462	92342	29724	33963	30506	35581	38669	126412	82381	77999	71580	88363	41885	86066	112721	130367	107808
Glucose-6-phosphate (1MEOX) (6TMS) MP	924	568	587	1002	693	1149	619	406	791	898	450	603	747	567	410	511	759	789	904	521	906	972	460	458	1049	1315	605	565	790	991	1151	797	526	759	709	584	817	567	505	639	446	609	714	430	1004	682	427	872	570
Glutamine (3TMS)	301628	153535	110274	494888	219346	378473	210851	188441	261083	518316	203625	170507	185438	225372	157055	199639	163649	310029	236979	251939	226171	462344	98544	194752	154619	400206	148275	222710	337619	269304	167813	281980	155980	228823	129536	157175	166861	108878	94139	405342	126916	227999	208394	121727	154323	206739	193620	423710	192196
Glutamine [-H2O] (3TMS) MP	5995	12003	10843	7974	7700	5042	14009	15313	10782	20082	18685	4905	13868	4185	15294	17738	11062	11634	10789	8698	15930	15078	11561	20211	9497	20533	13966	15484	22915	5230	9805	20402	14239	13740	9752	13880	10390	9181	11772	21467	16380	12758	14354	12657	6834	12787	21887	14854	25288
Glutaric acid (2TMS)	200	180	317	182	215	325	209	263	233	259	163	173	209	202	289	266	163	216	257	160	196	172	239	249	215	320	225	76	216	197	217	209	229	212	191	138	239	217	195	175	251	213	280	191	170	208	213	231	196
Glyceric acid (3TMS)	44412	39774	28756	41256	45462	32093	31285	44465	36075	50245	39215	27810	27866	57084	47709	58285	20832	41239	39418	52206	38411	59984	45081	70293	22345	49818	39119	36177	56282	26313	21468	46041	41330	51360	17278	28294	21004	18593	19200	66160	48353	47529	31998	43815	18887	32861	49033	48193	41451
Glycerol (3TMS)	110931	135459	139795	112563	116916	118801	95709	171398	140248	148158	99534	139357	62880	97307	176334	175024	67113	130131	131141	163724	116904	147754	148317	201473	98298	124721	149036	109241	149601	119606	120420	116847	141270	141697	58285	64750	82800	69020	74940	136506	126632	133951	150020	118217	83389	120208	190408	117257	123758
Glycerol-3-phosphate (4TMS)	1414	1507	1403	1644	1190	1145	1473	1930	1666	2088	1032	1287	1308	1217	1643	2097	1317	2129	1468	1164	1749	1623	1259	1483	1603	2035	1720	1187	1566	1975	1779	1614	1454	1599	1297	1457	1116	1219	1160	1525	1291	1405	1985	1047	1313	1423	1316	1882	1677
Glycine (2TMS)	1032	1550	1761	944	NA	1495	NA	1787	1048	NA	1612	1043	1513	1170	1683	1769	1031	1189	1269	1189	NA	1222	1590	1734	1183	1577	1605	1875	1905	1244	1184	1817	1854	1213	1017	1452	883	1916	1833	1417	1822	1286	1792	1490	NA	1459	1681	1258	1700
Glycine (3TMS)	102739	84456	70644	96356	118425	157028	46368	55683	49265	91078	69416	31563	32582	74458	75763	71193	28202	47006	70555	85762	57970	114363	57226	116179	33189	87873	48669	62587	131719	42356	41836	83619	90672	98730	26895	40320	42632	30845	44163	231703	108851	90696	80543	95390	41025	55274	87867	94779	75315
Guanidine (3TMS)	136	672	560	852	335	69	238	641	267	99	339	120	243	186	493	1125	95	610	361	337	358	161	1073	1000	365	379	525	157	836	239	343	610	1063	861	319	348	169	469	549	365	787	501	724	667	336	530	686	653	728
Hexacosanoic acid (1TMS)	884	2930	3006	956	1080	768	1857	3121	1597	1297	2072	853	2026	934	2941	3592	1313	2187	1865	1401	2033	1320	3016	3309	1768	2241	2926	2107	2934	1078	1660	2655	2971	2169	1656	1953	1558	1945	2378	1578	2755	1668	2943	2688	1144	2449	3013	1094	2867
Hexanoic acid, 2-ethyl- (1TMS)	8023	16068	17590	NA	9373	6548	15438	16935	10717	10066	NA	9870	NA	8451	17123	16688	13248	13912	12740	11214	12622	10796	NA	18128	13304	14099	17153	15036	14779	7685	12381	15048	16956	NA	13818	14050	NA	14402	18868	12016	NA	NA	15172	NA	9875	14698	19856	9724	17340
Histidine (3TMS)	1797	1498	1253	4492	1791	2884	973	850	1209	2764	851	1046	698	1743	990	1285	1195	1842	1441	1139	896	1963	1096	896	1312	1673	1041	759	1174	1581	1088	890	1090	1311	754	845	1205	567	597	1470	1029	1105	870	872	1059	1098	840	1899	653
Homoserine (3TMS)	5902	5888	3899	5531	6428	5678	3135	5237	4315	6547	4889	3441	3157	4540	4664	6115	2416	4735	5668	6137	4240	7326	4364	7640	2513	5603	3953	4263	6929	3168	2271	5254	5469	5133	2189	2328	3126	2560	2872	10375	6464	5744	4190	5294	2866	4393	6546	5823	4953
Hydroxyproline (3TMS)	4892	6076	6960	5782	5166	4663	7626	11217	10758	13978	6763	6626	4936	14780	9919	16540	7380	15190	12774	9331	10007	11053	7978	12394	6344	9556	8429	6317	9740	8224	7015	9825	8389	7988	5600	6521	6597	4158	4282	8362	9228	7382	8175	6008	4757	9085	9757	9409	8200
Indole-3-acetonitrile (1TMS)	36131	72462	46433	50437	27898	24460	48180	61253	43036	31386	33634	30435	18250	63026	68974	71914	31635	65681	47734	40956	45418	30024	48297	46007	21901	38867	32118	30609	38064	17435	18311	29153	34445	50286	17747	20673	15939	9716	11649	21393	44303	36739	28397	35299	14978	25243	37424	23261	23765
Isoleucine (2TMS)	31866	32784	34331	34492	31224	27940	19824	36368	26832	31537	24914	18881	12558	29238	46573	61055	20856	34734	25386	36237	25884	38570	33904	41823	19229	38819	27000	20433	36237	19035	16549	25204	31218	25674	11241	16071	13858	13842	16502	33963	31038	27743	29052	29145	16517	27326	33291	33049	35432
Isopropyl-beta-D-thiogalactoside (4TMS)	79806	105806	81247	51672	69296	42782	53404	90332	84504	81214	52222	49683	39435	87765	96946	135271	53345	123595	76014	82791	65824	86981	92899	97818	50277	97153	72060	51022	88049	61205	47239	65450	79313	83372	40909	47367	47714	33074	32867	66170	83293	66271	68224	56289	39308	63758	73149	71037	60096
Itaconic acid (2TMS)	4764	8200	7896	6160	4939	5923	6620	10307	5989	7756	8124	3986	6236	7303	11420	11317	4673	7335	7532	9016	7869	9215	11601	14429	5382	9855	8552	7590	10677	3095	4544	11391	9641	7367	4131	5445	4413	5577	5875	11440	12327	9229	9023	10491	4684	7912	10789	8668	10793
Leucine (2TMS)	32399	30068	33185	35855	30025	26527	17472	33431	22707	28877	25117	16017	11208	27036	46532	73793	21584	33024	21765	33045	25044	35226	30225	38466	15562	39501	23628	19442	35116	17530	14689	22134	26481	23575	9668	16639	12124	11941	14664	31533	29122	24050	25462	27214	14492	22997	29120	29459	31219
Malic acid (3TMS)	107341	75144	77495	153192	100900	151104	104142	96793	113768	165738	83853	79185	113628	134749	74617	100647	105775	108072	110281	83877	121723	126319	68310	104108	96385	167716	87095	114358	97031	142551	101759	130113	84019	87695	96782	112334	105823	73868	62592	123008	83487	128170	95829	76666	94154	94538	82245	140702	119454
Malonic acid (2TMS)	167	242	165	196	163	162	178	256	188	232	129	220	139	161	228	292	143	207	200	205	225	215	218	266	166	216	217	151	188	206	159	154	208	161	105	156	139	141	110	247	207	236	189	158	159	161	187	167	217
Maltose (1MEOX) (8TMS) BP	43213	49828	54417	46276	48104	41694	29461	65112	57735	52183	30124	35424	21746	39424	45673	62779	31764	58470	51068	52645	42415	51025	57594	60259	41383	54979	58898	28272	50968	53815	43432	47753	72725	52225	30054	33062	48218	33917	30181	46305	50738	47518	57213	45188	46986	48702	58222	55578	43723
Mannose (major)	10714	10775	6927	11498	9664	6075	7189	12393	7827	12780	8389	6834	5320	12629	13107	18080	5491	10251	7624	11781	8326	14596	10809	14465	4573	9230	9043	7343	11852	7535	4622	8329	10262	12068	4541	6454	4682	4024	4687	15478	11764	10704	8191	9073	4471	7558	10610	11718	9881
Methionine (2TMS)	14403	13169	10802	15929	10896	15027	9233	12686	10953	16210	11924	7129	7206	12768	15757	15949	7533	12012	12976	15523	11828	19949	11880	18695	7033	17212	10041	10573	17737	6847	6595	12473	11723	13459	5058	7104	5955	5062	5437	20806	13929	12072	9641	12525	5442	11230	12371	14197	13357
myo-Inositol (6TMS)	384679	388813	399989	523064	331813	407914	336471	487916	424249	612040	312213	278320	249993	580980	453588	620906	277647	579452	411603	459941	383354	542396	419639	503284	264883	488151	403506	262994	462161	299380	262917	391334	468537	430623	232328	278638	291505	177230	185757	467991	460216	438613	403584	343806	194467	404259	395782	488935	405139
Nicotinic acid (1TMS)	3240	6833	5419	5672	5282	2218	2815	4509	3782	3334	2237	2680	2487	2814	4145	5965	2491	4696	3898	3114	3352	3407	4246	4413	3584	4696	4561	2407	3988	2455	3832	4001	4669	4910	2864	2985	3366	3075	3066	3709	4086	3060	4982	3243	2633	3751	4093	3734	3720
Nonanoic acid (1TMS)	6297	5814	11225	10115	5868	6051	5288	8737	9814	7581	6094	7910	5478	6719	8410	9313	5478	6921	5787	6590	6208	7637	10160	9849	6013	7858	6054	5670	7084	5531	10437	9001	6607	6822	5291	6376	5280	5876	6818	8156	13185	6607	7217	8438	8004	5852	6558	5216	7176
O-acetyl-serine (2TMS)	3392	3713	3094	4409	2991	3571	2318	3397	2867	3498	2196	1776	1348	3023	3127	4490	1390	3124	3038	3260	2889	3667	2811	3740	1678	3618	2647	2022	3705	1780	1838	2611	3010	3057	1237	1600	1741	1304	1436	4154	3171	2813	2506	2662	1420	2408	3091	3267	2733
Octadecanoic acid (1TMS)	33933	34366	32802	34874	25380	60055	24028	24481	26921	30162	22668	27738	23457	30952	24631	27936	24531	82974	27143	27471	25644	28790	25919	28041	25862	32736	25294	24423	28527	44540	35241	26056	29891	27373	29280	31440	27222	21644	22655	27002	26162	24212	26310	29917	25942	25540	26798	31483	26263
Ornithine (4TMS)	8444	7581	5129	9074	9081	8767	4068	6299	5276	8667	5070	3863	3189	5039	5570	7028	3778	5901	7029	6654	4968	8139	4163	7055	4206	7479	4655	4700	8289	4826	7618	7190	6702	8473	2963	3460	4445	3347	3366	11469	6405	6182	10282	5501	3645	6089	5916	7887	5207
Palmitic acid	155757	257520	271964	201304	198758	124521	192687	250576	206187	222155	193196	152312	189617	171046	255885	275585	176343	409221	216363	208895	216012	211977	256168	264174	204677	248653	244298	198744	222195	137932	230003	205759	260366	232273	196259	214804	202436	179366	209288	222453	251975	197017	212620	228488	174149	221438	238558	209054	252852
Phenylalanine (2TMS)	55048	46293	44978	55564	45176	52639	31681	47518	40170	53356	35625	27511	22723	39157	49992	66672	30600	50395	42380	48386	39704	59197	41518	54906	28277	59417	38874	31571	51079	28854	26479	41213	43322	41727	19727	26470	25623	22775	24954	57381	41149	41430	43756	42074	26016	39722	44769	49666	46455
Phosphoric acid (3TMS)	11472	9805	9651	10804	10023	11517	10116	8127	9476	11569	7327	8311	11700	6446	7133	10303	6873	10434	14255	7722	13986	11863	8937	10951	10271	17270	10012	12335	12759	12801	15609	16058	9082	8971	10025	8285	9792	12075	11740	10380	8174	10036	14929	8437	12275	10679	7516	11465	11368
Proline (2TMS)	398475	423280	545666	668339	344410	417926	970386	1139539	1175566	2277892	1132203	704824	613109	2970582	1489587	2347553	1086656	2235998	1372462	1345829	1370680	1566794	895005	1780123	506436	1043757	794967	856275	1211771	688951	578263	908156	734098	664461	570941	780148	424786	309444	233461	785753	1111646	925086	696483	723035	334817	885272	990152	1072063	902566
Putrescine (4TMS)	20622	21139	15860	36762	22328	23733	13331	20295	20530	27331	13761	14104	11196	18118	29296	28557	12543	31264	18063	44705	28138	35798	31900	53835	16397	31602	18409	19227	43212	16236	19651	27310	8507	20399	7181	8656	11759	12174	7994	39943	45061	20410	19000	31235	11560	32495	22405	24767	23409
Pyroglutamic acid (2TMS)	581250	NA	NA	585034	393615	600141	400216	NA	522040	654667	NA	376298	NA	360391	NA	NA	376779	NA	527543	NA	NA	NA	NA	NA	NA	NA	NA	NA	NA	535678	NA	NA	NA	NA	NA	NA	432710	NA	NA	NA	NA	NA	NA	NA	363058	NA	NA	NA	NA
Pyruvic acid (1MEOX) (1TMS)	20094	17440	15373	22721	24276	25123	13205	14332	13839	21298	16577	11872	11208	17523	15635	19794	7298	16087	18095	19684	16537	22024	20436	23169	10694	21468	18455	15468	22613	9878	12292	19864	17143	18381	8023	11223	9533	9570	10774	25254	19081	22057	16234	18338	11196	16397	18908	22956	18100
Raffinose	11700	10958	17346	38693	7493	14267	11161	15950	16660	23047	15709	10449	7935	87754	27657	55133	10414	40616	13141	26489	20541	27244	13706	15230	6728	17948	14371	7512	11738	24166	11318	11366	12037	19258	11406	19705	8367	2103	2715	13688	16125	20298	9744	9775	4719	11400	9442	22782	10589
Ribonic acid (5TMS)	469	584	620	470	503	402	321	543	418	372	243	321	153	499	519	611	239	476	475	405	405	430	530	504	278	533	390	252	499	272	202	339	429	503	200	180	255	217	168	579	537	333	431	418	232	358	388	450	367
Ribose (1MEOX) (4TMS) MP	19225	19317	18905	17992	17985	15233	13143	19816	15812	18593	12001	13548	8664	17501	19424	24561	10867	21282	16272	19125	14797	18392	18749	20141	12621	18005	18029	10227	17532	12372	11891	14955	20692	19608	9376	11630	10169	9372	9760	18283	18300	18612	16397	15572	9577	14942	17661	17555	17001
Serine (3TMS)	324449	339344	312458	442796	327301	361546	264931	357730	348164	502915	270997	214815	177298	353560	389767	557405	213497	379236	384273	386829	293089	467981	293217	428022	221384	444239	296341	244467	446773	289938	244296	357615	366696	436185	163158	223827	227752	150832	164567	489773	358560	356428	352325	295080	205184	327740	385745	461269	336522
Serine (4TMS)	2717	13764	17202	4891	7836	3024	4319	10746	4693	7929	7151	1549	3113	3754	18076	26236	2165	9438	6998	7713	6391	14251	19692	21959	3378	12535	13268	3932	14368	NA	2521	7132	13830	15758	2065	3059	2655	2314	4726	22334	20644	6973	8129	10527	1762	7507	12123	10918	15379
Shikimic acid (4TMS)	63076	60271	54254	77674	54469	66270	43828	64037	49857	84029	44319	36542	35844	62357	64126	81013	34739	66400	57021	72941	50848	84080	63910	79967	36595	65739	55750	42523	73484	37435	33121	54571	57213	61812	26175	31939	28801	26297	28005	84109	60967	56064	55667	53033	28936	53593	61242	72884	60858
Similar to L-Glutamine	854	878	724	1276	799	971	826	1010	1014	1540	764	589	758	717	847	1160	760	1021	892	985	978	1340	719	1116	620	1503	898	704	1284	804	703	1041	1013	1020	503	722	772	420	444	1411	810	882	951	597	561	929	1228	1327	1018
Similar to Methanolphosphate	2197	1437	1018	2195	2084	967	1634	910	1241	1922	845	1793	1832	870	777	1206	1477	1608	2299	1111	2146	2011	1294	1698	2358	2613	1392	1862	1792	2510	2357	2364	1172	1148	1623	1321	1131	2199	1650	1630	909	1571	2481	1270	2115	1678	877	2593	1567
Similar to Uric acid (4TMS)	22223	33676	9441	22011	9052	9435	3866	14028	5270	5832	2452	2883	1855	4421	4485	13061	2923	6912	4236	3797	3469	4468	4759	4867	3388	5476	12696	2703	6812	2089	1902	1876	3433	4847	1009	1655	5569	2098	2017	3827	3329	3854	4618	2584	2352	4543	23485	4296	3276
Similar to Uridine-5-diphosphoglucose disodium salt	403138	609441	514370	984762	401023	309600	312623	483270	335845	584326	287383	264700	251706	389301	555115	923182	267942	644807	268205	495665	359512	654374	616230	797009	348534	681961	430565	257575	570947	263639	289287	318262	475857	523788	208066	259751	213734	257286	232222	550989	583156	386136	465219	367448	238173	478535	365046	566502	474193
Sinapic acid (cis)	41176	38897	31899	49998	35043	32944	31774	34303	51350	58616	27824	31051	30030	35420	31096	42602	37088	61025	48219	47220	40561	53695	31297	38198	35278	59719	34119	29429	43384	41826	42255	34960	37599	38208	27953	32048	38547	31709	22801	54257	31639	45152	44874	30233	35707	39441	28199	39534	30539
Sinapic acid (trans)	23109	35594	43000	33339	25330	12608	24365	41256	13070	24090	20259	19437	20215	20471	36747	50580	11505	17720	16533	27950	30122	21980	43490	45629	26487	26372	39369	23245	35988	14047	21214	27088	38650	28108	19979	21019	15074	20029	26364	15613	38834	16663	39550	30854	21116	24745	37445	26155	36339
Spermidine (5TMS)	53511	37777	31426	66242	42757	28903	15665	21869	2913	43146	15046	2056	22409	16829	31113	16252	8201	47183	1589	26907	16025	35792	26371	44620	955	71580	4063	14252	51907	3776	2436	26528	1441	13092	11899	10789	2822	9871	16167	71033	23009	30094	2863	25172	6271	4091	NA	73128	37952
Succinic acid (2TMS)	167975	138112	142734	362160	194990	267279	172441	178664	159569	316442	125267	117749	140740	246198	170864	229617	127352	190574	176343	182755	170644	247759	139853	197632	123545	217455	145528	157369	197696	129209	113495	175000	138886	147270	101823	126129	115029	95995	91273	251721	158545	215819	172783	139136	118086	163800	164477	235148	194768
Sucrose (8TMS)	171191	166811	175647	172664	160936	195499	151098	170062	156795	186567	157641	141881	134028	190612	181746	189146	148328	179897	160056	186036	156358	195225	175574	188553	140635	175966	161288	155869	182850	150654	138417	158927	168432	166065	122734	139316	133494	116004	117575	193524	179569	171834	161226	174907	128209	162514	173424	181186	170462
Tetracosanoic acid (1TMS)	2045	4214	4279	2072	2094	1606	2627	4241	2366	2458	2934	1706	2904	1827	3844	4637	2215	3300	2722	2362	2888	2077	4258	4379	2492	2915	3945	3011	3780	2071	2806	3537	3930	2940	2467	3018	2519	2964	3285	2182	3848	2364	3874	3367	2058	3031	4527	2070	4414
Threonic acid (4TMS)	7487	7464	6401	8285	6281	6759	5763	8264	8521	10268	3499	5284	4441	5687	6367	7149	5671	7850	8027	4743	6301	6097	4308	4999	5658	8838	5624	4878	5967	7046	5818	6006	5910	6917	3666	5064	6129	4171	3641	6619	4449	5192	6773	3491	5027	6101	7713	6304	5022
Threonine (3TMS)	299518	359176	384465	349585	291412	260959	263066	484870	389973	426452	233134	277691	165054	408583	414247	720004	239713	564308	398051	372002	352497	429338	393531	424312	251615	421933	407911	214650	401752	322346	241030	337366	480237	428696	197851	224159	287443	166877	198861	391948	371844	382071	380056	265121	228078	394742	422824	469894	368751
Trehalose, alpha,alpha'-, D- (8TMS)	16817	14412	16344	12293	33611	34684	10131	25675	23385	26420	19166	18695	6012	41996	21266	20477	8349	22678	30578	20107	25596	26994	21190	25381	17568	13045	19990	11997	18422	17004	22734	27741	37891	24612	5121	14896	17964	12181	8501	23461	15416	24501	27612	14386	13727	15912	20128	14700	12301
Tryptophan (3TMS)	1426	2632	2382	2681	1605	840	3052	4877	2681	2630	2214	1485	1907	918	3344	5371	2675	3373	2384	1960	3186	1815	1872	3699	2777	3951	2389	2569	3382	1869	2962	3450	2372	2203	2135	2652	2177	2296	2611	1411	1926	2057	3890	2186	2154	2473	3949	1438	3507
Tyramine (3TMS)	10274	11154	10497	10968	8434	9966	6005	7800	6786	9439	5271	4337	4066	8330	10755	10353	4501	8873	8616	9488	6729	9876	9794	12589	5200	9910	7760	5994	9502	4383	4990	7863	9291	8479	3690	4325	3456	3652	3680	11370	10264	8509	7294	9369	4251	7468	8446	7611	7439
Tyrosine (3TMS)	13922	14158	13896	15396	12243	11545	8582	13500	28156	12185	8416	8867	5082	10256	13375	22891	8873	15611	10412	12879	11646	14135	10360	13340	8551	13192	9765	6855	13219	10520	9127	9795	11020	11643	5841	8224	7130	6055	7213	11267	9958	10327	12697	8348	7735	10490	10853	13448	11393
Unknown (sugar) 20	341862	462625	324367	533474	277491	527219	220546	318918	299279	232513	132452	172122	74529	339489	293050	458759	137623	392223	344879	229583	302373	155663	175997	163602	148068	203695	282625	120912	316707	167915	182098	211318	288743	522565	112946	153702	180832	63713	114983	119218	153934	417480	308560	144481	107679	172900	332931	179158	125934
Uracil (2TMS)	898	2003	2727	1011	1622	350	1428	2797	1712	2359	1592	994	1144	802	2574	4288	1759	2059	2193	2401	1606	2482	3008	2546	1414	2861	2332	1442	3323	895	1152	1933	1876	1707	875	1410	1092	1525	1738	1104	2170	13160	2220	1938	881	2084	2194	1452	2086
Valine (2TMS)	119196	126389	131764	143202	118455	119202	81636	135264	106571	135648	103435	70789	51174	123144	176496	196750	71236	131585	109683	141196	103320	153638	139810	170863	68991	139389	102570	84472	153555	67574	59270	99062	123383	108744	40035	61991	53682	49777	58032	150121	133853	114144	106179	123168	56308	107728	136684	143594	135828
[truncated: 12 more columns]

## Sheet: GCMS_seeds
Metabolite	Col-1	Col-2	Col-3	Col-4	Col-5	Col-6	agt3-1-1	agt3-1-2	agt3-1-3	agt3-1-4	agt3-1-5	agt3-1-6	agt3-1-7	agt3-1-8	agt3-2-1	agt3-2-2	agt3-2-3	agt3-2-4	agt3-2-5	agt3-2-6	agt3-2-7	agt3-3-1	agt3-3-2	agt3-3-3	agt3-3-4	agt3-3-5	agt3-3-6	agt3-3-7	agt3-3-8	pyd4-1-1	pyd4-1-2	pyd4-1-3	pyd4-1-4	pyd4-1-5	pyd4-1-6	pyd4-1-7	pyd4-1-8	pyd4-2-1	pyd4-2-2	pyd4-2-3	pyd4-2-4	pyd4-2-5	pyd4-2-6	pyd4-2-7	pyd4-2-8	pyd4-3-1
1,6-Anhydro-beta-D-glucose (3TMS)	126996	193934	134457	98439	75056	77942	43045	200698	39264	23011	22140	24643	50997	23731	16970	49001	29535	33960	23085	56792	35237	32801	69143	40198	58696	189889	57326	53761	53375	81411	40543	50396	51834	57736	96366	104480	106623	59864	63405	67058	60689	34316	81423	68675	109449	42963
2-Oxoglutaric acid	1153	1861	1518	1614	2233	2493	1222	1522	636	719	552	972	1391	691	767	1145	641	932	775	648	1037	1146	1001	1379	1089	1607	976	815	719	742	809	1272	1427	798	1347	1449	780	1629	568	999	1106	600	1680	1038	1480	1136
4-Aminobutyric acid (3TMS)	233199	308733	194653	150798	167705	106581	55587	306079	58038	39490	42205	33612	82724	63130	85630	91105	44363	57987	41483	65150	41290	42334	40143	55638	126918	86978	78017	70779	63774	79078	63362	75183	43761	73383	57920	86649	113597	230668	65198	67851	70088	72091	86453	49808	131976	121065
4-hydroxy-benzoic acid (2TMS)	3566	4205	3460	2828	2806	2775	1540	9050	1365	942	1028	1170	1989	1289	963	1626	1275	1331	1116	1546	1730	1619	1476	1908	2197	3313	2062	1511	2037	1995	1562	1765	1804	1437	2109	4264	2067	2373	1712	2011	1732	1712	2639	1718	2316	1739
Adenine (2TMS)	12898	17510	10986	6402	5535	4260	3947	39079	3627	1939	3012	3301	6518	4002	3468	5622	3309	2939	2172	3909	2856	3085	3819	3837	6038	5973	6337	4006	4170	5150	3221	7359	2440	3517	2785	3348	7661	5654	4538	4584	2840	2910	4643	3465	6874	6799
Adenosine-5-monophosphate (5TMS) BP	8651	14114	8247	8055	7355	7701	7678	5242	4110	5059	4806	4054	7025	6088	5307	9953	4211	5016	5747	7957	6318	6083	5473	5126	6725	8022	9032	9403	8064	7650	11376	6975	5421	7993	6928	6133	5288	8401	5738	6482	8791	8370	8559	7435	5211	10246
Alanine (2TMS)	971050	1459945	877590	584938	546731	434738	160861	673233	232896	103691	149388	172346	322599	157894	184001	130541	229330	263062	158904	292417	313769	315460	310750	409055	591034	477562	431503	232023	329385	387271	116523	330858	243072	286445	425409	580658	528477	655135	295685	366651	112537	204807	206883	208473	534570	272775
Alanine (3TMS)	820	2893	787	2356	15869	21630	21264	289	8822	11091	18208	7432	15484	23768	18804	45863	7195	10458	20584	13821	14463	15953	3091	10089	13890	8259	26238	26404	22797	12705	30277	15125	8329	20070	17238	12512	2676	26718	19488	15489	32004	23688	30923	17120	3046	35472
Altrose (1MEOX) (5TMS) MP	310402	586495	360529	145051	207409	150240	109353	778885	92308	46102	87081	66956	137586	97048	142691	177394	74371	104922	68389	146571	104312	76989	161441	91019	380196	243366	136472	163743	175616	144631	132452	113444	71963	128834	112119	118222	247928	177298	132193	166427	126159	157972	153016	142727	218872	311457
Arabinose (1MEOX) (4TMS) MP	36853	70004	37720	19430	25456	28507	17091	58704	13943	8826	11635	14289	22974	14455	15368	24347	13458	15616	15528	16721	16714	16721	19445	15975	27568	25516	23808	19601	26619	20490	17694	18017	13137	19484	17842	18711	21247	26126	17335	21531	19299	25568	23253	15595	23419	27458
Ascorbic acid (4TMS)	198	649	217	76	207	133	142	183	77	NA	76	75	148	143	89	90	89	77	91	72	79	127	86	117	87	131	122	83	97	140	115	62	NA	136	77	120	114	202	123	132	91	159	146	145	152	119
Asparagine (3TMS)	198405	201808	198986	173247	117360	98743	65269	508570	132517	42767	27504	61998	113905	37903	32505	23042	114184	79761	30853	94032	74738	82606	101820	138564	100288	231926	92377	45893	43820	97768	20180	174745	89347	45891	70800	142212	312040	84160	64234	121527	29869	23479	129368	96306	359495	45404
Asparagine (4TMS) MP	1625	2026	NA	3892	18233	33411	47404	4749	34209	35667	24161	19812	30506	47298	25429	41705	27646	22479	29414	28394	21183	24427	4510	20431	12811	17220	36565	36067	20894	17760	30729	46691	19385	23511	17254	16585	9166	20188	29888	29545	47157	16842	139841	54638	9994	38714
Aspartic acid (3TMS)	34129	47223	30284	30702	49664	55188	57058	83085	64142	42265	24138	21472	48059	43489	25053	46796	47634	28802	27145	38632	24056	32248	17187	37571	31219	47964	42817	32462	24550	37002	20208	63122	42564	30926	40747	42139	39466	36638	26568	30944	34996	19384	88502	33846	41000	35823
Benzoic acid (2TMS)	75300	58205	81717	38472	16617	25761	9913	38343	13125	7448	8332	9414	11170	8074	6737	10662	10671	9318	8931	15085	13428	12154	21014	11714	18683	32737	15122	11750	16816	31335	10497	12969	10562	13772	15706	18549	42290	16181	16619	16175	11111	15019	12111	14278	32120	12057
beta-alanine (3TMS)	10615	19531	9261	13174	13288	11264	8867	2798798	6915	19444	7881	12699	10746	7034	14957	13937	9652	7171	5623	7645	8384	5590	6691	10170	14687	10213	14196	8420	7434	7515	6227	19085	4706	6588	6879	8285	12361	11838	11105	9251	6866	4857	11753	4969	12745	23860
Butanoic acid, 2-amino- (2TMS)	8409	9122	7083	7333	5754	4906	5785	8674	4556	5689	6308	3243	6993	5438	7696	7880	3944	3139	5151	5371	4697	4484	2898	4695	5107	6700	7413	6555	5518	6433	5366	5969	3513	5003	4743	5826	6244	8920	4889	5380	5050	3715	6391	4560	6079	14520
Citramalic acid (3TMS)	349	490	286	356	328	650	291	487	270	149	183	222	387	207	214	236	311	200	194	266	384	412	272	379	325	589	364	259	197	225	219	347	486	267	521	607	342	437	233	302	241	213	371	164	315	257
Citric acid (4TMS)	132462	364013	110750	130219	241455	271770	186157	304869	133753	154877	153656	67602	306528	197157	142711	282644	102917	80188	256383	145170	129485	140041	43791	244473	158309	156924	252677	207493	102989	140014	185538	253256	251968	159451	208182	267303	132312	633377	99305	118387	215590	221136	271699	69646	103651	299195
Citrulline (3TMS)	2215	1480	2537	2226	1464	1368	1360	1680	1066	764	NA	1151	992	1111	NA	NA	1143	1800	NA	2571	1272	1500	2145	1116	1388	2287	2455	1904	2411	2456	NA	1870	991	2099	1413	1252	2063	814	1727	2491	1514	1232	2470	2364	1455	NA
Citrulline or Arginine	14778	12949	15387	10870	8942	8725	13274	225923	26954	14404	11768	8687	14754	16319	11887	16219	18343	9867	7892	13836	9709	10427	6257	12834	14987	21718	17348	14585	9375	12980	7269	27284	7272	9765	6471	8590	39797	9355	15728	18871	15529	4934	47811	20312	43453	22887
Erythritol (4TMS)	43639	43101	44875	53140	28469	40079	25678	43437	63633	7110	7068	28847	23049	29350	12190	19762	30402	24554	5778	43206	143955	38961	49791	48883	25361	98456	57473	23937	47001	26156	24285	62613	53027	37502	48211	18856	51166	27542	45605	48543	13996	17535	65054	19217	27105	15271
Fructose (1MEOX) (5TMS) MP	283394	597420	302481	113013	183195	92857	46055	881922	79908	22452	75710	38325	134459	77906	205320	118091	54523	75556	39195	102932	65366	44544	126087	56229	392671	157045	100263	107775	112282	107741	81512	104371	38188	64931	64516	80119	221717	234798	91641	118182	65029	87632	98689	79659	208829	309877
Fucose (1MEOX) (4TMS) MP	29812	34864	31817	16844	17220	13383	10528	28911	6925	6627	8361	8130	14791	7757	9425	14666	5744	8628	9861	10897	10536	8946	13953	8445	17644	16002	14113	13377	18878	13093	15884	10443	7495	10876	11050	10406	12967	16023	9572	12151	12564	15747	12267	9156	13362	22367
Fumaric acid (2TMS)	132356	139274	104556	212694	343413	356169	81449	18183	152733	74474	47799	95060	58819	97330	101573	98343	113540	97614	46690	164901	81249	158040	37468	196492	92970	194668	221254	158028	57426	143248	66244	104409	269387	232269	253540	317456	167224	306224	99764	168031	224269	90410	367867	113783	149051	88792
Galactinol (9TMS)	406998	740501	512730	264476	404929	420516	479678	1687	203236	474441	239244	174538	239679	202384	302745	378091	145469	201362	67113	161446	89822	96448	180266	77022	90195	219770	199613	357821	247652	266418	367364	153014	158895	243779	155189	126212	148141	187789	140556	124974	288192	297805	204746	197629	111731	367737
Galactose, 3,6-anhydro- (1MEOX) (3TMS)	44039	64620	39937	28148	28654	27804	16112	34365	10899	9230	10303	11556	21275	14252	11118	21109	10526	13891	13715	14862	18036	15499	17782	15496	19786	19662	20159	15301	23052	16642	21870	16518	13154	12962	15583	15836	18534	29488	12704	16664	16665	17988	22392	12354	17690	23384
Galacturonic acid (1MEOX) (5TMS) MP	4209	10311	4480	3451	4752	4715	3236	2782	1640	1939	1935	1759	4390	2745	1929	4730	1214	1947	2585	2294	2148	2098	2221	2290	3097	2606	2905	2792	3655	2614	5099	2347	2181	2417	2401	2889	2565	4827	2084	2377	3520	3794	4001	2173	2572	5174
Gluconic acid (6TMS)	75607	140552	68656	51317	51807	57900	44414	92577	26788	30504	44082	23914	65271	47042	69355	72814	23545	29913	39143	38226	32678	36005	32845	36271	70329	49294	59838	51854	43502	42203	68067	49079	30957	39182	44850	42115	52245	136157	33584	43166	47637	48234	53272	31094	42019	116441
Glucose (1MEOX) (5TMS) BP	48268	96798	57008	22594	31503	23784	16157	123527	14291	6863	13073	9845	21759	14609	21789	25963	10828	15566	10341	23152	15694	10978	24718	13901	58455	38748	21351	25799	26941	23731	20786	17974	10943	21611	16220	17391	39116	28411	21539	26128	19327	24107	24537	22104	36498	44322
Glucose-6-phosphate (1MEOX) (6TMS) MP	626	481	760	403	389	543	404	419	327	268	242	235	281	405	271	499	246	272	322	344	214	332	155	181	292	317	369	423	356	479	400	342	204	440	312	224	437	334	370	357	513	318	569	412	347	326
Glucuronic acid (1MEOX) (5TMS) BP	532	1163	480	373	445	498	495	301	342	270	298	400	542	420	348	627	282	406	373	437	408	376	444	397	500	652	528	481	615	490	565	565	375	496	503	460	431	746	452	501	456	569	498	363	392	860
Glutamic acid (3TMS)	252426	258908	221342	205430	213612	171904	135643	354922	118233	94911	67592	68059	185070	64177	83926	94841	113806	102887	80143	124236	81078	75457	80469	112353	131359	198278	111267	74295	92058	197043	48766	124455	115112	94220	109633	161092	201173	175169	79934	116613	70294	77611	141584	111459	193269	209768
Glutamine (3TMS)	176660	98009	207254	153751	162865	116669	60465	657519	134813	21222	25489	76854	60646	65266	32070	42381	74322	95967	28714	106948	95631	81055	65678	86999	96991	137311	109424	84222	91440	131014	38827	119045	77496	89203	81785	97614	231073	47538	125414	131782	67283	58503	135653	119017	297706	27694
Glutaric acid (2TMS)	4205	3718	3370	3583	2687	3624	820	4026	1122	581	589	912	892	940	884	1214	1446	1260	675	1634	1962	1842	1230	1557	1545	1306	1602	1335	1204	1197	1210	1742	1288	1298	1815	1406	2059	1789	1300	1874	1156	1305	1979	942	1421	1353
Glyceric acid (3TMS)	29967	50159	26810	17070	17392	20904	12275	48093	7506	7428	11866	8169	18717	13482	17401	20021	11348	11346	12639	12880	14641	18425	17169	14984	34174	16222	18586	14782	21426	13789	23582	11684	9135	11642	15477	15843	17360	37377	12278	15066	13974	20160	15295	10147	17954	30001
Glycerol (3TMS)	205290	413302	189452	114862	88006	195316	61248	472707	73251	47002	71269	73122	96664	80937	83975	96845	119459	71415	41570	77380	73208	76637	89036	62568	213601	109504	114554	73938	101798	90186	97749	98652	46038	79714	57117	67759	120856	140791	77450	91090	54776	80360	76958	68752	123580	141906
Glycerol-3-phosphate (4TMS)	4589	6289	4609	4009	5029	6266	9858	2064	4753	6126	5420	4417	8253	6262	7764	11250	4629	4929	5544	6457	5327	6790	4353	5612	6952	6973	7475	7798	6595	5868	8592	6455	4970	5106	7576	6402	4114	9104	5444	6361	7964	6217	12052	6397	4728	15542
Glycine (2TMS)	2758	3241	2374	2051	1834	3209	1784	NA	1619	1547	1623	1465	1637	1640	1701	2059	2063	1496	1585	1899	1824	1984	1639	1400	1907	1969	1955	1828	1684	1816	1566	1845	1460	1739	1756	2164	1986	1999	1747	1485	1768	1806	1880	1692	1958	1912
Glycine (3TMS)	139191	321120	150516	140359	143566	2099836	119119	288561	103627	76464	119479	166157	205827	164583	140226	201987	795765	103545	150439	112878	133012	442258	82535	122315	278625	138630	286247	140464	125531	161275	133075	305604	72857	113606	121296	118126	159338	163592	108705	124152	133664	91981	158022	95812	195035	228917
Hexanoic acid, 2-ethyl- (1TMS)	7545	11392	9090	NA	10067	10869	10244	NA	8739	7551	10416	8939	11582	8638	7659	8042	6148	8177	NA	6615	10819	10599	12631	12679	10124	14996	7321	7618	NA	8372	6732	8628	11481	8503	12767	20319	9867	11335	NA	7042	8043	10001	8734	7303	12220	7890
Histidine (3TMS)	1975	3023	2209	NA	986	393	966	145899	3350	1166	1047	830	1850	1222	1427	1290	2401	1588	469	1653	1638	1078	614	1978	3381	5242	2635	NA	NA	NA	NA	5613	633	576	302	254	10032	849	1888	3131	922	NA	4701	1698	14154	1893
Histidine (4TMS)	442	268	446	353	467	350	525	461	432	468	487	299	351	563	462	611	321	451	324	732	413	567	465	355	376	584	720	790	734	671	377	621	259	566	348	363	440	265	609	779	593	318	1315	804	285	669
Homoserine (3TMS)	39118	42042	38781	52765	33853	59677	62860	22194	20949	49678	46260	18187	38022	21324	19081	26712	111995	162756	30667	33443	55254	40504	33076	70574	27371	33556	53188	18220	54700	20991	39119	36089	31797	14554	27697	8852	44793	40524	32783	17567	17766	43826	16478	24834	37102	72418
Hydroxyproline (3TMS)	4752	4625	4274	4097	3026	2665	1238	4483	1685	687	961	1501	2138	1562	966	1468	2011	1734	1084	1634	2298	2932	2308	2248	2391	3298	3499	1428	2064	2111	1309	2205	1163	1322	1474	1506	3425	2014	1945	4767	1145	1799	9458	3075	3091	1645
Indole-3-acetonitrile (1TMS)	47658	45271	49259	39720	28795	21373	34314	5300	29703	13706	11789	25214	46075	16820	12255	22154	23794	22391	20532	34955	23421	24423	19713	38668	29950	22216	40134	20707	29267	13950	19430	37350	24503	31832	10948	16626	46040	40507	21933	30084	25383	25858	33122	30407	41934	30779
Isoleucine (2TMS)	135316	134710	126052	101600	72719	54098	41198	280647	36914	46609	42564	26890	49317	40176	84005	60449	32963	35929	33087	43507	45454	35437	28214	33652	58882	47170	65507	45085	44727	47735	35611	45162	24102	34753	36160	36578	68787	67113	41974	46538	34668	29335	56976	28226	65310	106063
Isopropyl-beta-D-thiogalactoside (4TMS)	1908379	2189623	1964155	1885954	1816307	1746951	1705369	1737285	1683116	1274024	891018	1512835	1726760	1622536	1037912	1672182	1644342	1662276	1177171	1698779	1659195	1678023	1736692	1771568	1684531	1982329	1801724	1689660	1686740	1783297	1641985	1760892	1686230	1668813	1752572	1803177	1888700	1845018	1670080	1802694	1723475	1685697	1834764	1733088	2032317	1696626
Leucine (2TMS)	155037	123988	147981	83592	50536	33181	24272	409201	30402	22609	30078	19443	34281	31223	51520	27071	28494	30410	18714	34064	45266	32486	28156	30002	52209	22481	51468	29074	38604	40217	20567	35616	17715	24348	21730	23063	70211	36519	39145	39149	17818	25710	29932	19074	59573	53152
Malic acid (3TMS)	132095	157744	115293	135439	202103	221578	44821	125842	54590	39002	29626	33000	57262	56243	41873	61969	46934	45648	48840	63689	48042	56569	25741	81693	54989	72806	83550	71689	38374	68492	39799	75512	95588	67291	86612	134340	96971	146636	47520	66265	70245	60832	136940	38074	64298	59770
Malonic acid (2TMS)	2769	3961	2352	2048	1998	2375	908	2383	976	553	549	610	1281	956	865	1336	1027	856	678	1172	1412	1131	968	1304	1332	1883	1573	1166	1264	1114	928	1493	1303	1370	1522	1723	1910	2437	938	1511	1262	1039	2196	1047	1651	1272
Maltose (1MEOX) (8TMS) BP	293	496	311	235	249	189	316	447	224	120	222	185	316	275	296	367	370	240	281	233	148	214	296	474	380	397	225	356	284	285	193	220	181	207	201	257	333	370	209	252	289	327	287	268	257	499
Maltose (1MEOX) (8TMS) MP	313	558	241	210	289	326	422	328	627	245	540	278	342	551	352	616	1219	378	237	278	520	429	333	800	382	656	277	482	451	260	409	382	375	253	NA	444	338	521	323	352	376	507	448	405	228	612
Mannitol (6TMS)	86420	88373	86765	63976	62364	50670	25555	166180	40155	19331	14892	21701	43743	31397	26571	45303	24871	31538	30911	37456	35514	26649	31041	31163	83453	48078	42065	39531	37979	35247	36858	58151	28296	35814	36952	43557	47827	59363	38259	51608	29001	21496	43383	22079	33377	25956
Methionine (2TMS)	4940	6681	5643	5626	7147	8244	10200	21118	8692	7330	6923	5509	8808	8332	6959	10868	7643	8059	6740	8315	10096	8359	5151	8216	6546	10701	10115	9218	7843	7440	7346	11291	6226	7232	8629	7326	9773	8663	8571	9718	9548	8216	18663	9681	10346	11383
myo-Inositol (6TMS)	319636	534079	359923	234312	210045	206203	158563	155022	121584	122838	117023	104865	139124	125595	184295	181360	106049	122440	60151	135403	121447	114896	151893	115244	151365	223640	175418	187156	167914	182622	172827	124274	91427	137184	127897	117263	158420	182219	136852	132961	143219	179476	149426	135467	136626	272994
Nicotinic acid (1TMS)	24422	27200	23815	17898	15295	15764	12780	19893	11942	9586	9340	9235	15064	11385	8654	15498	10399	10196	12285	13942	12163	11862	9273	14621	15662	20247	16737	13277	13951	14391	14116	16423	11863	13300	12224	14887	18383	18152	12810	15075	15903	10696	21436	13510	17512	17434
Nonanoic acid (1TMS)	3757	7862	3446	7926	4110	7050	4862	10122	4964	5338	8349	8136	4024	4310	4427	5714	12525	4971	13117	6077	10120	11510	6969	5135	9292	5356	6792	4838	10548	4357	5386	4207	4999	8741	5694	4994	5530	5915	4819	4821	9623	6389	9675	5720	8804	6200
O-acetyl-serine (2TMS)	1115	1196	1298	931	1392	1127	841	15507	NA	996	692	745	872	569	822	1311	511	955	539	643	1065	960	1745	852	3317	1198	1351	1114	1633	804	1048	1227	673	676	751	570	1004	1139	906	1357	607	846	1277	521	1414	1998
Octadecanoic acid (1TMS)	30447	25570	35702	21123	21439	39935	22040	32585	28782	24685	27139	37446	21966	28089	20375	19742	20694	18314	18768	31330	31561	27613	31729	20463	34022	23866	22530	32977	28942	30645	28868	22629	20680	20657	22743	19815	33733	24236	28319	26189	23206	27266	24901	24042	21732	21790
Ornithine (3TMS)	18634	17664	18997	15759	15133	14585	21177	436639	50423	23217	19059	18399	25831	27188	20352	17246	35441	21631	11872	23960	20169	20142	13022	27942	27550	53084	30281	23446	16125	20132	9100	55349	15775	15157	10312	12098	77854	13830	28404	34498	18365	6200	79180	35209	111960	33933
Ornithine (4TMS)	13766	12241	14700	9940	8811	11935	8537	170486	16522	8170	7408	7819	11823	12451	9991	9870	13493	8971	4312	12204	9331	10520	7660	13815	13120	26729	14826	12560	12321	11478	6466	19009	7013	8076	6457	7648	33575	7848	11459	15936	13695	4637	36212	15606	49432	14773
Palmitic acid	78945	64130	96992	52345	55654	113528	52622	78826	68680	54859	63340	93770	54648	65786	46417	48132	47347	44007	43768	73772	73551	67187	70960	49999	107001	55346	54193	71663	69987	75921	67505	60662	51733	46414	55431	44040	83569	60761	68285	63355	52611	64762	61188	62300	57462	49258
Phenylalanine (2TMS)	125149	127972	127830	104176	93673	66876	55533	328885	66707	39117	35807	42184	58606	46350	43331	55022	53132	52298	29414	58398	47544	38105	37314	47855	55664	92391	71703	56075	53205	80798	40333	67548	38587	51547	41513	48795	114218	66194	61227	79746	43546	33421	84139	51838	99387	61769
Phosphoric acid (3TMS)	14410	65417	14628	26475	66129	87137	296478	36353	56289	300726	262168	53812	418196	289089	462177	534727	49739	45155	324399	52050	73951	87987	24614	117399	69282	48453	84845	112472	53556	37626	300725	67597	126558	57949	141540	122820	26372	570133	47092	43831	157778	172023	190605	52760	30205	680587
Proline (2TMS)	180129	304559	141607	101091	75985	63348	84889	402921	96487	82726	91174	40624	246439	136261	135980	120692	93957	68694	134416	93190	90737	88783	45552	87325	340045	81519	104519	67805	63315	75993	28771	141569	34065	55900	40837	55814	208795	212976	70357	77805	53434	32030	83437	42439	411343	584440
Putrescine (4TMS)	14869	19009	12332	8953	4960	3730	3063	98949	6354	856	1587	3356	3537	2943	1152	2405	4817	4734	1073	6699	4088	4311	6799	5460	10015	10969	6470	4298	8199	9195	2784	6685	2704	5262	2944	4718	20391	1909	6952	10324	5541	3273	14008	11788	30590	2986
Pyroglutamic acid (2TMS)	352812	369977	343338	356111	515588	635864	712195	664693	333592	402461	367275	256521	444926	482210	373188	857722	346300	320908	415683	417060	323467	327014	167617	325001	301556	485846	509735	439274	387912	442460	453430	469173	302693	422689	355306	372958	324734	448200	392903	453934	694795	414024	895821	504469	321546	849582
Pyruvic acid (1MEOX) (1TMS)	1662	1671	1898	1328	1197	8496	873	2226	1143	983	903	939	827	1159	1544	1166	1332	883	986	1023	1000	1237	763	1357	1246	1032	1472	1319	1144	1053	1168	1307	798	1100	1077	1001	1359	1274	990	963	1637	956	1418	1057	1139	1288
Ribitol (5TMS)	1176473	1343200	1152875	849591	858082	650111	152922	1728179	231678	89028	102584	131075	257415	184789	82187	302591	141629	247336	150237	268015	230878	187044	235704	184958	390767	288176	274671	303296	287014	282022	230827	300981	218910	292575	221658	309353	306783	265166	240640	325578	185628	234848	358428	170125	230764	166262
Ribonic acid (5TMS)	6181	7310	4852	2961	2597	2729	1438	4224	891	1113	1332	958	1741	1485	1120	1964	1707	1320	1115	1694	1234	1936	1391	1796	2668	1709	1962	1434	1633	2094	2074	1428	1118	1277	1524	1706	2823	3370	1340	1669	1428	2032	2020	1235	2032	2523
Serine (3TMS)	216505	246621	194336	134213	124799	115694	137874	624054	135000	73515	138430	146380	297490	217545	115627	217433	119642	149121	193456	139326	165705	200849	123536	173991	409363	111821	130435	103098	326944	192718	147183	113778	61323	98564	85987	85300	343197	126830	135801	234485	141464	128953	175782	144609	675507	178775
Serine (4TMS)	NA	NA	NA	621	3718	5845	10317	NA	3993	4455	9048	4949	11995	16087	6167	24870	3457	4744	11812	4777	6245	7470	1149	4476	8529	2156	5755	6718	15285	4839	13810	4454	2046	4953	3328	2230	1656	5153	6157	7621	14853	7880	15374	8092	3475	12338
Similar to Kestose, 1- (11TMS) [RI 1032666]	303124	376809	334113	313974	249454	267052	177226	27142	153304	107450	105326	111238	161142	150528	109216	186705	154578	164028	90061	221252	223317	168759	175954	142950	143050	231521	216223	189275	189944	203806	216437	181141	135004	158957	184573	196422	206233	213896	171043	184829	217752	179735	244140	166451	154095	162932
Similar to L-Glutamine	1001	747	1077	773	632	590	272	2492	532	166	205	NA	326	301	244	291	353	358	202	539	497	378	394	301	470	684	521	333	590	632	293	578	361	414	396	441	811	258	547	574	351	589	644	480	785	176
Similar to Methanolphosphate	13951	30002	13955	16925	22238	22933	22375	22096	17978	10978	9862	18613	34026	23543	16067	34416	15069	15726	13926	21644	16886	16146	14133	28655	19596	33995	18659	29768	19002	22416	14820	19110	15753	24617	17378	24157	22749	28077	17001	25794	21193	24899	35314	26967	21787	20458
Similar to Uric acid (4TMS)	3730	1330	363	317	1018	9878	1222	2716	1063	274	304	172	422	302	291	362	174	690	260	144	168	252	236	296	429	286	299	184	177	254	161	369	203	211	177	190	196	271	232	707	212	299	256	214	387	1899
Similar to Uridine-5-diphosphoglucose disodium salt	1760114	1891281	1928868	1221921	860788	832182	466864	1974757	507742	292385	281398	350039	540151	329668	221083	545133	422545	456993	282150	711253	467574	403599	790164	470431	610316	1701217	670408	608630	670122	1079924	476869	617872	548665	674623	780218	836384	1489874	614448	759219	805680	646615	428974	847536	758322	1163869	485233
Sinapic acid (cis)	290851	414328	316234	280502	296701	265458	221700	33752	125763	82422	107828	114340	231519	153953	88414	214189	117701	165423	133036	244105	222002	209347	218034	217629	248512	303984	260580	252596	341721	273646	198548	191845	195466	199731	237155	301222	207800	300476	185049	265017	288048	276121	316059	285894	304725	245624
Sinapic acid (trans)	8224	6421	11270	5860	4603	5134	4911	5453	7150	4849	11057	3203	5661	10073	5687	6014	4743	5676	6823	7420	5117	5649	5414	6065	5517	5406	8238	8987	13897	11427	7518	3895	5223	5374	5019	4691	11430	6564	11705	6916	7184	16250	5529	7762	6120	7607
Sorbose (1MEOX) (5TMS) BP	222251	468974	232638	96460	143367	82707	40607	658534	65384	18632	57355	33508	111364	64612	164958	95871	45536	63229	32953	84762	57053	38589	102624	50260	305611	161367	80555	98015	98487	89250	66603	81792	33325	61386	52993	68132	177627	191361	78480	108686	58740	78697	96083	73179	160489	234025
Spermidine (5TMS)	2525	2267	2881	1368	874	525	752	10524	879	346	298	613	1081	414	314	497	903	677	517	1165	644	644	1465	973	982	1860	1010	506	804	878	385	1036	634	791	358	647	4359	999	720	1089	530	504	826	864	5370	693
Succinic acid (2TMS)	453750	637752	406626	351933	447801	460304	239550	166058	134908	148039	209966	143255	247711	226130	239452	348800	170266	173308	245761	189260	206117	237575	140989	223187	285571	221103	231453	224157	271867	234484	309530	185146	203352	220220	253549	268623	233074	489809	213740	242918	305934	339651	330435	229483	226850	429697
Tetracosanoic acid (1TMS)	118	98	99	91	126	128	137	93	116	81	98	89	138	75	86	103	83	114	73	86	82	97	83	110	161	87	111	102	72	95	108	84	129	88	116	115	113	101	99	77	147	82	118	117	124	115
Tetracosanoic acid methyl ester	2537	2482	2451	2446	2559	2485	2387	2726	2433	2451	2535	2483	2523	2597	2365	2221	2359	2303	2042	2429	2365	2230	2224	2503	2175	2307	2349	2599	2619	2472	2671	2559	2263	2318	2336	2263	2258	2741	2540	2370	2665	2603	2610	2425	2527	2379
Threonic acid (4TMS)	27449	54671	23132	18495	27132	24528	15372	27165	NA	11819	8501	6289	17477	11004	11909	15973	NA	8051	9644	9721	6424	NA	6602	NA	13332	13291	13582	11432	10518	12836	10309	NA	10953	10113	10649	12069	12122	23395	7152	9968	13050	9746	NA	NA	13251	23027
Threonine (3TMS)	80261	81903	72441	63185	59281	52185	38578	196838	40708	23994	29434	31759	50227	51092	33331	53940	37072	36515	34269	44053	42164	39392	31834	42488	63903	54741	54762	51888	51524	51372	36160	46207	28095	40331	35989	38514	80166	46715	46971	56993	41587	36130	68247	39958	89549	50423
Trehalose, alpha,alpha'-, D- (8TMS)	6682	4226	3291	4534	3767	5572	822	2717	4905	531	583	1722	1035	1018	908	2444	806	1676	551	3720	2389	3335	2004	1233	54967	35170	1414	1730	901	NA	7549	12222	1619	2702	2011	3460	936	1604	1126	1883	1203	950	3283	1332	1382	NA
Triacontanoic acid methyl ester	490	498	487	446	437	412	449	474	497	474	493	510	528	517	507	404	502	487	442	499	521	448	498	461	519	448	456	463	490	455	512	461	479	388	486	562	526	540	424	432	542	503	487	435	465	443
Tryptophan (3TMS)	64104	89830	127523	70686	20584	11064	34695	135264	61405	24984	39070	26273	20433	32890	64269	20425	43434	41006	15655	69794	57359	28166	36840	14728	28376	22934	45618	54996	68136	94826	26157	40537	18261	31939	10155	9312	155022	24423	65495	70097	18596	41374	27848	27445	31855	41128
Tyramine (3TMS)	1641	2862	1845	989	808	1455	942	2982	463	376	405	432	2333	1042	598	1001	596	477	534	660	729	902	961	697	1740	580	786	743	937	669	836	692	492	657	693	768	1122	764	650	1348	735	637	930	598	1893	935
Tyrosine (3TMS)	103511	99450	98997	90049	66417	54363	45627	230755	52382	31192	35156	34005	52764	42114	48732	46297	45901	40258	27130	61988	63572	51103	52781	47197	58509	80970	77141	54762	56315	62083	40082	69826	34123	40337	45715	39173	88145	59968	55987	68135	42215	35286	78464	47962	71850	73489
Unknown (sugar) 20	332291	467756	312424	283033	254931	234396	173483	401736	136935	114975	81803	124431	209029	108321	101005	183161	168119	159392	109122	256455	161978	156470	177217	184102	209154	320507	237676	182527	182538	242955	178451	208107	151718	206475	190521	231131	346617	251641	166966	205686	186794	140639	224240	177922	283861	185042
Uracil (2TMS)	2543	3374	2818	1863	2056	2956	1028	NA	1017	497	759	828	1192	1026	650	962	1121	931	578	1284	1016	1486	1294	1262	1538	2305	1853	929	1259	1225	896	2524	976	1059	1353	1367	1664	1570	1091	1739	715	1031	1549	941	1215	1307
Valine (2TMS)	268761	277979	248420	208439	158009	132492	112794	775167	103718	114639	114332	67143	145084	108459	194644	171527	84247	82610	80332	105644	106692	87485	72579	91453	143907	153355	154491	129123	115487	119770	93434	123525	62450	86014	102052	102803	181612	197328	106024	119178	92719	75228	152873	76301	181572	278966
