# Supplementary material for: The homeostasis of β‐alanine is key for Arabidopsis reproductive growth and development
Source: Plant J. 2025 Apr 3;122(1):e70134. doi: 10.1111/tpj.70134 (PMC11969031; doi:10.1111/tpj.70134)
Supplement: Supplementary file 18 — Table S6. Statistics for primary metabolites from rosettes and seeds of agt3 and pyd4 knock‐out lines. Refer to Figure 3. [file TPJ-122-0-s028.xlsx]

## Sheet: pvalue_AGT3_PYD4_rosette
Metabolite	Pathway related to AGT3 (AT2G38400)	agt3.1.Col.0	agt3.2.Col.0	agt3.3.Col.0	pyd4.1.Col.0	pyd4.2.Col.0	pyd4.3.Col.0	pyd4.4.Col.0	Pathway related to PYD4	agt3.2.agt3.1	agt3.3.agt3.1	pyd4.1.agt3.1	pyd4.2.agt3.1	pyd4.3.agt3.1	pyd4.4.agt3.1	agt3.3.agt3.2	pyd4.1.agt3.2	pyd4.2.agt3.2	pyd4.3.agt3.2	pyd4.4.agt3.2	pyd4.1.agt3.3	pyd4.2.agt3.3	pyd4.3.agt3.3	pyd4.4.agt3.3	pyd4.2.pyd4.1	pyd4.3.pyd4.1	pyd4.4.pyd4.1	pyd4.3.pyd4.2	pyd4.4.pyd4.2	pyd4.4.pyd4.3
1,6-Anhydro-beta-D-glucose (3TMS)		0.417894	0.966467	0.998876	0.112069	0.546399	0.553113	0.128013		0.955214	0.71822	0.994527	0.999999	0.999998	0.996847	0.999618	0.605277	0.986203	0.987141	0.64612	0.258926	0.837691	0.842938	0.290559	0.976098	0.974556	1	1	0.983804	0.982648
2-Oxoglutaric acid		0.993161	0.981968	0.999671	0.999969	0.985466	1	0.447855		1	0.99998	0.999716	1	0.992147	0.85995	0.999676	0.998139	1	0.978871	0.939085	1	0.999842	0.999695	0.682834	0.998832	0.999978	0.581728	0.982769	0.905859	0.374388
4-Aminobutyric acid (3TMS)		0.585302	0.998795	0.986007	0.056919	0.355655	0.983426	0.0360943	1. Alanine, aspartate and glutamate metabolism; 2. Arginine and proline metabolism; 3. beta-alanine metabolism; 4. Butanoate metabolism; 5. Nicotinate and nicotinamide metabolism	0.895765	0.96452	0.876519	0.999921	0.969452	0.783576	0.999991	0.179541	0.700681	0.999984	0.121273	0.265541	0.833497	1	0.184265	0.979045	0.279415	0.999999	0.847087	0.943796	0.195075
4-hydroxy-benzoic acid (2TMS)		0.999913	0.793758	0.670822	0.999996	0.917321	0.999999	0.999592		0.92379	0.838446	1	0.984577	0.999999	0.975741	1	0.866645	0.999969	0.842991	0.392144	0.7531	0.999441	0.720836	0.258445	0.961782	1	0.991364	0.950348	0.570453	0.994288
Adenine (2TMS)		0.841199	1	0.980841	0.592675	0.999887	0.999913	0.679938		0.895385	0.196835	0.999798	0.956007	0.509553	0.999985	0.937628	0.663718	0.999997	0.998641	0.750153	0.0723482	0.82377	0.998986	0.101829	0.779847	0.250457	1	0.986519	0.853541	0.323137
Alanine (2TMS)		0.984099	0.99989	1	0.308716	0.917726	0.999982	0.0160395		0.999611	0.973792	0.797013	0.999962	0.998172	0.0967062	0.99979	0.51583	0.989659	1	0.0355637	0.216246	0.877228	0.999961	0.00669745	0.9397	0.398433	0.866455	0.974023	0.205805	0.0188617
Alanine (3TMS)		0.996888	0.99999	0.970456	0.672057	1	0.99998	0.774774		0.966879	0.595799	0.950709	0.99799	0.999915	0.981554	0.995098	0.421281	0.999896	0.997918	0.534859	0.0815769	0.929611	0.833279	0.124276	0.648751	0.79671	1	0.999997	0.761909	0.883262
Altrose (1MEOX) (5TMS) MP		1	0.999495	0.976637	0.312562	0.981456	0.999585	0.0549434		0.997456	0.939033	0.276409	0.985471	0.997689	0.0387252	0.999801	0.0806057	0.786438	1	0.00803563	0.0181121	0.456407	0.999604	0.0012167	0.815151	0.0680483	0.986432	0.775251	0.281579	0.00594214
Arabinose (1MEOX) (4TMS) MP		0.185832	0.942734	0.684791	0.656624	0.290971	0.603686	0.469328		0.824706	0.979587	0.984801	0.999996	0.991685	0.998864	0.99933	0.998865	0.925259	0.997333	0.985809	1	0.996945	1	0.99996	0.998055	1	0.999985	0.999244	0.999975	0.999998
Ascorbic acid (4TMS)		1	0.999989	1	0.999128	0.99983	1	0.721914		0.999972	1	0.998834	0.999784	1	0.651252	0.999634	0.983748	0.993446	1	0.469308	0.999861	0.999989	0.999972	0.752523	1	0.99411	0.9386	0.998226	0.895595	0.53677
Asparagine (3TMS)		0.988133	0.915574	0.706855	0.924997	0.486454	0.984596	0.69379		0.99985	0.987475	0.999942	0.916832	1	0.985454	0.999903	1	0.994383	0.999923	0.999862	0.999646	0.999952	0.990692	1	0.988293	0.999974	0.999524	0.929998	0.999969	0.989077
Asparagine (4TMS) MP		0.927738	0.99999	0.999979	0.601412	0.998771	0.999994	0.758161		0.980026	0.719628	0.99713	0.997818	0.977104	0.999659	0.997915	0.74668	0.999984	1	0.87331	0.298574	0.973163	0.998346	0.482089	0.880843	0.732936	1	0.999973	0.954941	0.864086
Aspartic acid (3TMS)		0.995083	0.995322	0.960972	0.999914	0.653274	0.999988	0.907984		1	0.999967	0.999946	0.956358	0.999693	0.999189	0.999981	0.999942	0.966722	0.999691	0.999474	0.996009	0.995205	0.990506	0.999999	0.823655	1	0.981319	0.764209	0.999444	0.965257
Benzoic acid (2TMS)	1. Phenylalanine metabolism; 2. Benzoate degredation	0.0403967	0.00319656	0.0529861	0.534611	0.412072	0.694174	0.788696		0.965118	1	0.849404	0.928205	0.703923	0.592366	0.94096	0.260371	0.365922	0.157861	0.109696	0.897049	0.95694	0.771782	0.666758	0.999999	0.999995	0.99984	0.999735	0.997982	1
beta-alanine (3TMS)		0.682319	0.999589	0.998333	0.123701	0.322968	0.960701	0.0576513		0.916246	0.937517	0.94165	0.998452	0.996905	0.802787	1	0.28612	0.598234	0.99908	0.148305	0.302613	0.631252	0.99972	0.154849	0.999418	0.594499	0.999965	0.890801	0.986406	0.372142
Butanoic acid, 2-amino- (2TMS)		0.833538	0.999479	0.999987	0.346674	0.845613	0.987721	0.0694241		0.980314	0.91847	0.988328	1	0.99844	0.682095	0.999997	0.640693	0.983257	0.99997	0.181907	0.433044	0.926939	0.998567	0.0846748	0.985992	0.814249	0.989264	0.998831	0.664707	0.298173
Citramalic acid (3TMS)		0.932566	0.948153	0.999948	0.0196606	0.701995	0.977839	0.022221	NA	1	0.986655	0.216084	0.999435	0.999997	0.236508	0.990995	0.241133	0.999369	0.999999	0.262344	0.0273459	0.848589	0.998128	0.0310871	0.508173	0.131481	1	0.993884	0.539296	0.145662
Citric acid (4TMS)		1	0.99999	1	1	0.993383	0.999969	1		0.99995	0.999996	0.999998	0.984548	0.999984	1	1	1	0.999601	0.99742	0.999654	1	0.997993	0.999091	0.999933	0.997305	0.999367	0.999962	0.923724	0.967642	1
Citrulline or Arginine		0.999702	0.999806	0.982543	1	0.999945	0.98327	0.764899		1	0.999721	0.998963	0.982401	0.999749	0.358864	0.999717	0.999321	0.987101	0.999744	0.413354	0.962527	0.853402	1	0.147543	0.99997	0.963907	0.727607	0.85674	0.897371	0.14987
Erythritol (4TMS)		0.97366	1	0.99925	0.168467	0.458194	0.678722	0.293265		0.921488	0.999732	0.643227	0.94338	0.993523	0.827654	0.994195	0.086458	0.297765	0.50752	0.169266	0.34441	0.737129	0.91173	0.539148	0.998386	0.974024	0.999983	0.999952	0.999985	0.997344
Fructose (1MEOX) (5TMS) MP		0.999929	0.959571	0.747386	0.524503	0.99999	0.997168	0.0904288		0.994922	0.890989	0.207624	0.995458	0.999982	0.0165711	0.999521	0.0459347	0.825012	0.999828	0.00249696	0.00753217	0.462515	0.973422	0.000261762	0.629434	0.106363	0.965906	0.963742	0.10928	0.00655245
Fucose (1MEOX) (4TMS) MP		0.9536	1	0.999998	0.697442	0.931207	0.94608	0.343551		0.970679	0.980231	0.998305	1	1	0.918149	1	0.737245	0.953216	0.964943	0.366714	0.76514	0.966267	0.975738	0.382609	0.999416	0.998826	0.99867	1	0.945249	0.928919
Fumaric acid (2TMS)		0.999172	0.978438	0.992561	0.530399	0.428557	0.995873	0.141593		0.99983	0.999996	0.809845	0.711708	1	0.301267	0.999999	0.973032	0.939001	0.999994	0.621945	0.917637	0.850224	1	0.448082	1	0.889477	0.990306	0.811406	0.997647	0.399309
Galactinol (9TMS)		1	0.952906	0.993023	1	0.369922	0.991005	1		0.955367	0.979368	0.999998	0.230475	0.974469	1	0.48444	0.88834	0.0209952	0.461664	0.965069	0.99606	0.792645	1	0.972384	0.345729	0.99464	0.999992	0.81215	0.209026	0.966354
Galactose, 3,6-anhydro- (1MEOX) (3TMS)		0.710439	1	0.999259	0.249459	0.646433	0.684555	0.0817841		0.785986	0.928672	0.990744	1	1	0.855126	0.999944	0.296055	0.724931	0.761652	0.097018	0.474872	0.891718	0.914669	0.180793	0.996084	0.993375	0.999106	1	0.899797	0.874616
Galacturonic acid (1MEOX) (5TMS) MP	1. Pentose and glucuronate interconversions; 2. Ascorbate and aldarate metabolism; 3. Amino sugar and ncleotide sugar metabolism	0.0110163	0.144367	0.0575471	0.000511001	0.000377793	0.0124073	0.000140276	1. Pentose and glucuronate interconversions; 2. Ascorbate and aldarate metabolism; 3. Amino sugar and ncleotide sugar metabolism	0.977744	0.997766	0.964291	0.943298	1	0.825779	0.999977	0.507399	0.447538	0.982783	0.276934	0.683956	0.621666	0.998565	0.419773	1	0.955543	0.9999	0.931395	0.999984	0.803115
Gluconic acid (6TMS)		0.150958	0.7233	0.562707	0.00367705	0.0214749	0.23134	0.000882455	Pentose phosphate pathway	0.966936	0.988807	0.804518	0.988808	0.999998	0.505464	0.999999	0.225539	0.584065	0.991733	0.0836175	0.285627	0.682165	0.998384	0.108578	0.997997	0.668558	0.999708	0.95737	0.9484	0.36316
Glucose (1MEOX) (5TMS) BP		1	0.999781	0.965535	0.341357	0.978184	0.998971	0.0860894		0.998219	0.905826	0.321812	0.985616	0.993869	0.0692947	0.998823	0.106997	0.806913	1	0.0170709	0.0171397	0.391071	0.999628	0.00180946	0.856903	0.0641281	0.995253	0.709797	0.408403	0.00846655
Glucose-6-phosphate (1MEOX) (6TMS) MP		0.820456	0.965413	0.999553	1	0.69912	0.999998	0.991908		0.999896	0.967076	0.849721	0.999998	0.88035	0.996263	0.998904	0.979464	0.998219	0.98661	0.999993	0.999944	0.908182	0.999987	0.999981	0.725803	1	0.99679	0.767284	0.980244	0.998367
Glutamine (3TMS)		1	0.999984	0.999998	0.997292	0.961862	1	0.485509		1	1	0.999127	0.974974	0.999998	0.487478	1	0.999948	0.993843	0.999926	0.64779	0.999699	0.985003	0.999986	0.542864	0.999887	0.993056	0.834554	0.927092	0.968705	0.352366
Glutaric acid (2TMS)		0.999022	0.999897	0.980195	0.98485	0.997727	0.999959	0.948133		1	0.99992	0.999966	1	0.999998	0.99883	0.999343	0.999628	0.999997	1	0.995518	1	0.999986	0.99825	0.999999	0.999995	0.99893	0.999997	0.999979	0.999588	0.990589
Glyceric acid (3TMS)		1	0.999989	0.995565	0.947267	0.998462	1	0.862382		0.999979	0.992429	0.924978	0.997688	1	0.813627	0.999814	0.80674	0.977806	0.999618	0.651602	0.484499	0.824806	0.975252	0.322975	0.999268	0.967593	0.999994	0.999712	0.991091	0.894718
Glycerol (3TMS)		0.999983	0.999966	0.998793	0.98274	0.998625	0.994961	0.833621		0.99657	0.97501	0.997795	0.999982	0.999749	0.922907	0.999997	0.881045	0.970956	0.940749	0.570574	0.725814	0.894684	0.828868	0.367943	0.999973	1	0.999161	1	0.984774	0.994894
Glycerol-3-phosphate (4TMS)		0.999821	0.94934	0.991807	0.996734	1	0.996844	0.999987		0.995281	0.999922	0.999994	0.998072	0.999994	0.99201	0.999958	0.999717	0.871131	0.999701	0.793663	1	0.966738	1	0.92814	0.983495	1	0.958525	0.983921	1	0.959363
Glycine (2TMS)		1	1	0.878479	1	0.728981	0.981031	0.999961		1	0.882676	0.999998	0.727048	0.984597	0.99999	0.875918	0.999999	0.717302	0.982946	0.999986	0.692033	0.999948	0.999877	0.958688	0.489861	0.923363	0.999186	0.994116	0.852579	0.998154
Glycine (3TMS)		0.251354	0.519536	0.933348	0.250466	0.945466	0.794508	0.0858225		0.999868	0.878801	1	0.857522	0.975508	0.999271	0.987556	0.999864	0.983023	0.999502	0.97826	0.877948	1	0.999956	0.562249	0.856588	0.975217	0.999289	0.999895	0.529592	0.787728
Hexanoic acid, 2-ethyl- (1TMS)		0.999833	0.795379	0.596335	0.952615	0.86099	0.99936	0.839004		0.94932	0.822341	0.996644	0.971366	1	0.962727	0.999956	0.999918	1	0.959317	1	0.995133	0.999962	0.837953	0.999987	0.99997	0.998128	0.999925	0.978356	1	0.97098
Histidine (3TMS)	1. Histidine metabolism; 2. beta-alanine metabolism	0.053918	0.145774	0.0835978	*	0.00139588	0.113349	0.00260749	1. Histidine metabolism; 2. beta-alanine metabolism	0.999957	0.999999	0.999892	0.875546	0.999973	0.945075	1	0.994444	0.709973	1	0.824433	0.998634	0.780866	1	0.882228	0.981058	0.994863	0.995836	0.696309	0.999999	0.816907
Homoserine (3TMS)		0.96212	0.997448	0.999937	0.450943	0.991966	0.998051	0.203215		0.999932	0.995538	0.957518	0.999994	0.999804	0.751705	0.99998	0.837803	1	1	0.539932	0.611877	0.999779	0.999992	0.29879	0.872214	0.784953	0.99956	1	0.578769	0.462348
Hydroxyproline (3TMS)		0.274888	0.0293966	0.33974	0.835792	0.998647	0.540315	0.997604		0.946744	1	0.970486	0.550599	0.999684	0.591172	0.908826	0.422137	0.0776645	0.747901	0.0893935	0.986785	0.638709	0.999964	0.67826	0.985082	0.999454	0.990159	0.841838	1	0.869567
Indole-3-acetonitrile (1TMS)		0.999999	0.948532	0.996936	0.196945	0.109114	0.329072	0.00663082		0.837154	0.999553	0.208613	0.110859	0.358028	0.00524935	0.538277	0.00675568	0.00275366	0.0160149	7.01e-05	0.484399	0.30667	0.683115	0.0233082	0.999988	0.999986	0.838348	0.998663	0.94686	0.663936
Isoleucine (2TMS)		0.879845	0.999999	1	0.256408	0.850124	0.997411	0.0780781		0.727912	0.909855	0.939261	1	0.996012	0.644199	0.999882	0.12882	0.683738	0.98069	0.0307362	0.253605	0.882335	0.999376	0.0690452	0.95677	0.569509	0.998654	0.992751	0.691428	0.22342
Isopropyl-beta-D-thiogalactoside (4TMS)		0.999903	0.847364	0.995472	0.940283	0.699604	0.995479	0.919583		0.528617	0.918132	0.991791	0.86424	0.999962	0.985967	0.994794	0.137356	0.0369609	0.32076	0.116626	0.463558	0.175835	0.755544	0.415401	0.999146	0.99979	1	0.969099	0.999674	0.99941
Leucine (2TMS)		0.764158	0.999996	0.999875	0.18412	0.705705	0.979301	0.0456206		0.550102	0.915249	0.95519	1	0.997401	0.656434	0.996324	0.0792726	0.483408	0.908836	0.0150234	0.293836	0.875899	0.999094	0.0751482	0.974114	0.644454	0.997822	0.993587	0.722792	0.253094
Malic acid (3TMS)		1	0.999654	1	1	0.903032	0.999835	0.986867		0.997232	0.99998	0.999999	0.784907	0.999981	0.953301	0.999951	0.999639	0.992157	0.974195	0.999931	1	0.924426	0.998048	0.99343	0.877009	0.99956	0.983485	0.586335	0.999854	0.842334
Malonic acid (2TMS)		1	0.93534	0.986061	0.962113	0.999998	1	0.999192		0.94376	0.990309	0.905837	0.999944	1	0.995683	0.999972	0.276975	0.8008	0.926386	0.591187	0.426308	0.925869	0.984936	0.769712	0.985309	0.927039	0.999358	0.999985	0.999962	0.997594
Maltose (1MEOX) (8TMS) BP		0.946967	1	0.999995	1	0.999896	0.999999	0.920298		0.882487	0.802304	0.957493	0.99362	0.974063	1	1	0.999991	0.998977	0.999943	0.838406	0.999881	0.995803	0.999539	0.744245	0.999986	1	0.932112	0.999999	0.986592	0.955618
Methionine (2TMS)		0.980125	1	1	0.427397	0.828181	0.997018	0.0655861		0.991614	0.961392	0.912311	0.999279	0.999993	0.328125	0.999999	0.477497	0.877097	0.999314	0.0720099	0.304945	0.73959	0.993095	0.0311811	0.996629	0.789154	0.969179	0.990745	0.673617	0.198385
myo-Inositol (6TMS)		1	0.999487	1	0.907792	0.80195	0.999495	0.749851		0.995178	0.999998	0.934613	0.835769	0.999943	0.783543	0.999514	0.569719	0.409337	0.952844	0.352239	0.848366	0.706234	0.998627	0.642264	0.999996	0.992259	0.999958	0.961917	1	0.938974
Nicotinic acid (1TMS)		0.300256	0.984585	0.985263	0.869012	0.761877	0.772499	0.121056		0.826805	0.78043	0.966433	0.991955	0.990679	0.999632	1	0.999798	0.99733	0.99778	0.533832	0.999581	0.99544	0.99616	0.465852	0.999998	0.999999	0.78594	1	0.893167	0.885346
Nonanoic acid (1TMS)		0.999999	0.999896	1	0.999297	0.999592	0.9499	1		0.999999	0.999968	0.999958	0.993603	0.976052	0.999974	0.999283	1	0.977005	0.995825	0.999354	0.996526	0.999853	0.887194	1	0.945443	0.998509	0.996794	0.653545	0.999831	0.8907
O-acetyl-serine (2TMS)		0.606976	0.983375	0.972875	0.118453	0.349395	0.712383	0.0196565		0.982665	0.985451	0.964573	0.999831	1	0.613124	1	0.535549	0.875993	0.994911	0.153486	0.530374	0.881172	0.996167	0.142827	0.998662	0.920694	0.994092	0.998448	0.865223	0.496323
Octadecanoic acid (1TMS)		0.451642	0.982624	0.647056	0.980813	0.332118	0.896342	0.855465		0.939037	0.999979	0.923775	0.999999	0.990676	0.995975	0.989173	1	0.865439	0.999956	0.999761	0.985613	0.999349	0.999594	0.999917	0.837662	0.99993	0.999643	0.96482	0.980636	1
Ornithine (4TMS)		0.388568	0.830851	0.85467	0.62131	0.77805	0.905517	0.061374		0.996532	0.990525	0.999924	0.99752	0.977207	0.975285	1	0.999979	1	0.999998	0.717421	0.99984	1	1	0.615723	0.999993	0.999049	0.865301	0.999988	0.719538	0.526057
Palmitic acid		1	0.659281	0.869367	0.999613	0.999352	0.999728	0.992594		0.591267	0.831839	0.999543	0.999217	0.999685	0.985939	0.999804	0.874071	0.891179	0.86243	0.143473	0.981427	0.985946	0.978033	0.295622	1	1	0.852689	1	0.831802	0.865206
Phenylalanine (2TMS)		0.719946	0.999889	0.998495	0.227093	0.69832	0.938046	0.0139174		0.904779	0.951124	0.984992	1	0.999502	0.405259	0.999999	0.403605	0.89128	0.993957	0.0310159	0.48451	0.94194	0.99883	0.0390835	0.988323	0.844882	0.916078	0.999212	0.428433	0.158902
Phosphoric acid (3TMS)		0.944331	0.999247	0.997039	0.999984	0.999999	0.996838	0.998246		0.998794	0.508886	0.766395	0.832633	0.503789	0.577165	0.890514	0.98277	0.992454	0.887574	0.917947	0.999905	0.999433	1	1	1	0.999892	0.999962	0.999376	0.999725	1
Proline (2TMS)	Arginine and proline metabolism	0.0392252	0.00476533	0.153621	0.923794	0.996532	0.320305	0.99218		0.985343	0.998417	0.370124	0.130664	0.965844	0.164435	0.806685	0.0704974	0.0172721	0.557476	0.0231186	0.762456	0.411282	0.999882	0.479006	0.999261	0.940431	0.999825	0.681477	1	0.747606
Putrescine (4TMS)		0.954952	0.999825	0.987086	0.588952	0.999767	0.999999	0.8848		0.735849	0.410643	0.991427	0.997129	0.975977	0.999997	0.999846	0.258186	0.977924	0.997251	0.582736	0.0836997	0.831575	0.941365	0.273552	0.804332	0.628034	0.999117	0.99999	0.981478	0.920976
Pyruvic acid (1MEOX) (1TMS)		0.757967	0.898538	0.999881	0.318552	0.905162	0.995503	0.0339917		0.999995	0.910294	0.994308	0.999973	0.983066	0.584562	0.979428	0.972117	1	0.998431	0.452957	0.478896	0.982706	0.999971	0.0553046	0.954184	0.699728	0.955025	0.998978	0.371433	0.123398
Ribonic acid (5TMS)		0.4296	0.99426	0.967536	0.0639804	0.420452	0.458526	0.0601946	belongs to the class of organic compounds known as sugar acids and derivatives. Sugar acids and derivatives are compounds containing a saccharide unit which bears a carboxylic acid group	0.867438	0.941433	0.96668	1	1	0.961799	0.999996	0.278024	0.860678	0.887252	0.265518	0.375135	0.937195	0.95337	0.359739	0.969389	0.957157	1	1	0.96479	0.951349
Serine (3TMS)		0.994407	1	1	0.952464	0.950233	0.999996	0.45258		0.981305	0.996025	0.999945	0.999933	0.999336	0.851118	0.999998	0.896859	0.893014	0.999901	0.318175	0.955391	0.953082	1	0.413427	1	0.983025	0.967545	0.981875	0.969319	0.525511
Serine (4TMS)		0.992496	0.997931	0.913245	0.997467	1	0.972492	0.99796		0.788968	0.365511	1	0.967061	0.58102	0.810254	0.998644	0.866531	0.999425	0.999927	1	0.480123	0.934901	1	0.999212	0.986228	0.684518	0.879443	0.983755	0.999414	0.999962
Similar to L-Glutamine		0.999998	0.999996	0.999756	0.996427	0.807654	0.994921	0.998653		0.999516	0.994411	0.999575	0.872309	0.961257	0.999907	0.999999	0.971193	0.60458	0.999555	0.985527	0.906441	0.418288	0.999986	0.945042	0.989182	0.76422	1	0.253232	0.984129	0.838014
Similar to Methanolphosphate		0.980889	0.999823	0.987045	0.999999	0.999976	0.997295	0.909171		0.999618	0.519764	0.923484	0.867077	0.660505	0.296808	0.857089	0.997315	0.991	0.933066	0.639742	0.995228	0.998885	0.999999	0.999832	1	0.999462	0.940327	0.999945	0.970951	0.997918
Similar to Uric acid (4TMS)		0.00463277	0.0242476	0.0258859	1.45e-05	0.000131521	0.15488	8.29e-07		0.999693	0.998135	0.597193	0.937954	0.838454	0.149207	1	0.334454	0.74233	0.984833	0.060406	0.227809	0.620305	0.992758	0.0320738	0.99738	0.0370781	0.989226	0.17977	0.792505	0.00315153
Similar to Uridine-5-diphosphoglucose disodium salt		0.755568	0.999949	1	0.35297	0.846691	0.934054	0.200095		0.909652	0.588911	0.996914	1	0.999836	0.967041	0.999435	0.539795	0.958639	0.990264	0.336082	0.200699	0.709198	0.847687	0.0963202	0.986849	0.947022	0.99997	0.999996	0.922205	0.817979
Sinapic acid (cis)		0.999992	0.990231	0.999993	0.999995	0.999951	0.998533	0.197009		0.931417	0.998746	1	1	0.999957	0.238022	0.998589	0.93544	0.902115	0.783445	0.0168101	0.998933	0.996848	0.978043	0.0645369	1	0.999943	0.231496	0.999995	0.282231	0.432662
Sinapic acid (trans)		0.989003	0.999949	0.997487	0.991594	0.999965	1	0.853123		0.999661	0.723206	1	0.999345	0.980079	0.998833	0.954977	0.999806	1	0.999877	0.961601	0.747516	0.954134	0.996705	0.348644	0.999607	0.984512	0.998214	0.999911	0.945906	0.784344
Spermidine (5TMS)		0.590513	0.778251	0.890228	0.0877311	0.814198	0.890723	0.216543		0.999995	0.998978	0.938427	0.999915	0.999495	0.99641	0.999989	0.857197	1	0.999997	0.979268	0.658836	1	1	0.899174	0.76962	0.720922	0.999789	1	0.952588	0.926972
Succinic acid (2TMS)		0.992729	0.997433	0.994354	0.253578	0.680942	0.994428	0.0245327		1	1	0.651904	0.9741	1	0.106587	1	0.62057	0.961614	1	0.103865	0.629136	0.968635	1	0.098378	0.994147	0.627978	0.957117	0.968338	0.588765	0.0979768
Tetracosanoic acid (1TMS)		1	0.981885	0.895353	0.998153	0.995518	0.999372	0.999431		0.977651	0.86782	0.997851	0.994577	0.999313	0.998612	0.999959	0.999975	0.999998	0.999847	0.776026	0.996184	0.998594	0.991149	0.507207	1	1	0.908828	0.999999	0.868364	0.940827
Threonic acid (4TMS)		0.976623	0.99924	0.824034	0.849261	0.184859	0.989556	0.356372		0.999886	0.99944	0.999734	0.660342	1	0.874959	0.981858	0.987216	0.428344	0.999992	0.673789	1	0.924555	0.997537	0.991152	0.905985	0.998599	0.986892	0.570738	0.999924	0.810687
Threonine (3TMS)		1	0.930857	0.999525	0.999987	0.998851	0.99985	0.990035		0.849331	0.996943	0.999999	0.999581	0.998726	0.993864	0.995193	0.751002	0.558388	0.99068	0.395036	0.986392	0.929434	1	0.823484	0.999983	0.992739	0.998996	0.952351	0.999995	0.865137
Trehalose, alpha,alpha'-, D- (8TMS)		0.999999	1	0.999999	0.999998	0.995734	0.998864	0.990607		0.999988	1	1	0.9991	0.999878	0.997237	0.999989	0.999976	0.989114	0.996452	0.978615	1	0.999038	0.999866	0.997083	0.999379	0.999928	0.997953	1	1	0.999996
Tryptophan (3TMS)		0.99425	0.630319	0.836404	0.960022	0.993926	0.966013	0.99675		0.948267	0.995815	0.999976	1	0.999989	0.761067	0.999871	0.992132	0.94996	0.989978	0.161606	0.999922	0.996075	0.999863	0.311169	0.999979	1	0.550789	0.99999	0.756758	0.573549
Tyramine (3TMS)		0.177686	0.946636	0.979537	0.0291879	0.333673	0.3686	0.00831221	Tyrosine metabolism	0.804141	0.630751	0.991343	0.999949	0.999845	0.89672	0.999998	0.318377	0.943948	0.9586	0.130235	0.176877	0.84462	0.874319	0.0599469	0.932148	0.911297	0.999718	1	0.709458	0.667404
Tyrosine (3TMS)		0.955833	1	0.977883	0.601688	0.603111	0.936203	0.0766399		0.970834	1	0.992411	0.992544	1	0.464658	0.987136	0.633728	0.635198	0.955136	0.0764406	0.980428	0.980702	0.999998	0.378379	1	0.996257	0.915264	0.996333	0.914493	0.521125
Unknown (sugar) 20		0.20072	0.940985	0.10415	0.216085	0.0131797	0.248555	0.0138885		0.847744	0.999975	1	0.931012	1	0.936519	0.665669	0.865512	0.192902	0.89676	0.200284	0.999945	0.988514	0.999796	0.989981	0.918555	1	0.924702	0.890206	1	0.897631
Uracil (2TMS)		0.993803	0.349217	0.289654	0.999973	0.550685	0.997127	0.999934		0.751817	0.688885	0.999737	0.920105	1	0.912611	1	0.459714	0.9999	0.694525	0.116471	0.38627	0.999744	0.626003	0.0832697	0.687714	0.999945	0.993587	0.885207	0.227718	0.941606
Valine (2TMS)		0.940645	1	1	0.25841	0.863747	0.997151	0.0841377		0.920879	0.960005	0.873535	0.999997	0.999552	0.537126	0.999999	0.20476	0.827156	0.995647	0.058977	0.251026	0.891211	0.999196	0.0731443	0.950582	0.579898	0.999023	0.99487	0.692184	0.243217
Dehydroascorbic acid dimer (2MEOX) MP		0.244859	0.936246	0.846879	0.0449157	0.0711469	0.407004	0.00927126	1. Ascorbate and aldarate metabolism; 2. Glutathione metabolism	0.900678	0.952543	0.991238	0.998432	0.999977	0.837563	0.999999	0.443314	0.567687	0.977095	0.155142	0.539849	0.669808	0.993549	0.201624	0.999999	0.942831	0.998536	0.979472	0.991654	0.647929
Fructose (1MEOX) (5TMS) BP		0.983733	0.825095	0.464151	0.768512	1	0.909677	0.164744		0.998475	0.921438	0.15361	0.989127	0.999943	0.00752832	0.99916	0.0444473	0.834921	0.999996	0.00164435	0.00626192	0.445324	0.989339	0.000139278	0.607113	0.0650659	0.939115	0.920548	0.0759955	0.00235472
Glutamine [-H2O] (3TMS) MP		0.992042	0.962611	0.770038	0.989084	0.961654	0.90061	0.97773		0.999989	0.991436	1	0.999993	0.999525	0.550093	0.999651	0.999997	1	0.999999	0.402884	0.994036	0.999369	0.999988	0.137185	0.999998	0.999749	0.518873	0.999997	0.375511	0.250096
Guanidine (3TMS)		0.9923	0.999597	0.988595	0.997752	0.911303	0.9992	0.964872		0.863273	0.629226	0.762792	0.357804	0.819835	0.544996	0.999963	1	0.994088	1	0.998965	0.999999	0.99986	0.99998	0.999995	0.99799	1	0.999775	0.99483	1	0.999201
Hexacosanoic acid (1TMS)		0.998869	0.78789	0.452128	0.923138	0.786317	0.99021	1		0.967777	0.754093	0.997263	0.969545	0.999995	0.994298	0.99958	0.999945	1	0.993806	0.644773	0.98359	0.99908	0.885077	0.285663	0.999971	0.999892	0.834	0.994702	0.634863	0.968025
Itaconic acid (2TMS)		0.999603	0.8699	0.434662	0.999912	0.857191	0.979303	0.997709		0.98051	0.678054	0.975971	0.978051	0.999692	0.911169	0.996135	0.568507	1	0.999734	0.396725	0.148397	0.994681	0.918871	0.0791378	0.533553	0.824962	0.999993	0.99972	0.360107	0.663143
Mannose (major)		1	0.999901	0.999992	0.948885	0.997748	0.999606	0.764344		0.999084	0.999838	0.959151	0.999066	0.999906	0.770619	1	0.742196	0.948503	0.977758	0.441284	0.79617	0.970624	0.989546	0.491547	0.999601	0.99744	0.999684	1	0.974189	0.940618
Raffinose		0.999691	0.871059	0.999993	1	0.642032	0.998254	1		0.978497	0.991233	0.997812	0.246415	0.927098	0.998825	0.65646	0.754905	0.0335114	0.415953	0.787979	1	0.739009	0.999933	0.999998	0.635322	0.999279	1	0.918975	0.595568	0.998583
Ribose (1MEOX) (4TMS) MP		0.843865	1	0.998272	0.535235	0.71102	0.955348	0.284139		0.899972	0.988861	0.999247	0.999995	0.999963	0.970795	0.999773	0.608831	0.783393	0.97984	0.333076	0.849882	0.950861	0.999611	0.580775	0.99999	0.984161	0.999789	0.998547	0.994875	0.869469
Shikimic acid (4TMS)		0.955308	0.999996	1	0.257949	0.713464	0.985434	0.0275624		0.987804	0.968044	0.842016	0.9986	0.999999	0.2072	1	0.345393	0.82704	0.997748	0.0386943	0.240103	0.72646	0.991776	0.0214964	0.991516	0.723901	0.925199	0.99077	0.515188	0.137394
Sucrose (8TMS)		0.984733	1	1	0.565665	0.840857	0.996682	0.0758405		0.993913	0.991899	0.961205	0.999114	0.999999	0.338388	1	0.622571	0.88714	0.999185	0.0831627	0.574226	0.863628	0.998858	0.0631722	0.999629	0.901052	0.931948	0.993179	0.696603	0.230407

## Sheet: pvalue_AGT3_PYD4_seed
Metabolite	anova.p.adj	Pathway related to AGT3 (AT2G38400)	agt3.1.Col.0	agt3.2.Col.0	agt3.3.Col.0	pyd4.1.Col.0	pyd4.2.Col.0	pyd4.3.Col.0	pyd4.4.Col.0	Pathway related to PYD4	agt3.2.agt3.1	agt3.3.agt3.1	pyd4.1.agt3.1	pyd4.2.agt3.1	pyd4.3.agt3.1	pyd4.4.agt3.1	agt3.3.agt3.2	pyd4.1.agt3.2	pyd4.2.agt3.2	pyd4.3.agt3.2	pyd4.4.agt3.2	pyd4.1.agt3.3	pyd4.2.agt3.3	pyd4.3.agt3.3	pyd4.4.agt3.3	pyd4.2.pyd4.1	pyd4.3.pyd4.1	pyd4.4.pyd4.1	pyd4.3.pyd4.2	pyd4.4.pyd4.2	pyd4.4.pyd4.3
1,6-Anhydro-beta-D-glucose (3TMS)	0.0534788		0.0115961	0.000215023	0.0514529	0.875562	0.423657	0.835688	0.381297		0.771737	0.999766	0.377005	0.759594	0.57666	0.800666	0.531048	0.0208614	0.0769339	0.055624	0.0905236	0.687043	0.957627	0.841301	0.970752	0.997275	1	0.99502	0.999773	1	0.999458
2-Oxoglutaric acid	0.934465		0.0240567	0.00396483	0.102851	0.0423341	0.329432	0.0647542	0.258143		0.991028	0.999606	1	0.945774	1	0.974581	0.905055	0.996757	0.574116	0.998308	0.666975	0.999496	0.998536	0.999539	0.99975	0.953277	1	0.977335	0.962094	1	0.981528
4-Aminobutyric acid (3TMS)	0.110772	1. Alanine, aspartate and glutamate metabolism; 2. Arginine and proline metabolism; 3. beta-alanine metabolism; 4. Butanoate metabolism; 5. Nicotinate and nicotinamide metabolism	0.00348401	0.00308599	0.00122802	0.0414336	0.0061912	0.514874	0.0760639	1. Alanine, aspartate and glutamate metabolism; 2. Arginine and proline metabolism; 3. beta-alanine metabolism; 4. Butanoate metabolism; 5. Nicotinate and nicotinamide metabolism	0.999999	0.999415	0.998681	1	0.684752	0.960556	0.999982	0.993926	0.999997	0.605233	0.920944	0.960026	0.999158	0.426851	0.784286	0.999387	0.95952	0.999913	0.741429	0.975322	0.995154
4-hydroxy-benzoic acid (2TMS)	1		0.0724569	0.00207564	0.104184	0.575595	0.367154	0.54223	0.297234		0.80239	1	0.977735	0.99459	0.995788	0.998456	0.804084	0.317851	0.391589	0.499198	0.471175	0.986492	0.997267	0.997701	0.999322	0.999998	1	0.999954	1	1	1
Adenine (2TMS)	1		0.555936	0.0722801	0.152754	0.702238	0.0864645	0.88519	0.318311		0.908082	0.984233	1	0.933615	0.999975	0.999669	0.999966	0.917185	1	0.848779	0.994838	0.984051	0.999994	0.953477	0.999908	0.939227	0.999997	0.999473	0.879284	0.997416	0.995107
Alanine (2TMS)	0.00650896	1. Alanine, aspartate and glutamate metabolism; 2. Cysteine and methionine metabolism; 3. Taurine and hypotaurine metabolism	0.000293546	6.67633e-05	0.112292	0.150401	0.0173058	0.593854	0.00104498		0.996836	0.447113	0.507367	0.90271	0.199291	0.999997	0.164977	0.206896	0.564798	0.0661405	0.984177	1	0.993543	0.996394	0.646745	0.994876	0.997326	0.69382	0.853654	0.973078	0.329719
Alanine (3TMS)	1		0.834914	0.0971814	0.496075	0.136952	0.146006	0.491763	0.0792158		0.752033	0.998037	0.809432	0.854782	0.99263	0.695387	0.982305	1	0.999999	0.99862	1	0.988604	0.995575	0.999999	0.970023	1	0.999163	1	0.999845	0.999991	0.996922
Altrose (1MEOX) (5TMS) MP	1		0.126941	0.0713412	0.405616	0.866877	0.109758	0.939979	0.894289		0.999939	0.999088	0.913743	1	0.896375	0.829363	0.9834	0.777312	0.999999	0.759557	0.651075	0.997059	0.995992	0.993921	0.988794	0.867892	1	1	0.848832	0.767626	1
Arabinose (1MEOX) (4TMS) MP	1	1. Pentose and glucuronate interconversions; 2. Ascorbate and aldarate metabolism; 3. Amino sugar and nucleotide sugar metabolism	0.0204423	0.010517	0.0651644	0.592233	0.0286558	0.435538	0.391994		0.999919	0.999962	0.817243	1	0.971245	0.889362	0.995962	0.634315	0.999935	0.888698	0.723268	0.952746	0.999972	0.997312	0.981693	0.841636	0.999964	0.999999	0.975723	0.907333	1
Ascorbic acid (4TMS)	1		0.130179	0.0271794	0.0212897	0.219531	0.0584731	0.818051	0.590545		0.997147	0.993559	1	0.999635	0.967637	0.980338	1	0.993056	1	0.730354	0.740401	0.986667	0.999997	0.678185	0.682513	0.998638	0.987725	0.994414	0.83798	0.858852	0.999999
Asparagine (3TMS)	1		0.795577	0.072073	0.929589	0.824445	0.568903	0.998555	0.563566		0.716565	0.999992	1	0.999819	0.995951	0.999794	0.58574	0.827474	0.936892	0.421212	0.939098	0.999979	0.996681	0.999777	0.996428	0.999969	0.995471	0.999964	0.957643	1	0.956102
Asparagine (4TMS) MP	1		0.0548868	0.0146126	0.368246	0.0812571	0.0646191	0.249316	0.0055963	Alanine, aspartate and glutamate metabolism	0.996925	0.98098	1	1	0.999968	0.959526	0.77194	0.999137	0.998303	0.981786	0.999947	0.981789	0.980633	0.999733	0.543146	1	0.999933	0.982899	0.99995	0.972734	0.909941
Aspartic acid (3TMS)	1		0.999733	0.998518	0.793457	0.9997	0.999992	0.991078	0.999996		0.952159	0.467537	0.979856	0.994199	0.90845	0.995402	0.983609	1	0.999975	0.999994	0.999957	0.976165	0.915342	0.999327	0.90609	0.999999	0.999959	0.999997	0.99909	1	0.998805
Benzoic acid (2TMS)	0.00141284	1. Phenylalanine metabolism; 2. Benzoate degredation	8.42211e-05	4.39611e-06	0.00283166	0.0841881	0.000725861	0.17419	0.00275931	1. Phenylalanine metabolism; 2. Benzoate degredation	0.930365	0.971044	0.441436	0.999439	0.425077	0.972477	0.42563	0.0628257	0.716831	0.0678488	0.431023	0.953941	0.999764	0.930785	1	0.784107	1	0.952052	0.74781	0.999793	0.928461
beta-alanine (3TMS)	1		0.927139	0.998822	0.995298	0.999395	0.984212	0.999999	0.998963		0.616868	0.519708	0.693715	0.412731	0.903792	0.62458	1	1	0.999983	0.999977	1	1	1	0.999779	1	0.999977	0.99999	1	0.998604	0.999979	0.999981
Butanoic acid, 2-amino- (2TMS)	1		0.912916	0.726878	0.189557	0.99994	0.54074	0.998575	0.990532		0.999793	0.829116	0.992473	0.994341	0.999693	0.999925	0.977419	0.931974	0.999989	0.988298	0.991513	0.434575	0.997448	0.678814	0.643488	0.821513	0.999997	0.999891	0.948733	0.952023	1
Citramalic acid (3TMS)	1		0.372224	0.0804044	0.987958	0.867164	1	0.974404	0.277585		0.983065	0.888636	0.997008	0.467985	0.979214	0.999994	0.407479	0.803768	0.113122	0.684781	0.998414	0.999286	0.996354	0.999999	0.789012	0.921705	0.99999	0.983326	0.989233	0.357411	0.940415
Citric acid (4TMS)	1		0.999889	0.99922	0.897528	0.999797	0.99976	0.999999	0.999994		1	0.981552	1	0.985157	1	1	0.995251	1	0.969259	0.999987	0.999992	0.99332	0.655469	0.97741	0.968857	0.985162	0.999998	0.999999	0.998588	0.995347	1
Citrulline or Arginine	1		0.700273	0.999994	1	0.998691	0.999378	0.951371	0.77026		0.852476	0.581027	0.97524	0.356058	0.999963	1	0.999795	0.999969	0.991853	0.987506	0.897212	0.993658	0.999961	0.904707	0.661752	0.951077	0.999448	0.985429	0.756398	0.437014	0.99999
Erythritol (4TMS)	1		0.489032	0.196722	0.999338	1	0.999983	1	0.586543		0.997523	0.198874	0.440217	0.696084	0.612219	1	0.0621387	0.177564	0.339823	0.301418	0.995942	0.999969	0.98859	0.999802	0.271915	0.999728	1	0.530746	0.999983	0.778174	0.690277
Fructose (1MEOX) (5TMS) MP	1		0.2666	0.286958	0.524865	0.825585	0.128705	0.99544	0.831167		1	0.999934	0.993023	0.999675	0.858273	0.98321	0.999888	0.992075	0.999871	0.858313	0.981948	0.999896	0.989952	0.968999	0.999539	0.926307	0.998528	1	0.64832	0.876173	0.999148
Fucose (1MEOX) (4TMS) MP	0.148383	1. Fructose and mannose metabolism; 2. Amino sugar and nucleotide sugar metabolism	0.00505189	0.000736948	0.0225577	0.49327	0.0109167	0.148674	0.207201		0.989703	0.999878	0.624308	1	0.990991	0.837555	0.924406	0.222718	0.980406	0.794447	0.383261	0.870669	0.999993	0.99984	0.975182	0.73756	0.991734	0.999861	0.997114	0.91144	0.999831
Fumaric acid (2TMS)	1		0.0213979	0.274744	0.597297	0.982682	0.999999	0.99998	0.993361		0.960693	0.727886	0.26098	0.0353085	0.121163	0.142646	0.999248	0.867321	0.37343	0.612346	0.739346	0.989448	0.716554	0.883057	0.960427	0.99528	0.999491	1	1	0.998837	0.999941
Galactinol (9TMS)	1		0.243081	0.697769	0.132445	0.963788	0.68419	0.536225	0.892965		0.996038	0.999879	0.909074	0.996759	0.999999	0.95044	0.955023	0.999169	1	0.99985	0.999933	0.748664	0.959574	0.999293	0.816856	0.998946	0.982368	0.999999	0.99989	0.999902	0.993609
Galactose, 3,6-anhydro- (1MEOX) (3TMS)	0.00300429	Carbohydrate - monosaccharides - Aldoses	3.26448e-05	2.01958e-05	0.000832134	0.00938739	0.000250374	0.0139617	0.00280634	Carbohydrate - monosaccharides - Aldoses	0.999939	0.986389	0.81467	0.999744	0.898959	0.89112	0.924306	0.640512	0.991343	0.763377	0.734998	0.998344	0.999914	0.999642	0.999888	0.971747	1	0.999998	0.989074	0.991596	1
Galacturonic acid (1MEOX) (5TMS) MP	0.403	1. Pentose and glucuronate interconversions; 2. Ascorbate and aldarate metabolism; 3. Amino sugar and ncleotide sugar metabolism	0.00592624	0.00599408	0.00697828	0.150905	0.0651069	0.155584	0.501294		1	1	0.969265	0.991726	0.992634	0.525988	1	0.949045	0.982271	0.984769	0.480817	0.960213	0.98751	0.988984	0.515269	0.999997	1	0.991388	1	0.952066	0.982801
Gluconic acid (6TMS)	1		0.345259	0.466834	0.250869	0.832172	0.538018	0.992898	0.895792		1	0.999991	0.997809	0.999997	0.929947	0.983196	0.999912	0.999548	1	0.96436	0.994566	0.985457	0.99954	0.852079	0.940918	0.999906	0.999291	0.999999	0.979527	0.998008	0.999945
Glucose (1MEOX) (5TMS) BP	1		0.11295	0.054973	0.362877	0.885155	0.109238	0.955266	0.884487		0.999834	0.999297	0.877401	1	0.848587	0.815143	0.979218	0.688653	0.999986	0.66051	0.596017	0.992331	0.997938	0.984575	0.984489	0.847214	1	1	0.816836	0.780541	1
Glucose-6-phosphate (1MEOX) (6TMS) MP	0.0636031	Starch and sucrose metabolism	0.012592	0.0577741	0.000216897	0.548887	0.0238393	0.500851	0.694744		0.99969	0.756185	0.761341	1	0.903283	0.500072	0.501773	0.956674	0.999957	0.990741	0.824446	0.0846499	0.728269	0.186975	0.0274753	0.840956	1	0.999985	0.943088	0.614621	0.999684
Glutamine (3TMS)	1		0.541354	0.0998127	0.838051	0.991735	0.688392	0.998749	0.865289		0.955681	0.999814	0.971956	1	0.953187	0.999556	0.814945	0.518232	0.924772	0.492813	0.783279	0.999187	0.999994	0.996985	1	0.99133	1	0.9996	0.981736	0.999976	0.998199
Glutaric acid (2TMS)	0.000120039	1. Fatty acid degradation; 2. Lysine degradation	5.55741e-07	2.10086e-06	0.00328104	0.000274508	0.000552045	0.0287263	0.000134676	1. Fatty acid degradation; 2. Lysine degradation	1	0.163699	0.817163	0.467799	0.144959	0.767565	0.270377	0.907888	0.625497	0.227749	0.879194	0.966849	0.998637	0.999963	0.960334	0.999785	0.905756	1	0.985364	0.999761	0.892572
Glyceric acid (3TMS)	1		0.10041	0.249949	0.816091	0.733775	0.231182	0.947138	0.714003		0.99995	0.863578	0.957324	0.99998	0.843349	0.931664	0.975858	0.996245	1	0.960806	0.992748	0.999999	0.969329	0.999999	1	0.99468	0.999932	1	0.952712	0.990031	0.999958
Glycerol (3TMS)	1		0.170265	0.0644942	0.188523	0.377196	0.0283599	0.626591	0.140281		0.999094	1	0.999997	0.982751	0.999583	0.999999	0.99959	0.994259	0.999972	0.975287	0.999961	0.999992	0.989665	0.999428	1	0.957289	0.999996	0.999868	0.902034	0.996827	0.997585
Glycerol-3-phosphate (4TMS)	1		0.999996	0.909006	0.9941	0.75901	0.913031	0.991401	0.226918		0.962852	0.999339	0.854335	0.965128	0.998499	0.299239	0.999627	0.999933	1	0.999983	0.913613	0.988483	0.999683	1	0.664492	0.999918	0.997906	0.991956	0.999987	0.909604	0.840901
Glycine (2TMS)	0.00949826	1. Primary bile acid biosynthesis; 2. Purine metabolism; 3. Glycine, serine and threonine metabolism; 4. Lysine degradation; 5. Phosphonate and phosphinate metabolism	2.83605e-05	0.000666936	0.00103137	0.00984108	0.000633678	0.00709528	0.00447956	1. Primary bile acid biosynthesis; 2. Purine metabolism; 3. Glycine, serine and threonine metabolism; 4. Lysine degradation; 5. Phosphonate and phosphinate metabolism	0.965239	0.931284	0.683778	0.968218	0.913405	0.691868	1	0.995964	1	0.999982	0.997691	0.998979	1	1	0.999551	0.995363	0.999967	1	0.999975	0.997284	0.999993
Glycine (3TMS)	1		0.641711	0.994236	0.89427	0.912572	0.532256	0.745316	0.697765		0.974021	0.99986	0.999915	0.999997	1	1	0.999348	0.999466	0.932019	0.981704	0.981793	1	0.99791	0.999818	0.999928	0.99859	0.999876	0.999956	1	0.999995	1
Hexanoic acid, 2-ethyl- (1TMS)	1		1	0.800423	0.999809	0.99996	0.997828	0.999993	0.998902		0.838916	0.998371	0.999998	0.990068	1	0.999768	0.488044	0.959704	0.368634	0.96598	0.972867	0.992915	0.999999	0.997524	0.957584	0.975335	1	1	0.989818	0.897343	0.999999
Histidine (3TMS)	1		0.973812	1	1	0.961629	0.973409	0.986676	0.965597		0.930383	0.984657	0.999929	0.469069	1	1	0.999991	0.930819	0.984978	0.965073	0.920499	0.97348	0.937884	0.992843	0.978287	0.625311	0.999966	0.999993	0.624832	0.486434	1
Homoserine (3TMS)	1		0.987294	1	1	0.987724	0.511925	0.986946	0.954826		0.991756	0.997209	1	0.932513	1	0.999994	1	0.991764	0.549962	0.990964	0.966378	0.996927	0.631316	0.996323	0.983683	0.96848	1	1	0.984874	0.985947	1
Hydroxyproline (3TMS)	0.220994		0.0111544	0.00734817	0.444972	0.592132	0.00990693	0.95837	0.777761		0.999987	0.730052	0.695029	0.999999	0.34307	0.383576	0.585348	0.554344	1	0.24769	0.27329	1	0.654887	0.992864	0.999375	0.621038	0.99809	0.999941	0.292992	0.32743	0.999984
Indole-3-acetonitrile (1TMS)	1		0.129594	0.149176	0.928447	0.653944	0.364376	0.999915	0.993964		1	0.77933	0.990047	0.999683	0.455575	0.50192	0.79186	0.989757	0.999609	0.474374	0.52702	0.998474	0.967936	0.997256	0.999852	0.999954	0.926443	0.967846	0.754174	0.826688	0.99999
Isoleucine (2TMS)	1		0.189001	0.0566052	0.0171723	0.180479	0.00405207	0.436047	0.0962548		0.997165	0.935864	0.999997	0.679474	1	0.999836	0.999715	0.999927	0.971961	0.995641	0.999998	0.989522	0.999451	0.941	0.996316	0.878066	0.999964	1	0.736817	0.917776	0.999489
Isopropyl-beta-D-thiogalactoside (4TMS)	0.601789		0.0210178	0.016266	0.802614	0.988291	0.853012	0.996143	0.980517		0.999998	0.498968	0.230817	0.432486	0.261541	0.194511	0.404397	0.179269	0.345935	0.205514	0.149701	0.998994	1	0.998185	0.999097	0.999705	1	1	0.999344	0.999759	1
Leucine (2TMS)	1		0.205695	0.0405299	0.154113	0.16408	0.00513002	0.605388	0.0495838		0.987525	0.999996	0.999973	0.705229	0.999934	0.993289	0.998779	0.999729	0.993392	0.949356	1	1	0.865231	0.998869	0.999541	0.923591	0.997829	0.999921	0.617323	0.987949	0.964676
Malic acid (3TMS)	0.00595099	TCA cycle	5.68956e-05	0.000137085	0.000260002	0.00878199	0.0491928	0.161606	0.00703347	TCA cycle	1	0.999987	0.899895	0.355228	0.382036	0.821859	0.999999	0.937719	0.450532	0.463621	0.882471	0.97692	0.583132	0.582602	0.94845	0.991304	0.981724	1	0.999999	0.994919	0.987678
Malonic acid (2TMS)	0.00468228	1. Pyrimidine metabolism; 2. beta-alanine metabolism	2.28056e-05	7.31335e-05	0.00552006	0.0515653	0.0329803	0.360219	0.0311809	1. Pyrimidine metabolism; 2. beta-alanine metabolism	1	0.70791	0.337155	0.290024	0.0985744	0.3015	0.830727	0.470747	0.425764	0.159431	0.439262	0.997538	0.997392	0.855912	0.997894	1	0.995048	1	0.992506	1	0.991309
Maltose (1MEOX) (8TMS) BP	1		0.984534	0.99993	0.999998	0.999894	0.665462	1	0.998694		0.89476	0.997607	0.902198	0.983994	0.989742	0.79267	0.998467	1	0.421854	0.999985	0.999999	0.998226	0.80015	0.999997	0.990266	0.455819	0.999974	1	0.753065	0.302821	0.999611
Methionine (2TMS)	1		0.220305	0.718032	0.889287	0.30648	0.7854	0.314735	0.011839		0.991942	0.939609	1	0.981678	1	0.854255	0.99997	0.994501	1	0.989846	0.422853	0.957816	0.999998	0.943889	0.244981	0.987469	1	0.905926	0.979921	0.355213	0.961426
myo-Inositol (6TMS)	0.000604887	1. Galactose metabolism; 2. Ascorbate and aldarate metabolism	3.45821e-05	1.69007e-05	7.54263e-05	0.0965054	3.53991e-05	0.00608527	0.00737869	1. Galactose metabolism; 2. Ascorbate and aldarate metabolism	0.999785	1	0.260357	0.999999	0.977794	0.723576	0.999689	0.136226	0.999997	0.885291	0.483505	0.319235	0.999997	0.985168	0.782227	0.212721	0.920789	0.989835	0.950957	0.635756	0.99967
Nicotinic acid (1TMS)	0.0724472	1. Nicotinate and nicotinamide metabolism; 2. Tropane, piperidine and pyridine alkaloid biosynthesis	0.00253507	0.000662338	0.0128276	0.473629	0.0586237	0.672791	0.470234		0.998136	0.999836	0.498076	0.961767	0.460745	0.375783	0.96661	0.221645	0.730472	0.209705	0.145424	0.787334	0.998703	0.736018	0.688906	0.977565	1	1	0.956273	0.953096	1
Nonanoic acid (1TMS)	1		0.992792	0.945744	0.525513	0.998744	1	1	0.654439		0.999929	0.91502	1	0.998286	0.992965	0.96666	0.990739	0.999679	0.975547	0.954167	0.998343	0.905429	0.62695	0.605056	0.999999	0.999812	0.998419	0.958119	0.999998	0.75027	0.717704
O-acetyl-serine (2TMS)	1		0.999862	0.853091	1	1	0.934539	0.999999	0.999651		0.610382	0.999987	0.99996	0.748452	0.999056	0.982845	0.790518	0.859081	0.999998	0.961101	0.983424	1	0.893316	0.999986	0.998448	0.935374	0.999998	0.999491	0.987842	0.996942	0.999996
Octadecanoic acid (1TMS)	1		0.99998	0.0792994	0.999987	0.999998	0.333888	1	0.69281		0.124435	0.998205	1	0.469885	0.999999	0.834996	0.0390002	0.175798	0.995284	0.187914	0.886503	0.999474	0.197605	0.999956	0.501639	0.538348	1	0.861908	0.532489	0.998903	0.842189
Ornithine (4TMS)	1		0.998479	0.997876	0.999999	0.998472	0.980507	0.998914	0.958926		0.899146	0.990467	1	0.756992	1	0.999602	0.999823	0.917684	0.99999	0.938255	0.676049	0.991565	0.995477	0.993969	0.901917	0.800085	1	0.999896	0.843403	0.491313	0.999939
Palmitic acid	0.914914		0.95145	0.0182298	0.999998	0.956552	0.135246	0.998824	0.405102		0.175232	0.987366	1	0.648895	0.99994	0.94793	0.0330466	0.292494	0.989312	0.175021	0.823983	0.987693	0.213381	0.999932	0.54914	0.774918	0.999891	0.976829	0.570832	0.998434	0.881091
Phenylalanine (2TMS)	0.79311		0.312017	0.0137035	0.0185057	0.646487	0.0201189	0.931083	0.178197		0.782791	0.842479	0.999941	0.857581	0.989904	0.999892	1	0.639949	1	0.412408	0.95588	0.707357	1	0.474137	0.975578	0.72568	0.999793	0.995105	0.492066	0.979717	0.937427
Phosphoric acid (3TMS)	1		0.152474	0.0488828	0.952068	0.97089	0.340372	0.909998	0.223436		0.998163	0.770578	0.786324	0.999957	0.950638	1	0.426372	0.457341	0.978218	0.734298	0.996251	1	0.938813	0.999994	0.850105	0.940485	0.999987	0.858113	0.993752	0.999997	0.973291
Proline (2TMS)	1		0.999997	0.999992	0.999256	0.943194	0.352088	1	0.999911		1	0.999974	0.978056	0.44075	0.999999	1	0.999994	0.986597	0.519734	0.999996	1	0.998408	0.692612	0.999633	1	0.972431	0.96644	0.994143	0.491887	0.596873	0.999957
Putrescine (4TMS)	1		0.767631	0.144589	0.985931	0.999913	0.667067	0.999877	0.999996		0.904454	0.997835	0.957968	0.999998	0.97757	0.893651	0.593056	0.370565	0.971883	0.479745	0.237001	0.999813	0.988753	0.999944	0.998251	0.909443	1	1	0.94553	0.814883	0.999999
Pyroglutamic acid (2TMS)	1		1	0.999987	0.544139	0.999822	0.999953	0.999999	0.58299		1	0.3918	0.999989	0.999252	0.999959	0.649346	0.360555	1	0.997505	0.999752	0.768866	0.332815	0.769264	0.789075	0.0112043	0.992861	0.99886	0.879521	1	0.36016	0.584146
Pyruvic acid (1MEOX) (1TMS)	1	1. Glycolysis / Gluconeogenesis; 2. TCA cycle	0.0239456	0.0956548	0.043282	0.171637	0.0333093	0.148375	0.180317		0.999748	1	0.998808	1	0.999984	0.993147	0.999969	1	0.99981	1	0.999986	0.99974	1	0.999999	0.997907	0.999064	0.999998	1	0.999988	0.994628	0.999941
Ribonic acid (5TMS)	0.00935678	belongs to the class of organic compounds known as sugar acids and derivatives. Sugar acids and derivatives are compounds containing a saccharide unit which bears a carboxylic acid group	0.000101079	0.000136348	0.00270636	0.0055538	0.000288537	0.106871	0.00579374	belongs to the class of organic compounds known as sugar acids and derivatives. Sugar acids and derivatives are compounds containing a saccharide unit which bears a carboxylic acid group	1	0.981207	0.980375	1	0.612431	0.925414	0.972594	0.971764	0.999997	0.589353	0.907605	1	0.994672	0.976732	0.999994	0.993904	0.986033	0.999999	0.726631	0.969073	0.995604
Serine (3TMS)	1		0.999997	1	0.999854	1	0.49577	0.999534	0.998358		0.999993	0.999999	0.999899	0.313959	0.999982	0.999897	0.999742	1	0.52015	0.999288	0.997602	0.998891	0.257641	1	0.999999	0.66771	0.997812	0.99389	0.320563	0.180433	1
Serine (4TMS)	1		0.430598	0.178234	0.879417	0.68238	0.956076	0.934129	0.14955		0.997814	0.978652	0.999904	0.908905	0.981865	0.994252	0.749773	0.96827	0.558952	0.80223	1	0.999575	0.999985	1	0.684261	0.992292	0.999441	0.947058	0.999999	0.489423	0.748333
Similar to L-Glutamine	1		0.239713	0.0151669	0.341396	0.88422	0.266832	0.838747	0.502775		0.923226	0.999999	0.966227	1	0.993093	0.999683	0.841641	0.381938	0.903121	0.581535	0.691221	0.989962	1	0.998745	0.999993	0.975336	1	0.99901	0.995539	0.999871	0.999962
Similar to Methanolphosphate	1		0.999909	1	1	0.913846	1	0.980543	0.830695		0.999997	0.999977	0.709429	0.999984	0.88673	0.560261	1	0.856346	1	0.958621	0.747656	0.889467	1	0.971903	0.794218	0.883834	0.999998	1	0.969765	0.786079	0.999957
Similar to Uric acid (4TMS)	0.243307		0.494969	0.0388068	0.00703112	0.0105962	0.00308996	0.075787	0.0906721		0.83578	0.430035	0.472095	0.267786	0.876236	0.961252	0.997867	0.997756	0.980287	1	0.999955	1	0.99999	0.999538	0.970477	0.999997	0.999457	0.972275	0.993759	0.894298	0.999922
Similar to Uridine-5-diphosphoglucose disodium salt	0.0164485		0.00237459	6.47823e-05	0.0154428	0.680544	0.068699	0.728424	0.118179		0.852609	0.999402	0.293846	0.940898	0.392466	0.850284	0.586284	0.0206141	0.24553	0.0387072	0.154231	0.632649	0.998723	0.718773	0.989424	0.921659	1	0.973906	0.949572	0.999997	0.984624
Sinapic acid (cis)	0.000214368		1.83779e-05	0.00170749	0.664456	0.999888	0.524564	0.871929	0.999867		0.888218	0.00432436	0.000172643	0.00815356	0.00892163	7.20502e-05	0.149822	0.00994897	0.228182	0.178171	0.00577264	0.913232	0.999999	0.999999	0.888079	0.827453	0.980987	1	0.999917	0.78605	0.975285
Sinapic acid (trans)	1		0.984773	0.999996	0.996317	0.657554	0.869087	0.819209	0.975102		0.998051	1	0.167622	0.999499	0.316912	0.553881	0.999774	0.505568	0.950114	0.693666	0.919408	0.261122	0.997705	0.433725	0.698011	0.0730788	1	0.991115	0.15881	0.301175	0.998757
Spermidine (5TMS)	1		0.911853	0.21917	0.952283	0.956097	0.382238	1	0.956473		0.867168	1	1	0.968235	0.981828	1	0.84485	0.887445	0.999975	0.449841	0.835734	1	0.956437	0.991672	1	0.97174	0.99167	1	0.638976	0.952245	0.992682
Succinic acid (2TMS)	0.000264657	1. TCA cycle; 2. Oxidative phosphorylation; 3. Alanine, aspartate and glutamate metabolism; 4. Lysine degradation; 5. Tyrosine metabolism; 6. Phenylalanine metabolism	7.13972e-07	0.000328333	5.13312e-05	0.00147101	0.000801552	0.0545636	0.0980824	1. TCA cycle; 2. Oxidative phosphorylation; 3. Alanine, aspartate and glutamate metabolism; 4. Lysine degradation; 5. Tyrosine metabolism; 6. Phenylalanine metabolism	0.633472	0.938117	0.513336	0.438472	0.0954538	0.00716177	0.998651	0.999994	0.999988	0.892374	0.441799	0.989449	0.984584	0.597738	0.157753	1	0.969626	0.673227	0.965232	0.629833	0.999119
Tetracosanoic acid (1TMS)	1		0.999978	0.515732	0.993303	0.83519	0.999985	0.973611	0.999453		0.675832	0.999674	0.933745	1	0.995508	0.987318	0.930095	0.999824	0.710182	0.993577	0.229975	0.996716	0.999719	0.99999	0.892496	0.942377	0.999966	0.537201	0.996049	0.990271	0.825454
Threonic acid (4TMS)	0.0651003	Ascorbate and aldarate metabolism	0.0167304	0.0038478	0.000407286	0.0143544	0.00297728	0.0187397	0.0986576	Ascorbate and aldarate metabolism	0.995056	0.641974	0.999998	0.989755	0.999965	0.999944	0.964037	0.999668	1	0.999973	0.967669	0.803891	0.977498	0.890829	0.52595	0.998972	1	0.999061	0.99987	0.950545	0.997669
Threonine (3TMS)	1		0.400902	0.193292	0.344817	0.937853	0.0826033	0.991733	0.871797		0.999424	1	0.989047	0.978747	0.95684	0.994691	0.999975	0.892307	0.999898	0.799988	0.917563	0.973604	0.995194	0.924209	0.984327	0.693515	0.999993	1	0.579773	0.725812	0.999901
Trehalose, alpha,alpha'-, D- (8TMS)	1		0.195129	0.119819	0.999995	0.994344	0.999936	0.393103	0.416507		0.999962	0.314067	0.794633	0.380772	1	0.999996	0.201248	0.641647	0.249969	0.999955	0.999082	0.999446	1	0.535967	0.571521	0.999877	0.896593	0.928274	0.604349	0.644209	1
Tryptophan (3TMS)	1		0.999346	0.963408	0.986152	0.999999	0.253816	0.994899	0.910008		0.999247	0.99994	0.995403	0.501375	0.913065	0.994094	1	0.923086	0.857006	0.698313	0.999999	0.962614	0.772339	0.785739	0.999943	0.211644	0.999452	0.847918	0.0959125	0.931852	0.581854
Tyramine (3TMS)	1		0.289759	0.10658	0.596173	0.248122	0.113868	0.797661	0.559104		0.998302	0.999807	0.99999	0.998785	0.999329	0.999926	0.966325	0.999989	1	0.960763	0.975339	0.996746	0.971401	1	1	0.999995	0.994285	0.998059	0.96587	0.979363	0.999999
Tyrosine (3TMS)	1		0.27684	0.0228436	0.48863	0.942954	0.0492852	0.977035	0.493036		0.905969	0.999987	0.95576	0.979128	0.946575	0.999985	0.798287	0.367039	0.999985	0.38311	0.794584	0.99348	0.92664	0.989776	1	0.546299	1	0.993811	0.552867	0.924539	0.990218
Unknown (sugar) 20	0.113716		0.00483147	0.000505558	0.108253	0.715642	0.145827	0.844151	0.168152		0.97856	0.949855	0.388249	0.907565	0.3907	0.880049	0.502222	0.0850426	0.414795	0.0949506	0.373664	0.956963	1	0.941123	0.999999	0.979137	1	0.986313	0.968018	1	0.977479
Uracil (2TMS)	0.000142803	1. Pyrimidine metabolism; 2. beta-Alanine metabolism; 3. Pantothenate and CoA biosynthesis	1.78508e-06	1.7531e-06	0.00445172	0.0347332	0.00314939	0.092508	0.000186933	1. Pyrimidine metabolism; 2. beta-Alanine metabolism; 3. Pantothenate and CoA biosynthesis	1	0.192298	0.0734657	0.240982	0.0702225	0.794854	0.19014	0.0725272	0.238442	0.0693756	0.791704	0.998962	1	0.994637	0.958213	0.996685	0.999999	0.746154	0.987959	0.978237	0.680332
Valine (2TMS)	1		0.760448	0.250899	0.0905068	0.698552	0.051301	0.907369	0.512897		0.977626	0.811037	0.999997	0.663235	1	0.999733	0.999558	0.99785	0.994571	0.981721	0.999728	0.94571	0.999997	0.861723	0.974984	0.867239	0.999986	0.999999	0.749272	0.920022	0.999579
Adenosine-5-monophosphate (5TMS) BP	0.209285		0.00550253	0.0575507	0.170737	0.99998	0.821909	0.377292	0.993398		0.993311	0.894824	0.0232497	0.215653	0.882047	0.0462518	0.999603	0.159916	0.696879	0.998378	0.284808	0.37134	0.93115	1	0.577842	0.95822	0.608535	0.999871	0.985536	0.996923	0.802462
Citrulline (3TMS)	1		0.14848	0.78534	0.992696	0.911822	0.930548	0.999187	0.999993		0.996308	0.529226	0.010962	0.839435	0.564869	0.305596	0.985033	0.225705	0.999581	0.978265	0.907576	0.500818	0.999834	1	0.999687	0.311256	0.713654	0.826209	0.999336	0.986383	0.99999
Glucuronic acid (1MEOX) (5TMS) BP	1		0.148488	0.447011	0.740767	1	0.997654	0.999998	0.999608		0.999133	0.963941	0.152461	0.472497	0.385811	0.373753	0.999746	0.433738	0.84211	0.728198	0.759037	0.71491	0.978061	0.922168	0.94979	0.994887	0.999978	0.998774	0.999953	1	0.999998
Glutamic acid (3TMS)	1		0.195866	0.00652862	0.0228627	0.285696	0.0366286	0.55358	0.215717		0.772432	0.958428	1	0.986067	0.999979	1	0.999752	0.838021	0.997799	0.715709	0.824661	0.973682	1	0.915068	0.972804	0.991539	0.999987	1	0.958828	0.991707	0.999963
Histidine (4TMS)	1		0.998684	0.992947	0.953434	0.0752797	0.999984	0.943513	0.365625		0.999999	0.999335	0.200442	0.999992	0.997975	0.687351	0.999983	0.329118	0.999708	0.999833	0.83746	0.504875	0.99278	1	0.948759	0.142899	0.724008	0.982314	0.987661	0.555252	0.989313
Maltose (1MEOX) (8TMS) MP	1		0.97054	0.407578	0.760004	0.930951	0.992698	0.988425	0.86526		0.921333	0.998171	0.999994	1	1	0.999884	0.999089	0.988037	0.909386	0.960286	0.993468	0.99998	0.995992	0.999166	0.999999	0.999935	0.999996	1	1	0.999501	0.999944
Mannitol (6TMS)	0.932172		0.0278963	0.0175	0.126906	0.280733	0.170697	0.801675	0.00562535		0.999981	0.999314	0.991522	0.996718	0.798664	0.994772	0.990384	0.958495	0.975674	0.66435	0.999882	0.999991	1	0.972144	0.913644	1	0.996446	0.818277	0.987353	0.857125	0.428363
Ornithine (3TMS)	1		0.468776	0.999072	0.998442	0.962851	1	0.835877	0.719683		0.826632	0.850144	0.98847	0.3747	0.999972	0.999973	1	0.99954	0.995853	0.981528	0.957402	0.999752	0.993862	0.985897	0.966501	0.928148	0.99985	0.999484	0.764834	0.624858	1
Ribitol (5TMS)	0.000877506	1. Pyrimidine metabolism; 2. beta-Alanine metabolism; 3. Pantothenate and CoA biosynthesis	2.60311e-05	4.17574e-06	0.000224762	0.00280762	0.000506726	0.00519448	6.48311e-05	1. Pyrimidine metabolism; 2. beta-Alanine metabolism; 3. Pantothenate and CoA biosynthesis	0.990329	0.999581	0.952062	0.993251	0.974665	1	0.899857	0.605927	0.776323	0.708793	0.986245	0.998598	0.999994	0.999489	0.999904	0.999962	1	0.973231	0.999992	0.99735	0.986334
Similar to Kestose, 1- (11TMS) [RI 1032666]	0.00484983		6.41676e-06	0.00141685	0.0602746	0.406706	0.062549	0.306232	0.111453		0.756344	0.0768089	0.0128044	0.073988	0.0548396	0.0392118	0.858011	0.398289	0.850923	0.681234	0.712782	0.989664	1	0.999731	0.999993	0.990713	0.999986	0.998966	0.99978	0.999996	0.999998
Sorbose (1MEOX) (5TMS) BP	1		0.220032	0.249615	0.516961	0.887933	0.118457	0.997399	0.87319		1	0.999711	0.966498	0.999878	0.77834	0.949743	0.999691	0.96873	0.999935	0.792009	0.953921	0.999147	0.987892	0.954903	0.998445	0.860249	0.9993	1	0.585078	0.815234	0.999327
Tetracosanoic acid methyl ester	1		1	0.327195	0.39494	0.999984	0.935324	0.999997	0.999731		0.225744	0.28247	0.999821	0.875943	0.999954	0.999956	1	0.578232	0.949369	0.620614	0.137126	0.65297	0.972633	0.689635	0.175356	0.991677	1	0.99433	0.991664	0.723231	0.997572
Triacontanoic acid methyl ester	1		0.910911	0.99845	0.904723	1	0.993687	0.997568	0.994787		0.998495	1	0.948853	0.999797	0.999852	0.99971	0.997727	0.999488	1	1	1	0.943108	0.999608	0.999715	0.999466	0.997417	0.999006	0.997925	1	1	1
