# Supplementary material for: The homeostasis of β‐alanine is key for Arabidopsis reproductive growth and development
Source: Plant J. 2025 Apr 3;122(1):e70134. doi: 10.1111/tpj.70134 (PMC11969031; doi:10.1111/tpj.70134)
Supplement: Supplementary file 19 — Table S7. Normalized primary metabolites, secondary metabolites, and lipid data in seeds of AGT2 overexpression lines and agt2 knock‐out lines. Refer to Figure 3. [file TPJ-122-0-s021.xlsx]

## Sheet: Primary metabolite data
Primary metabolite	Col-0-1	Col-0-2	Col-0-3	Col-0-4	Col-0-6	KO_1-1	KO_1-2	KO_1-4	KO_1-5	KO_1-6	KO_2-1	KO_2-2	KO_2-4	KO_2-5	KO_2-6	OE_1-1	OE_1-2	OE_1-3	OE_1-4	OE_1-5	OE_2-1	OE_2-2	OE_2-3	OE_2-4	OE_2-6	OE_3-1	OE_3-2	OE_3-3	OE_3-4	OE_3-6
1,6-Anhydro-beta-D-glucose (3TMS)	85069	142704	NA	146747	89333	43392	83360	97168	70012	65923	90423	63527	56012	62101	NA	134214	144235	NA	101749	NA	65204	40309	104119	NA	60147	139042	86340	73230	NA	58681
2-Oxoglutaric acid	594	827	360	893	773	549	694	349	540	311	347	435	450	501	377	602	711	492	734	554	493	351	837	555	516	549	584	525	325	438
2-Piperidinecarboxylic acid (2TMS)	1704	4011	1994	2925	NA	17038	107109	31970	49765	24907	16575	10076	13320	17648	17359	1668	NA	3725	4155	6684	2528	2367	4783	6797	5487	15878	NA	8538	4245	2899
4-Aminobutyric acid (3TMS)	35412	44851	21168	25981	28462	41959	261840	39790	145250	38303	28256	27311	19886	38735	34629	33426	35009	19271	34314	24383	26366	16637	47963	29350	24671	49838	29258	33589	16859	38154
4-hydroxy-benzoic acid (2TMS)	2218	3243	1523	2784	2185	10132	7481	8015	6972	5570	3519	6550	3564	6207	6492	2460	2988	2039	2921	2417	1598	1796	3054	2021	2082	2620	1970	2735	1293	2039
4-Hydroxycinnamic acid (2TMS)	145914	218582	92383	182177	153559	272340	236388	282870	217586	268121	189367	232413	180457	219420	217162	185667	214244	113160	168633	130348	148360	90848	180954	129100	163851	190069	155966	192423	106484	130548
Adenine (2TMS)	2255	4298	1760	2377	2062	9539	19388	8313	15369	11037	4445	5902	4140	6935	6430	2832	3654	1750	3559	2381	2531	1444	4767	2757	3254	3516	2674	3861	1666	3196
Adenosine-5-monophosphate (5TMS) BP	14436	18021	7975	20331	16330	30283	14340	30110	14537	20422	15954	25276	21965	28454	10695	19187	22810	10540	7779	11801	17032	7513	22428	16313	15726	14522	17495	14361	11236	14204
Alanine (2TMS)	395466	369477	255570	298247	216959	312844	956002	328884	426518	236356	273597	176861	253415	260867	225181	218408	328644	275848	324295	446306	400810	205992	486467	301390	459791	342322	467331	322035	110043	248938
Alanine (3TMS)	52494	47017	23165	20486	25606	63033	141794	60473	84445	25412	46086	53411	42176	63622	49776	28794	42516	47207	42276	50905	40225	42194	68621	62368	31265	15822	47117	59611	41569	53766
Altrose (1MEOX) (5TMS) MP	214246	217725	109214	219073	206301	157269	266476	134283	198973	113370	108078	129567	81325	130416	122679	248406	245522	161740	193279	144030	217846	98986	233920	181106	207353	227187	221646	230787	176341	191082
Arabinose (1MEOX) (4TMS) MP	24693	31116	17141	20311	22159	40282	33054	34167	43235	47038	25729	24465	19229	27937	35900	26232	30812	19892	31818	20215	25230	16763	35079	24629	25403	31539	28988	28932	21140	28086
Asparagine (3TMS)	NA	46302	1507	39870	4252	51685	78695	48271	25764	89658	21257	21109	16440	19438	35596	5255	16044	1547	58465	19096	13607	6338	19269	8882	21768	65785	5015	18901	1541	9233
Asparagine (4TMS) MP	990	7676	412	3625	NA	41337	42326	40061	16610	24791	29365	36782	23101	37787	35189	NA	NA	4283	32762	22877	3801	8983	10469	16031	4568	7316	NA	25585	5483	11893
Aspartic acid (3TMS)	3363	16958	2560	27718	673	38666	122742	39950	46515	30492	18798	24529	18155	38598	32040	2495	3734	16086	39146	52912	7598	15075	23244	23830	24589	21948	2961	47459	12661	16805
Benzoic acid (2TMS)	23780	29422	16211	20666	22133	31370	124287	32627	96633	29459	32018	28732	31125	34238	35541	27643	27721	19604	22514	21384	23067	17489	27237	19553	21629	28002	25483	25192	23246	19846
beta-alanine (3TMS)	2075	3470	1247	2620	1608	3026612	2951258	2937663	2410085	2516028	2726097	2640771	2591740	2914752	2783351	1793	3070	1836	3525	2724	1868	1900	4320	1850	2375	8809	18118	19379	1307	2827
Butanoic acid, 2-amino- (2TMS)	3387	3709	2210	1714	1249	4488	15399	4254	8832	2584	2914	2906	3621	4439	3085	1598	2648	2971	6640	6049	3627	3122	6316	4100	4944	3317	2908	4613	1107	3318
Citramalic acid (3TMS)	228	317	117	304	228	214	728	207	289	154	177	160	181	227	239	200	324	204	324	278	214	146	374	175	257	362	224	274	101	175
Citric acid (4TMS)	322739	414406	271409	392650	329971	243481	672473	236381	542258	231855	209880	245022	194491	258700	276580	287912	397321	257180	369208	287509	375940	156347	450329	319883	390661	346609	389852	416897	231274	263289
Citrulline or Arginine	345	402	412	378	328	57396	37063	36512	14766	18388	10303	25911	8752	29388	22238	1234	1348	1567	2578	939	1289	1472	1313	961	1720	1123	1302	1229	319	1301
Cysteine (3TMS)	69	138	263	191	89	2765	1094	1036	736	1671	574	792	407	1017	1128	NA	115	233	147	466	236	146	160	375	307	329	142	286	224	134
Dehydroascorbic acid	2966	4042	1406	3743	3379	819	969	994	697	914	1129	780	685	850	759	5109	4348	2569	2181	2099	3282	1408	2093	2038	2472	5577	3483	2756	3250	3392
Dehydroascorbic acid dimer (2MEOX) MP	30391	37800	19827	32773	27845	43777	NA	53314	NA	46469	36650	38393	28966	38774	36204	33762	39617	24381	30261	26496	31493	17525	37878	31104	32591	33790	33738	38575	21646	29759
Eicosanoic acid methyl ester	17793	16503	14521	18837	16281	13283	14029	15390	10429	17206	9432	14445	13381	12525	12400	21271	17955	11564	6179	12426	13324	5700	16369	10847	13406	20729	16069	16312	12744	13408
Erythritol (4TMS)	23369	35507	20192	32371	18622	64459	111279	42475	34028	24630	30091	30898	26103	57336	57074	20530	40600	20351	68453	27579	19136	19922	71317	19965	35608	23770	28233	39353	10727	17229
Fructose (1MEOX) (5TMS) MP	105210	117410	62182	98342	97180	83576	241431	73325	226655	72769	48989	62726	37947	64094	56948	105859	110985	68810	97585	64560	83311	45099	138804	84912	100328	117646	98182	132061	67381	92153
Fucose (1MEOX) (4TMS) MP	7473	8460	4987	5450	5513	12048	13283	11759	11274	9964	7096	10434	7870	9383	10341	5196	8255	7283	7511	8047	6869	6476	9879	7380	7265	4870	7847	10503	5634	6756
Fumaric acid (2TMS)	459155	566169	259553	755556	638287	216232	426890	409631	254845	237224	261997	196634	270886	284580	255647	562144	784919	600463	178463	763282	454916	255882	398436	430173	494461	456105	626551	563530	468648	505378
Galactinol (9TMS)	360048	256436	194845	337816	387938	5775	9222	7515	13306	6212	11033	11054	11024	9873	7996	524110	364793	273952	82484	223415	443336	118524	221563	270386	283663	300162	275212	162677	240660	237882
Galactose, 3,6-anhydro- (1MEOX) (3TMS)	23574	33511	15347	29274	24820	20973	44513	26602	39756	19614	19090	19258	16948	18864	20375	24918	33293	24504	26478	28985	22048	18438	32914	22178	24661	25726	28384	32292	16751	23730
Gluconic acid (6TMS)	41495	62281	24750	34205	34604	33039	149349	36627	96162	34210	25119	25898	19491	28655	26992	39586	47949	25571	42936	26190	43824	19230	63775	43498	39347	48102	43432	47089	23389	47357
Glucose (1MEOX) (5TMS) BP	30546	33428	16359	31444	30515	22773	38027	20370	29393	17387	16255	20877	12246	19384	18089	35136	36548	22667	28020	21999	32393	13463	34306	25639	29410	32740	32667	33490	25002	27314
Glucose-6-phosphate (1MEOX) (6TMS) MP	574	910	249	532	446	NA	1553	1264	1982	895	1088	1270	1124	1322	1030	566	812	473	637	661	695	402	1108	627	690	826	760	1179	531	621
Glucuronic acid (1MEOX) (5TMS) BP	4061	4820	2464	4530	3840	1860	3787	2251	2835	1850	2038	2046	1680	1779	1789	4889	4861	3120	3427	2942	4284	1822	3904	3590	3732	4626	4526	3577	2913	3497
Glutamic acid (3TMS)	21881	68379	13915	78636	31731	54765	90252	51228	60123	53314	29908	24767	23640	28702	39501	49645	39051	17453	57272	62453	32232	20283	41199	30785	45411	97357	18816	46451	14757	40442
Glutamine (3TMS)	536	NA	471	3043	680	128412	39479	82595	19564	62193	23809	79875	28191	79180	86630	715	883	675	683	718	804	728	801	792	786	756	738	803	793	670
Glutaric acid (2TMS)	1239	2180	712	2011	1496	2113	3865	1949	2611	1559	1164	1138	1084	1654	1280	1328	2140	1264	1305	1502	1091	879	2198	994	1363	1821	1615	1706	862	1037
Glyceric acid (3TMS)	18924	26971	11431	17756	16764	49409	98694	55042	98747	65858	28709	23159	24833	32333	32510	17124	23064	15312	17403	19179	20035	12116	31325	21143	19792	18633	26414	22464	12368	20137
Glycerol (3TMS)	137320	171621	92277	90712	123563	276060	714385	299742	736189	341860	191437	169903	141590	204883	215653	113023	151895	107942	143973	122333	102147	94762	269210	157941	138575	128094	164649	140829	76604	125617
Glycerol-3-phosphate (4TMS)	2974	3411	1191	3443	1965	13642	19674	11800	13390	10066	6037	12472	5152	13177	11115	2805	3168	3104	3912	4392	2279	2481	3664	4621	2650	4120	2535	3161	2443	3963
Glycine (2TMS)	706	863	1255	849	693	1465	NA	1392	1265	1560	1172	1215	1124	1238	1073	760	889	1007	990	1335	1089	757	969	1016	1320	979	1089	956	645	886
Glycine (3TMS)	73477	111371	50838	74372	63424	163952	360259	158608	138649	85976	105883	112252	109463	143276	114914	69972	122938	67237	112295	108377	61550	53923	119370	60642	90510	72388	70838	99500	39836	57725
Guanidine (3TMS)	1444	1914	1467	1790	1553	1550	1513	1499	1188	1348	1602	1489	1388	1325	955	1759	1561	1532	1263	1743	1364	1101	1484	1395	1599	1591	1649	1480	1064	1368
Hexacosanoic acid methyl ester, n-	265	257	262	337	299	226	243	307	261	317	244	312	293	280	205	424	326	259	242	218	286	179	316	286	328	417	340	269	233	216
Hexanoic acid, 2-ethyl- (1TMS)	1197	976	1082	1196	1215	1041	722	729	555	734	828	622	800	838	646	1217	988	750	787	1019	1090	409	815	779	1147	1195	1125	650	386	670
Indole-3-acetonitrile (1TMS)	23229	21959	20335	20462	17208	72274	35232	67597	28279	83149	34947	51202	41548	49659	67495	20661	25845	36669	13989	53068	41926	20786	19536	45147	44042	29817	21807	47998	34192	17308
Isocitric acid (4TMS)	3017	5711	2835	4975	3647	9347	8008	6351	6408	4695	2573	5783	2590	5755	6268	2854	5397	3218	4609	4511	3982	1883	6627	3443	4239	3145	5046	5144	2197	2921
Isoleucine (2TMS)	305	520	2223	6133	1012	4860	12145	7747	598	25219	8070	3073	3419	5155	14352	2577	719	1480	736	11830	3987	336	462	13473	13101	19659	516	2795	4388	609
Lactic acid (2TMS)	106	90	153	207	101	117	190	126	61	101	95	113	130	89	132	133	99	141	129	181	84	79	59	123	140	132	131	110	98	167
Lysine (4TMS)	2864	9153	3001	4492	2539	146540	124505	109066	56964	72402	38644	76249	32568	75778	63497	3599	6284	2983	12128	4502	3583	3364	11298	4784	5898	6793	3732	10100	1884	4537
Malic acid (3TMS)	113943	174035	68582	193321	144652	52475	292690	64079	187772	39933	40392	34603	38955	61070	49722	104123	188620	117567	79676	165417	124105	56756	147467	101180	108619	105361	152306	140955	73728	99262
Malonic acid (2TMS)	2118	3374	973	2163	1866	3547	5852	2772	3002	1511	1719	1613	1860	2288	1730	1803	3253	2091	2719	2265	1875	1564	3393	1492	2193	1758	2589	2728	1102	1587
Maltose (1MEOX) (8TMS) BP	232	198	234	158	174	221	160	234	330	252	121	146	101	181	178	232	270	86	99	120	234	93	377	209	168	253	156	230	118	142
Maltose (1MEOX) (8TMS) MP	1865	3352	881	2099	1938	10616	2840	8830	6606	9237	3506	6937	3346	5542	6004	2960	3420	1545	1804	2000	1394	1255	4510	1902	1742	2507	2106	2652	1193	2099
Methionine (2TMS)	1778	4505	875	3892	469	26427	35577	26834	12308	16753	14878	20227	12549	22494	20401	888	2023	2682	6918	5635	3422	3171	5091	4496	3918	5341	2921	6908	2987	4516
myo-Inositol (6TMS)	212294	237946	128604	253243	200325	54501	150754	54206	169520	73662	51177	50932	36595	46029	48554	264252	241312	170263	147313	162575	194254	79335	178336	168164	200102	242025	211471	196218	166203	157951
Nicotinic acid (1TMS)	20172	31055	12796	22744	18982	27291	37055	28112	33154	23560	21730	22479	23319	27446	24994	20970	27653	17142	27801	25379	17622	16744	30700	18701	19630	20225	19226	23074	13823	19101
Octadecanoic acid (1TMS)	24322	25571	13842	22437	23213	43520	25593	43841	42393	47012	27825	29029	39914	33788	34136	24191	23420	13753	16572	22574	16455	12945	25626	18853	18031	39319	21483	19506	19933	18683
Ornithine (3TMS)	4014	11453	2692	5760	2155	19119	20155	20160	8788	14157	15215	20743	10717	19522	18852	2285	5126	3864	24998	11072	6933	7713	11509	8197	6246	4958	5538	12972	3187	11418
Ornithine (4TMS)	480	621	310	551	494	6586	3617	3826	1645	2387	1495	2591	1158	2990	2554	580	642	426	612	NA	561	338	NA	711	625	346	539	497	372	482
Palmitic acid	46941	52413	27651	38571	42478	64512	50879	60103	55393	69757	43883	44995	60259	50127	49495	42727	44770	27833	41072	37100	28828	24134	50899	32216	33757	48140	39450	35617	32385	37697
Phenylalanine (2TMS)	10369	24481	7214	21187	9935	100827	103011	105484	57543	62685	46537	71835	45177	74661	62562	10965	15834	9871	25324	23766	9402	10009	25128	14528	18735	18437	10349	21467	6806	12012
Phosphoric acid (3TMS)	199941	179001	181498	246756	229030	291812	656664	311156	549001	355874	237508	238386	331303	294060	307871	206176	183824	161035	151636	427127	238474	116923	218848	204678	268166	163514	298834	140738	210742	204659
Putrescine (4TMS)	10	11	21	15	18	19802	2871	14114	2599	7283	3716	6798	1910	10591	6226	13	24	15	19	20	23	21	27	18	25	24	19	16	17	20
Pyroglutamic acid (2TMS)	335615	377082	174002	328050	184817	553394	572055	530966	365265	305782	381532	530009	322024	563373	459851	254223	295028	287537	417489	406091	236187	255831	372453	305152	252164	305898	243811	379332	198604	381521
Pyruvic acid (1MEOX) (1TMS)	978	1330	242	924	809	835	1485	612	820	521	604	535	532	749	575	961	1147	867	1030	906	734	741	1546	878	1002	644	951	807	306	565
Raffinose	249240	323733	148455	353230	268658	104494	166354	165189	130020	128633	128262	150809	144786	146309	77182	310878	429241	228092	206475	307872	259303	148519	370247	225457	329060	339112	316095	310957	272768	253040
Ribitol (5TMS)	49369	78165	39331	130901	54359	381465	85998	183044	31708	104930	134547	218983	109053	166620	153235	122124	96064	57283	173938	114035	59750	67080	173736	139735	114110	75298	66847	91497	54996	73350
Ribonic acid (5TMS)	1898	2555	1376	2160	1749	10	11	21	15	18	13	24	15	19	20	2022	2833	1425	2183	1907	1673	1217	2945	1845	1975	2756	2117	2779	1116	2351
Saccharopine (4TMS)	510	828	112	286	234	2368	2258	1883	1474	1327	599	1644	885	1381	1359	558	669	262	432	339	302	346	1040	547	577	304	581	651	340	411
Salicylic acid (2TMS)	1393	1139	612	1327	1109	437	632	969	513	902	859	727	601	650	738	1334	1280	919	606	1299	675	644	795	745	850	2049	767	990	895	1060
Serine (3TMS)	NA	5873	4584	4768	NA	43087	125598	41347	69343	38585	25574	33384	24356	40151	36452	NA	NA	12461	14631	24976	7073	14009	16241	31447	21550	33138	NA	25093	16026	11865
Serine (4TMS)	3440	2504	2081	1370	1358	7129	9382	5534	4486	2123	3125	5632	2664	7380	4616	1792	1808	1830	2632	2158	1794	1949	3854	3114	1434	942	1884	3090	1621	2951
Shikimic acid (4TMS)	842	1113	508	581	820	2370	5167	4295	4958	1298	2331	3192	1594	2797	2245	897	704	737	804	813	696	685	1500	792	890	861	604	956	524	1580
Similar to L-Glutamine	243	346	148	340	280	424	262	270	104	239	281	417	176	384	360	303	371	306	322	189	273	148	189	178	220	314	201	283	213	125
Similar to Methanolphosphate	37800	52835	26455	38368	39648	60758	114712	61856	106266	57412	47339	44580	50140	52842	58511	33723	53975	36402	49366	59372	39831	35829	57099	36142	53937	35920	52386	52043	32472	39071
Similar to Uric acid (4TMS)	4111	6455	2046	5061	4154	6859	4688	8934	5820	8744	6984	6468	5765	6118	5150	4985	6429	2118	3591	2458	3904	2026	6488	2726	3341	4170	4224	4722	2135	3154
Similar to Uridine-5-diphosphoglucose disodium salt	778619	974341	247203	1054668	754650	578747	665666	916398	549211	659593	720768	705515	503410	634267	533562	1074077	1074555	457273	726807	424155	629763	391666	767472	430692	595085	994454	774405	713508	373726	532619
Sinapic acid (cis)	193750	241986	108877	202192	184219	85204	114019	84040	88053	88863	64555	97744	79944	86488	86020	234584	224549	123192	104149	152051	143398	93008	198823	137595	145699	243345	164966	179530	149410	165723
Sinapic acid (trans)	2696	3185	1470	1897	2092	NA	2885	NA	1593	NA	1102	1736	1126	1699	1744	2418	2575	2288	1519	2276	1965	1129	2272	2039	2018	2245	2366	2721	1971	2523
Sorbose (1MEOX) (5TMS) BP	94771	104720	52384	95307	89567	63608	188591	57983	180828	56585	41167	49839	31559	50746	46690	99910	111068	64020	90882	61081	81193	42802	115322	74354	92794	104251	95491	117284	66800	81757
Succinic acid (2TMS)	432369	487524	191039	330733	402289	163337	460944	166241	301398	145513	134103	146595	137631	184719	165581	406561	460961	350262	282490	395802	473860	212854	373115	420471	339674	478706	434522	317690	334544	399326
Sucrose (8TMS)	88315	87446	67529	89748	86078	80653	82719	84488	81524	87168	75525	84134	77484	76936	81727	98559	91974	78198	76741	83090	83590	74199	86880	78374	82543	100637	85072	89546	82659	83925
Threonic acid (4TMS)	5009	4896	2804	3459	3500	4251	22885	2978	19822	2231	1969	2181	1432	3056	2687	3731	4126	2540	4020	3397	4043	2052	5198	4456	3709	4558	3679	4286	2162	3657
Threonine (3TMS)	8708	16751	6328	12793	2930	71761	170882	72983	88379	46585	37048	46544	39675	59565	48645	5344	5015	14887	19536	26944	10379	12854	23186	20270	22073	27531	7385	30252	13572	12607
Trehalose, alpha,alpha'-, D- (8TMS)	1905	3615	2379	3360	1964	12323	5208	5751	5010	4533	3437	6173	4514	4176	6963	3306	4432	2188	4804	2995	1616	4256	9096	3062	5310	1593	1749	2628	1690	2166
Tryptophan (3TMS)	889	1230	720	657	740	107864	36765	67251	39766	137084	11546	53527	11052	83468	90599	716	601	2298	880	3200	1120	1036	1570	4780	2758	1221	870	2425	1859	854
Tyrosine (3TMS)	2591	10305	1731	5687	3208	89449	136557	83225	56270	69267	33842	60069	34210	56134	57206	3935	5648	2489	12030	7109	3373	2472	10122	6407	4126	7389	3588	7862	1547	3647
Unknown (sugar) 20	200313	250288	121878	267902	217864	293537	208348	403078	231600	348112	215843	263929	246833	283998	226181	269394	305419	148965	130465	176140	222454	103072	319968	197105	226720	299538	228271	213884	149774	180088
Unknown 02	4112	4951	1566	3259	2653	5904	3997	5018	3453	3744	3431	3749	2681	4358	3382	2997	3802	1731	4690	2617	2305	1528	5671	1787	2006	2964	2896	2204	1522	2510
Unknown 03	167	226	101	234	198	176	368	140	163	80	71	107	81	124	112	207	253	145	221	205	163	140	202	110	270	117	133	252	69	194
Unknown 04	761	826	650	937	990	989	1211	1221	977	953	957	771	645	1128	819	886	844	642	728	696	615	412	870	562	879	1152	883	711	596	787
Unknown 06	848	449	458	623	458	690	447	439	386	566	567	475	544	427	294	722	547	445	456	342	485	418	483	406	466	455	714	560	425	470
Unknown 11 (RI 712900)	2344	14611	951	16130	2011	6243	1929	2175	1128	1093	2203	5332	10561	7766	4997	1556	10879	3749	11060	3377	2150	6466	9586	1270	3388	1548	2335	6568	808	939
Unknown 12	6247	9945	3197	6413	5341	5259	9319	5714	5750	4702	4492	4209	3831	3640	4353	5846	8616	5081	4541	5126	4744	2873	9545	4148	5060	6444	5683	8345	3464	4629
Unknown 13	12783	13518	5422	13094	12269	6180	8747	6748	10066	8048	8138	NA	7020	9316	9300	14993	15931	9590	6013	10877	12833	5430	13415	10514	12826	13321	14517	14896	13654	11704
Unknown 16	1998	3371	954	2315	1343	5693	5159	6646	2680	7401	4869	7224	5129	5475	6064	1656	2919	1083	2084	2337	1510	980	3671	1376	1894	1783	1703	2955	965	1553
Unknown 284200	32843	49574	25353	25897	25956	143022	232901	148133	265079	137750	102314	109150	93171	134186	114721	28978	37870	27651	48108	33553	28175	40042	62199	39088	33345	27375	31152	40912	23170	40071
Unknown 534500	21393	34166	14909	17267	16617	274893	113717	213453	167673	209638	113414	173327	91918	177065	156485	21827	30696	18560	40124	24119	20114	17361	67089	31786	27863	19956	21710	34592	13805	23847
Uracil (2TMS)	1397	2264	826	1121	1151	100	101	89	97	76	89	92	94	101	82	1320	2045	888	2691	1126	1276	1151	3873	1473	1409	1768	1438	1810	652	1815
Valine (2TMS)	39720	53642	22877	29402	20560	152308	261067	127567	143510	88142	85595	90005	85279	151765	100189	22267	36483	32851	56489	54086	34707	27632	76365	44813	54843	39937	32109	51803	14662	33093

## Sheet: Secondary metabolite data
Secondary metabolite	Col_0_1	Col_0_2	Col_0_3	Col_0_4	Col_0_5	KO_1_1	KO_1_2	KO_1_3	KO_1_4	KO_1_5	KO_2_1	KO_2_2	KO_2_3	KO_2_4	KO_2_5	OE_1_1	OE_1_2	OE_1_3	OE_1_4	OE_1_5	OE_2_1	OE_2_2	OE_2_3	OE_2_4	OE_2_5	OE_3_1	OE_3_2	OE_3_3	OE_3_4	OE_3_5
3-hydroxypropyl-glucosinolate	988424	1.80249e+06	2.93995e+06	1.97928e+06	2.48537e+06	6.99653e+06	10500000	8792554	8259020	13000000	7226550	9115943	6.58758e+06	7422691	7.13193e+06	1.89333e+06	4.10819e+06	1.83614e+06	7640507	2232955	2.73999e+06	2.72562e+06	4289865	3708656	3733451	3.18188e+06	2567788	3.5772e+06	1.56938e+06	2.41262e+06
3-sinapoyloxypropylglucosinolate	5.45467e+06	4146274	5.06321e+06	6035503	7822474	957634	539050	507311	1.14849e+06	871528	1.73344e+06	1.09193e+06	640495	1.16907e+06	1.19911e+06	6.0196e+06	5.81562e+06	5082728	6085946	5.79491e+06	6.07726e+06	7245200	5053169	6825349	8.26535e+06	7.91468e+06	6170898	9174496	7.25961e+06	7030757
4-benzoyloxybutylglucosinolate	565000000	507000000	559000000	668000000	571000000	227000000	120000000	96800000	74400000	98700000	215000000	185000000	146000000	188000000	193000000	668000000	536000000	567000000	457000000	514000000	755000000	801000000	540000000	601000000	649000000	690000000	679000000	688000000	649000000	454000000
4-hydroxybutylglucosinolate	896752	747378	1.30645e+06	1032107	1.19959e+06	2.05419e+06	3.2901e+06	2.34646e+06	3.11207e+06	3.74518e+06	3780658	2.91424e+06	2859680	4.3919e+06	3.32375e+06	1.05341e+06	1.52427e+06	943421	2.15058e+06	932565	1.33955e+06	1.15664e+06	1.97319e+06	1.49939e+06	1905609	1.48894e+06	1.33557e+06	1.17557e+06	623409	961725
4-methylsulfinylbutyl glucosinolate	6.17539e+06	8505508	13200000	9924905	14900000	79900000	132000000	122000000	103000000	121000000	103000000	116000000	54200000	120000000	94800000	13900000	40200000	11400000	58100000	8425588	15800000	16400000	101000000	32800000	30700000	12500000	11300000	12100000	9302569	19000000
4-methylthiobutyl glucosinolate	7684945	7852746	8152643	9686178	10300000	16300000	14200000	13500000	11200000	12300000	16200000	16000000	15000000	17400000	14100000	9411890	14100000	7.74832e+06	16300000	6.46779e+06	12100000	10600000	12200000	12500000	11500000	10400000	9882951	10100000	6.85485e+06	10200000
4-methylthiobutyldesulfoglucosinolate	54300000	61300000	67100000	75300000	77400000	135000000	114000000	106000000	91300000	105000000	131000000	137000000	125000000	147000000	117000000	73200000	113000000	59000000	139000000	47900000	97000000	82400000	103000000	95600000	89900000	76600000	79100000	84400000	53300000	80900000
4-sinapoyloxybutylglucosinolate	24300000	17000000	20700000	26900000	35600000	725327	485427	316799	994985	746653	3.30273e+06	1262323	791486	1.75959e+06	3827413	27900000	22600000	27400000	17300000	29100000	34500000	30700000	18900000	29100000	44100000	36400000	30200000	38500000	39500000	25200000
5-methylsulfinylpentyl glucosinolate	2.19153e+06	1.92571e+06	3.32426e+06	2165960	4.01097e+06	11300000	15500000	13800000	10900000	13600000	13800000	12300000	7196219	16100000	12300000	3.76425e+06	8936638	3.39077e+06	10800000	2.09568e+06	3.94025e+06	4656141	15400000	7.08381e+06	8082483	3.39564e+06	3.40403e+06	2.7357e+06	2.30523e+06	4.15723e+06
5-methylthiopentyldesulfoglucosinolate	12600000	12700000	13000000	14500000	15900000	18100000	16300000	14000000	14100000	15600000	18600000	19400000	16100000	21400000	18900000	15200000	19200000	13900000	19100000	10400000	19600000	16100000	17200000	16700000	17500000	14400000	17400000	16000000	12900000	14400000
6-methylsulfinylhexyl glucosinolate	4287770	4.22079e+06	4539697	3.88451e+06	5077622	6418501	9455513	9439147	6723989	8.25189e+06	6.71527e+06	7.28724e+06	5.72602e+06	9175460	7.19573e+06	5036889	8370429	4.90379e+06	7476975	3374420	5.67887e+06	4.9896e+06	10200000	6914974	7334118	3.73539e+06	5697517	3.97984e+06	3445518	3783503
6-methylthiohexyldesulfoglucosinolate	15400000	16600000	13000000	15800000	16200000	8.14642e+06	11100000	8987919	9071281	9233776	9994496	11300000	9771446	11500000	9645088	17300000	16600000	14200000	9979026	11400000	20000000	15200000	13400000	15600000	13600000	10900000	19000000	13800000	13500000	12400000
6-methylthiohexylglucosinolate	65300000	67400000	55200000	69600000	70500000	38400000	47800000	37200000	36200000	38600000	45900000	51200000	45600000	53300000	41600000	76600000	75500000	63100000	45100000	46400000	85900000	67400000	64200000	70400000	61300000	46400000	82900000	63600000	53400000	52200000
7-methylthioheptyl glucosinolate	14500000	14700000	12100000	14600000	15500000	8402918	10400000	8390445	7983109	9662636	10000000	10800000	9408902	10300000	8836200	15100000	14700000	13600000	10200000	10900000	17400000	14100000	13200000	13900000	13200000	10700000	15900000	13300000	11600000	12600000
7-methylthioheptyldesulfoglucosinolate	78200000	80100000	65000000	78500000	84600000	45100000	55100000	45300000	45600000	52200000	53700000	57800000	50800000	57300000	47100000	81000000	80300000	75700000	53500000	59100000	94000000	75900000	72200000	76400000	69100000	57100000	88200000	73800000	63100000	68300000
8-Methylthiooctyl glucosinolate	523000000	590000000	480000000	553000000	674000000	299000000	353000000	251000000	288000000	286000000	377000000	424000000	369000000	450000000	349000000	591000000	521000000	529000000	345000000	468000000	605000000	678000000	574000000	517000000	459000000	398000000	628000000	588000000	515000000	504000000
Kaempferol 3-O-glucoside 7-O-rhamnoside	7431420	6.07793e+06	5.78781e+06	7.30481e+06	6578401	991658	500035	690019	1177769	516057	870362	797196	518485	754622	885706	7597259	6011463	6.25526e+06	4.7548e+06	5.57795e+06	8483226	8734171	4.13071e+06	6317386	6.63669e+06	6.94132e+06	7204880	6.2662e+06	7.29326e+06	5.26429e+06
Kaempferol 3-O-rhamnoside 7-O-rhamnoside	10400000	9192110	9332031	10400000	10200000	3.60686e+06	1547894	2.08253e+06	2.48697e+06	1699720	2.48574e+06	2196592	1.79849e+06	2687359	2885424	11800000	9142776	9569076	7.15015e+06	9039623	13100000	12700000	6698285	9161215	9801716	10800000	11000000	9940490	10400000	7.78141e+06
Quercetin 3-O-glucoside 7-O-rhamnoside	112000000	97400000	97100000	114000000	104000000	22500000	16000000	19900000	27000000	14900000	26300000	22200000	13300000	23500000	22600000	129000000	94600000	98800000	71600000	103000000	131000000	132000000	84000000	95000000	109000000	108000000	122000000	108000000	127000000	99800000
Quercetin 3-O-rhamnoside 7-O-rhamnoside	119000000	110000000	106000000	119000000	126000000	43000000	33700000	27700000	51200000	36900000	44500000	39900000	26900000	47000000	44300000	143000000	110000000	114000000	84800000	118000000	146000000	140000000	95600000	105000000	122000000	118000000	139000000	120000000	131000000	110000000

## Sheet: Lipid data
Lipid	Col_0_1	Col_0_2	Col_0_3	Col_0_4	Col_0_5	KO_1_1	KO_1_2	KO_1_3	KO_1_4	KO_1_5	KO_2_1	KO_2_2	KO_2_3	KO_2_4	KO_2_5	OE_1_1	OE_1_2	OE_1_3	OE_1_4	OE_1_5	OE_2_1	OE_2_2	OE_2_3	OE_2_4	OE_2_5	OE_3_1	OE_3_2	OE_3_3	OE_3_4	OE_3_5
DGDG 34:3	9578.54	NA	3951.64	16426	9554.66	25964.1	NA	37037.1	5067.4	NA	NA	NA	NA	NA	NA	9645.28	19241.1	NA	79986.4	5290.54	13598.2	11360.8	25284.7	35740.5	20030.9	9140.8	7810.86	NA	NA	19181.3
DGDG 34:4 (1)	25435.5	14204.1	46304.6	31207	14082.3	35896.8	13146.8	20783.5	21065	22575.3	26702.1	21113.9	17215.3	68403.1	20904.5	21904.9	15695.2	21510.2	13983.9	18260.5	25267.7	19294	18869.3	18278.2	20245.5	26196.5	34195.4	20895.1	15830.5	18848.8
DGDG 34:6	591039	230031	833719	809659	515876	298545	90782.1	423618	457962	179996	311257	242085	89443.3	442965	292236	679748	541066	443825	244276	193906	819790	439649	720874	788733	563779	707459	711161	372158	531423	646772
DGDG 36:4 (1)	349287	303303	427019	471913	441229	340835	268018	417117	398485	351979	302244	350748	194565	527896	392779	368640	447514	336479	344584	265375	620559	440192	572814	492370	468673	495039	526547	374380	390585	490736
DGDG 36:5 (1)	280511	218019	335157	356880	398611	237671	38459.7	242587	134224	60448.1	98010.1	82365.9	33074.6	153396	106768	330656	478384	273634	390958	212772	546911	392865	669011	552923	431552	415331	487924	255922	224219	412989
DGDG 36:6 (1)	1.77313e+06	1.31147e+06	2.35974e+06	2519190	2.41113e+06	3033827	195773	3.05522e+06	624670	328204	432824	290884	273148	786868	498804	2.07173e+06	2.74288e+06	1.86839e+06	4.29397e+06	1.46029e+06	2.6547e+06	2.13027e+06	4.09148e+06	3284359	2.78769e+06	2.45088e+06	2.65273e+06	1.63796e+06	1.34186e+06	2.27244e+06
MGDG 34:6	1.59855e+06	502904	1.15359e+06	1.48546e+06	638260	206550	410614	478167	1.01227e+06	522023	888357	708032	341354	1.05391e+06	823570	1.70872e+06	840766	788892	323158	270335	1.87632e+06	902496	1041063	1.29303e+06	933208	1.36419e+06	1.17848e+06	548355	1.3303e+06	1.04298e+06
MGDG 36:4 (1)	45819	4210.23	16544.8	22839.9	7682.16	13273.6	70681.9	17999	102705	56524	106068	104894	32504	154859	91341.1	22152.7	19141.4	13535	12649.5	NA	80454.5	11547.4	32266.1	41680.5	24730.4	21660.8	30294.3	4099.54	29175.5	32629.7
MGDG 36:5 (1)	40251.2	4559.25	17141.5	34677.2	21001.4	7865.97	6245.32	8951.66	30934.6	7515.68	32999.4	28546.3	NA	60101	33912.8	23521.6	25900.8	10566.1	9657.96	NA	62054.2	18965.5	33348.7	42348.2	15871.7	27665.7	35118.3	7451.56	16587.2	24685.1
MGDG 36:6 (1)	144930	76845.2	99807.5	147747	107461	159033	83538.8	195443	88855	134579	145531	166170	110888	264783	171628	83089.2	126051	114385	158747	92897.7	174347	118146	177345	177766	146276	146929	182006	94916.2	98943.8	146212
PC 32:0	251401	225536	202814	232396	309349	62135.8	41479.8	33296.9	28801.1	38440.1	105905	110478	60761.3	194905	88103.7	254712	257114	286253	206302	432005	302223	521754	342916	219354	331320	317801	348673	317838	328331	184150
PC 32:1 (1)	880839	697172	760198	992392	727845	309485	659866	504755	722304	763135	797522	876339	570205	1144078	852866	866626	843618	702128	704260	567144	1.0549e+06	912483	778975	804109	889505	840210	901713	805039	753218	633544
PC 32:1 (2)	NA	NA	NA	10074.3	NA	NA	NA	NA	NA	NA	NA	NA	NA	NA	NA	34371.6	18742.3	21050.1	NA	18043.5	38130.5	52680.5	55999.8	21487.8	23016.2	15271.2	9273.64	7387.71	19799.3	NA
PC 32:2 (1)	208152	158051	183591	261813	257106	91413.4	66316.2	70563.2	86900.3	119862	193356	200149	107099	376955	218860	201159	222429	194944	281920	201384	376140	354725	263830	240559	282761	213181	200731	236699	188362	127573
PC 32:3 (2)	706828	674735	550830	843969	720473	247805	83905.7	214750	104812	95848.8	165750	209512	160787	314391	186828	918302	835211	657992	666906	856713	780561	1287751	856896	596109	753626	869657	854520	891926	710046	523829
PC 34:1	4719791	4715007	4635410	5.43692e+06	5280735	1.50389e+06	4.03503e+06	1.58656e+06	2.99773e+06	4601553	4058332	5.81657e+06	2.94641e+06	6.80074e+06	4674665	5263802	5193795	4.18146e+06	3.68588e+06	4.20001e+06	6165875	5749687	4.39947e+06	4.53167e+06	5525358	4.63741e+06	4628104	7337676	5183679	4.5315e+06
PC 34:2	19108560	17280784	17410398	22004678	18928830	12772308	11582156	11360479	10961066	12777053	16049340	18495030	13958362	25421774	17838534	21082556	20000406	20028586	19525368	17572642	24991198	24761152	22450114	20478722	21722392	22301396	21059112	19523032	20006728	17735744
PC 34:3	5.94821e+06	5411391	5.97162e+06	6.77995e+06	6417681	1177165	316282	806993	313502	472935	1.39453e+06	1141785	839880	2.23367e+06	1.16229e+06	6745351	6.74601e+06	6.63242e+06	8.20551e+06	6603439	7.958e+06	7917163	7.32168e+06	7390839	7.37813e+06	7.31303e+06	6.59545e+06	6.34176e+06	5848352	5973232
PC 34:4 (1)	484504	477480	518187	604727	516199	543155	610199	679543	607752	517101	576207	624836	548889	851301	622597	848485	649398	456290	595536	386019	565545	720631	810677	556762	537158	630692	609569	592943	485881	541321
PC 34:4 (2)	132019	116433	78307.7	153583	143874	NA	NA	NA	NA	NA	6164.72	6462.62	NA	23974.5	NA	163308	137826	182702	109140	207653	235340	251575	139594	208870	197405	144767	137225	288933	160873	142369
PC 34:5 (2)	2208513	2.028e+06	2101671	2.78563e+06	2.30377e+06	887950	366157	725550	457238	424762	620704	704069	569142	995415	818843	2.99311e+06	2717389	2.28395e+06	2.03791e+06	2.33907e+06	2.68752e+06	3.68607e+06	2.9148e+06	2.4431e+06	2.76653e+06	2.85061e+06	2794324	2.77022e+06	2405644	2.08582e+06
PC 34:6 (1)	1674624	973133	1.53822e+06	1932620	1.15703e+06	163446	84807.9	190257	207015	110681	263678	236236	137032	448737	275663	1.70326e+06	1.37346e+06	1.26012e+06	1095869	1.00413e+06	1.90084e+06	1.53915e+06	1.49492e+06	1.79269e+06	1.48285e+06	1.67826e+06	1429985	1.13785e+06	1.28178e+06	1.36583e+06
PC 36:1	658563	563642	544291	758400	867205	33404.5	207195	11247.5	119497	277605	254323	349822	164629	406492	297719	731157	636652	466966	346306	443897	800939	802033	477385	538176	807304	543699	579534	1.17395e+06	730356	498411
PC 36:2	4446286	4.00613e+06	4624989	5.94466e+06	5.76247e+06	1.86829e+06	4477981	1.36971e+06	2427937	4.90293e+06	4.09424e+06	6.26343e+06	2701173	6.09064e+06	4.62276e+06	5.21514e+06	5.23934e+06	4.29663e+06	3.19209e+06	3798295	6283692	5591888	4415907	4678191	5.34353e+06	4.48807e+06	4863284	7710862	5661950	4.68257e+06
PC 36:3 (1)	20749882	18574372	19533220	25005106	21707144	7884752	15836947	6.52775e+06	11639883	17790502	15321453	22731042	13715228	28039140	19135336	21670670	22919154	17609074	13528144	14907346	25705834	24116298	18021004	19634440	22573850	19442418	20480604	31213168	24596132	18199232
PC 36:4	41001052	34683100	39542452	46157832	39552292	28147124	19071314	20668470	17695806	20044734	31281682	33550808	27746040	50584780	36121176	41088592	45675768	39553184	38667096	35805932	56221880	48859384	48155204	48409980	45840796	49349480	44652264	39070060	42060200	37725972
PC 36:5	25866974	23744038	26533616	30046508	26669138	10962019	7.30962e+06	7950697	7.1738e+06	7879770	12163549	11974399	10609577	18023208	13296295	32999682	30816670	27245508	29961078	23972652	31431408	34790324	32692372	31241062	29790274	33764764	28733174	25318684	26712228	24227140
PC 36:6	4424825	3.46098e+06	4.87311e+06	5.68735e+06	4.4513e+06	1.01008e+06	655474	721986	839786	811439	1.36612e+06	1.27214e+06	932753	2.17163e+06	1.53297e+06	5.72567e+06	5105470	4750748	7524259	4895000	5258632	5.7534e+06	5.90225e+06	6.14421e+06	5057863	5.97875e+06	4.55742e+06	4389883	3.89162e+06	4504146
PC 38:2 (1)	1.44469e+06	1.34741e+06	1.44717e+06	1.68959e+06	1581227	81499	272822	22053.1	196438	410436	531002	618936	234772	962699	477538	1.6578e+06	1.67397e+06	1.22536e+06	537982	954331	1.93907e+06	1.68309e+06	1.23977e+06	1.22918e+06	1.61626e+06	1.25653e+06	1.35637e+06	1.67887e+06	2.05514e+06	1.29713e+06
PC 38:3 (2)	6.78284e+06	5.45803e+06	5.61261e+06	6.69375e+06	5.86149e+06	1.80467e+06	1.21787e+06	1.12097e+06	1.29461e+06	1.46454e+06	3.02726e+06	3.09912e+06	2112153	3.93851e+06	3.02204e+06	6.51363e+06	6331947	6.35832e+06	4.11904e+06	4.59297e+06	8461611	7495657	6.59008e+06	6543382	7090637	6757664	6923528	5235716	6796237	5658441
PC 38:4 (1)	148625	95971.8	122931	207065	97705.3	333975	17958.3	162672	28108.3	11991.3	361813	122202	261423	340623	279926	180742	180877	166373	349797	110911	318326	255982	360809	223922	169643	303760	251005	42660.1	196692	200050
PC 38:4 (2)	782513	421667	634589	740893	352411	6218.63	NA	588.628	NA	NA	2475.23	NA	498.412	11738	NA	593647	552641	352023	56319	283972	609151	670099	243305	424773	719857	525807	560882	516282	618404	494471
PC 38:5 (1)	984301	662925	907870	1.11285e+06	1.02003e+06	105353	18581.9	78274.3	25986.1	31324.7	223147	99957.7	76667.6	312861	196088	1.26616e+06	960457	1.10999e+06	1.44936e+06	998688	1.34396e+06	1294430	1.22274e+06	1.44548e+06	1.01024e+06	1.39153e+06	986201	603474	877270	955664
PC 38:5 (2)	659483	491630	588187	816699	692280	188552	483309	76154.9	233984	545013	577287	727794	223577	918341	594249	677796	607301	403141	297762	390396	822660	727414	495414	592522	681416	516926	604879	1.06882e+06	740575	602337
PC 38:6 (1)	19260.7	8577.69	37410.3	34487.3	26987.5	NA	NA	NA	NA	NA	NA	NA	NA	NA	NA	35565	21542.7	20762.7	54367.5	21215.8	25306.5	59494.4	34425.6	46035	34888.9	44046.8	24456.6	21900.4	21313.9	25374.9
PC 38:6 (2)	3.01471e+06	2.59214e+06	2.79018e+06	3.69187e+06	2992906	1.06969e+06	2.21771e+06	759072	1.41667e+06	2.5988e+06	2308361	3312485	1.8512e+06	4233168	2.71061e+06	3.07386e+06	3.49039e+06	2.4705e+06	1.61893e+06	2.12928e+06	3.50771e+06	3.53635e+06	2.32226e+06	2.48816e+06	3.06321e+06	2.71157e+06	2.85809e+06	4421692	3.41774e+06	2592980
PE 34:2	6.17474e+06	6190580	5932172	7.9867e+06	7.24206e+06	3.5832e+06	2351458	2883692	2.93559e+06	3079908	4304148	3.94692e+06	3.2371e+06	8391284	4530578	7.37517e+06	6774973	6625261	6641600	5783213	9081785	7701089	7.18808e+06	7198550	7140433	8435926	7.56057e+06	6.90152e+06	6907378	5.8479e+06
PE 34:3	1.11598e+06	994689	1.19085e+06	1.54052e+06	1393640	241302	24551.7	116126	90035.6	90418.9	271794	167883	113917	542842	218055	1.549e+06	1.38102e+06	1.27779e+06	1.61273e+06	1.38035e+06	1580897	1.51262e+06	1.40749e+06	1.39089e+06	1.32342e+06	1.49862e+06	1.25698e+06	1.19795e+06	1.29588e+06	1.18289e+06
PE 34:4	6042.7	16204.9	23235.5	20900	16489.3	NA	NA	NA	NA	NA	7087.86	NA	NA	23584.2	8623.37	24682.9	20117.6	20703.4	38707	10290.5	19935.9	NA	19278.2	15988.7	14435	17434.9	17265	18384.5	17029.8	5942.24
PE 36:2	370705	400333	401757	527415	571983	89827.1	57199.5	96384.4	34439	81583.9	180073	132068	140310	484395	179451	485554	475994	486376	352569	386454	720859	556721	398412	419715	579740	590146	550743	777898	570867	426090
PE 36:3 (1)	2.75298e+06	2.53276e+06	3.05759e+06	4136204	3.58411e+06	1.06345e+06	2.00657e+06	718483	1.39594e+06	2.37272e+06	2.08239e+06	2.91082e+06	1.71122e+06	4.04948e+06	2536090	3.08747e+06	3.30887e+06	3.15601e+06	1.99169e+06	2.65007e+06	3.474e+06	3.34685e+06	2530565	2418038	3145148	2.74651e+06	3422927	5163601	4057965	3359912
PE 36:4	11149130	10162746	9926773	13427160	11869255	7.24948e+06	5470976	4.64972e+06	5277686	6.25906e+06	8592702	9306440	7.13472e+06	14237422	9639500	12523747	12136904	11744343	10559664	9370396	15372065	12977858	11948980	12288301	12572685	13647535	12652822	10788996	12629123	11308261
PE 36:5	5.46392e+06	4878949	5375968	6.88717e+06	6060763	1.88293e+06	1.08002e+06	1.20961e+06	1.15076e+06	1.36561e+06	2.44351e+06	2.18381e+06	1.79118e+06	4.13089e+06	2.54985e+06	6.59918e+06	6.27779e+06	5927015	6516714	5.1782e+06	6847794	7545447	6756891	6176327	6229696	7.17802e+06	6.0149e+06	5676825	5698046	5.569e+06
PE 36:6	471557	392305	594452	676384	617728	53709.8	15930.8	28659.7	31513.9	29546.1	84038.4	78817.8	55997.4	204047	86238.9	699050	587901	642032	1.10462e+06	604883	658326	793363	671392	755350	659716	827528	597406	545826	509669	515559
PE 38:3	462615	465226	435077	693634	588509	184729	74954.2	105396	104924	109570	275767	257198	141005	688091	225280	603477	562407	562240	354212	464425	769885	569250	516144	529948	565980	599034	666133	475289	737936	493636
TAG 48:0	2.70322e+06	1.82287e+06	2.02117e+06	1925971	2644471	1.9795e+06	2.97453e+06	2.65001e+06	2.7502e+06	2.08171e+06	1.8414e+06	2.62174e+06	1.76892e+06	2.46017e+06	2.35131e+06	2941029	2690322	2876126	2202426	2.76889e+06	2.36735e+06	2509370	2.1057e+06	2.34452e+06	2686277	2.41749e+06	2.38238e+06	1913069	4.15613e+06	2.63778e+06
TAG 48:1	6.53672e+06	4812956	5312437	6445909	6.2567e+06	5906834	7.05439e+06	7.03615e+06	6.192e+06	6.21599e+06	6296950	8014620	4914955	9010225	6949042	7027284	6298262	6.48251e+06	5.67487e+06	5787433	7734491	7.13307e+06	5364360	5.81534e+06	6.98919e+06	6.34459e+06	7.11587e+06	5942097	8670916	6167910
TAG 48:2	9573394	8637559	8769355	10910084	9742873	10700123	7.43402e+06	8781666	8902772	9958212	11879588	13268570	8.18947e+06	18809752	11081318	10403871	8.3541e+06	9551777	7682782	8541684	13285126	12805015	8680650	8977090	11066610	11629850	11177631	11426228	9809072	8961884
TAG 48:3 (1)	4203518	3.86657e+06	4265926	4992305	4.55919e+06	3.93667e+06	3.68058e+06	3.62865e+06	3.89767e+06	4296873	5162278	5.37146e+06	3.25915e+06	7465679	5.04823e+06	4944963	4734011	4669379	4.15162e+06	4223661	6.07752e+06	5.98017e+06	4235325	4.84701e+06	4887913	5.01811e+06	5311318	4609436	5276096	4618735
TAG 48:4	1.76476e+06	1533643	1.66014e+06	2038081	1.75839e+06	1.38777e+06	1.13728e+06	960557	1.04363e+06	983458	1.40367e+06	1.39552e+06	792892	1.92648e+06	1.33232e+06	2.01325e+06	1.80689e+06	1.87095e+06	1.32997e+06	1476876	2.66805e+06	2.32995e+06	1.77748e+06	1.89873e+06	2.03997e+06	2.14986e+06	2.21188e+06	1.60578e+06	2.39281e+06	1.84726e+06
TAG 48:5	865927	704009	864532	938731	930940	351259	228239	253058	258793	262361	514076	478892	218685	732744	462873	1.20196e+06	898757	980489	679831	948535	1552400	1.28038e+06	992566	1.02662e+06	1.02781e+06	1.13303e+06	1.17581e+06	901700	1.26902e+06	1028979
TAG 48:6	1859735	2.04514e+06	2.18937e+06	2.51042e+06	2.57947e+06	3.33296e+06	2.83445e+06	3340088	2.87995e+06	3.74942e+06	3.53078e+06	4.42607e+06	2895435	5653478	4042681	2.34745e+06	2.19684e+06	2.277e+06	2.57117e+06	2.53038e+06	2597831	2997117	2.50997e+06	2.41949e+06	2625730	2.34981e+06	2.25169e+06	2.54942e+06	1.95552e+06	2.15946e+06
TAG 50:0	1.1156e+06	795893	988464	917227	1.21524e+06	1.10971e+06	1.34364e+06	1.39592e+06	1.30491e+06	1.0465e+06	989738	1.24982e+06	880028	1.29439e+06	1.09615e+06	1.31014e+06	1.05849e+06	1.29072e+06	963611	1.19981e+06	1.09597e+06	1.05676e+06	927179	1.03316e+06	1.08253e+06	1.04277e+06	1.20606e+06	911666	1.73166e+06	1.25477e+06
TAG 50:1	125966328	100013944	105460856	121264160	112924808	88382000	73645640	91114320	75326448	73686080	86810904	105083856	67450560	121420760	90325168	125540768	102586560	119691536	74422504	101399176	157358448	138336160	100598504	118014128	135042816	133522272	138818608	117732544	149807232	112506488
TAG 50:2 (1)	636753340	545619780	552988480	663978300	606892800	414579648	332128704	358828096	370318464	370877600	475049984	528235808	349744992	592432900	454333888	670164670	552947070	635202110	432413536	546434110	775114110	742003650	522234240	573955200	669336000	652575810	714171330	577187780	726839620	614339070
TAG 50:3 (1)	325870912	264910304	307208416	351939488	328173312	182976064	166360352	164773520	186582592	188178512	242292736	260087760	157971296	317572320	225618640	363111136	289629056	345709216	254196096	304165600	408989440	399781472	283342304	315707168	349522080	371022464	361932032	322729856	390160288	328315328
TAG 50:4 (1)	44043324	37707508	42770152	50279728	46476308	41527308	44094528	39347900	46166336	51059892	50148120	60894036	34862268	80753560	54846088	52254896	42283580	46888768	39824116	41969772	59536984	57259136	42061896	46468064	50902348	51616280	51691924	46948372	51560696	45920540
TAG 50:5 (1)	7305879	5992450	7179141	8538159	7436347	6470920	5.96253e+06	5.53362e+06	7862800	6.68678e+06	10286721	9373986	5.84123e+06	14213305	8883104	8.32469e+06	7.84176e+06	7.7783e+06	8058739	6.17351e+06	10774440	10209973	8149440	9588716	8.09501e+06	8530273	8573495	7.63147e+06	8545354	7588739
TAG 50:5 (2)	2.36101e+06	2.13994e+06	1793064	2.45292e+06	2.23839e+06	2767064	1.31145e+06	1.83116e+06	1.6477e+06	1.40295e+06	1.63801e+06	2.237e+06	1288338	3.31573e+06	1.99469e+06	2.05904e+06	1.95759e+06	2.14151e+06	1.40452e+06	2.5163e+06	2.36794e+06	2868357	2.01044e+06	1866067	2457436	2.09879e+06	2.75165e+06	2.66984e+06	2.61236e+06	1.99135e+06
TAG 50:6 (1)	1.26939e+06	791269	1.53884e+06	1.46287e+06	1.24249e+06	369890	254569	161344	526699	209471	1.05446e+06	541330	321752	1415807	671916	1.82495e+06	1.17396e+06	1486014	1.16006e+06	1498297	1.83117e+06	2.01684e+06	1356542	1.46394e+06	1.46813e+06	1.88385e+06	1.44225e+06	1.38692e+06	1.79524e+06	1500818
TAG 50:6 (2)	975495	977924	1070323	1.28588e+06	1.16432e+06	1.47576e+06	666377	1.16232e+06	637698	709458	624246	872686	604298	1.19502e+06	707927	1.06777e+06	995342	1.11528e+06	1.13565e+06	1.54338e+06	1.18403e+06	1.41528e+06	876973	967887	1.23526e+06	1.22663e+06	1.29028e+06	1.34773e+06	978114	993373
TAG 52:0	586041	445972	476777	499084	631118	972253	673609	1.02137e+06	715977	545682	596645	847090	560067	919288	581520	594673	586136	655962	518760	635841	529999	590296	515056	531889	580054	503284	647044	467829	828845	619835
TAG 52:1	95788712	74720256	86728992	92179368	88314336	131144280	78674176	128186952	79767016	77419800	93334504	109800560	78930160	121572016	88191056	97208448	82412264	97733576	61247904	81740584	121305136	106414104	80963200	89334840	98238720	107805368	111106536	94202304	108186208	90426976
TAG 52:2	758249220	637807620	680229310	739216320	715707650	669008190	541328510	704652290	565645820	552445060	643096380	707463870	540844990	841862530	635573120	757969660	646486590	748543870	509386112	650089790	924976580	811009470	644339970	717334850	806960130	791924160	856746560	719281660	866909440	698239230
TAG 52:3	1778096000	1340646140	1579129860	1750589820	1543046140	1024334080	985583870	1005484670	1032678910	990766020	1142607360	1354612740	887060930	1494948100	1153460480	1699482750	1416196100	1650910590	1079214850	1315143680	2061395330	1811289980	1373970430	1530290940	1644411900	1695067520	1834708990	1490230780	1861026560	1544268540
TAG 52:4	2544536060	2148389630	2296073730	2602348030	2464883200	1586172670	1545082500	1391211010	1642098820	1597728130	1867193220	2131355650	1446706940	2517214720	1853031940	2614669310	2252869630	2582160130	1857717380	2216305410	3101081860	2820620800	2233830400	2391301630	2599187970	2681192960	2865470460	2355579390	2943685890	2486782720
TAG 52:5	1702833410	1438741760	1591477120	1838762110	1756138110	1041166340	951924420	847356220	1076574590	1036725630	1339751170	1434380290	906948540	1732509310	1285141500	1875985660	1577781890	1755626750	1359652480	1559573890	2135950720	2056939900	1580300670	1704142720	1836142980	1922265860	1939613180	1710931200	2000417660	1766085760
TAG 52:6	589156480	454489088	595629570	655455100	614266620	236637328	203955680	190821472	275064608	244442448	389205824	354712192	194807712	497222656	341298016	697113020	578566080	645981180	517657632	585685380	745749820	787483070	544562940	599506750	635195390	721629180	674505920	590327550	736022270	632438400
TAG 52:7	14080477	11635520	12566588	15753244	13919162	14295643	11288969	10934614	11729693	11235160	13688170	15877493	8856878	21692762	13816942	14932227	12753527	13774045	12526891	21452446	16706638	18906658	13124296	12903728	15057735	15584284	16646339	15389888	15593678	14012059
TAG 52:8 (1)	7633273	6.47259e+06	7.92186e+06	8899936	8.07548e+06	6681013	4671388	5779725	5401555	5351836	6329334	6827464	4220712	9437190	6312613	8169237	7283381	7.59038e+06	7781210	9309667	9094937	10510183	7819931	7.26147e+06	8583179	8669895	9461580	9059887	8.3247e+06	7798819
TAG 52:9 (1)	1.71613e+06	1.34189e+06	1.861e+06	2213945	1.95364e+06	792714	489691	725429	654743	670198	924318	814982	441327	1.39352e+06	767191	2.15394e+06	1.72462e+06	1.8295e+06	2.18506e+06	2.44421e+06	2.04381e+06	2.41172e+06	1.67143e+06	1.96076e+06	1.90977e+06	2.21168e+06	2162650	2.01104e+06	1.9486e+06	1.86214e+06
TAG 54:0	423525	234457	355290	349267	455203	1.03132e+06	561302	1.16709e+06	539039	489734	532649	623000	470547	760719	478844	552628	543008	443077	357719	442564	341411	334545	323073	358391	410141	311817	412235	343522	619615	501888
TAG 54:1	77784456	57524036	61658636	72297104	67180760	134630144	67467816	133834416	68816528	64506736	82534632	100314912	73258728	109503856	73889560	72919552	62998588	73384720	48835408	66992972	86270424	79557432	63253560	67585640	76042656	75578208	80810360	71992256	80713312	64653608
TAG 54:2	828225920	639508610	754793540	810191230	744709570	817502400	585128450	790999490	633107260	606214460	701222080	800526590	596026750	871004030	672892480	812825660	728574850	806686080	554896320	683912830	964529730	898831230	703018880	768538370	806473020	858867520	881482880	766493630	872765250	759642820
TAG 54:3	2456822270	2160595970	2327140860	2554033410	2377106180	1671129860	1506336260	1587715840	1633333630	1565076740	1836669180	1956324220	1447370750	2218440960	1789253380	2502616320	2218131970	2489003260	1803794690	2188474370	2798835460	2665603070	2143508480	2334215940	2496672510	2532794370	2654018820	2315042300	2747990270	2367441920
TAG 54:4	2726115580	2193115650	2586138620	2805502460	2579302400	1761564030	1603405820	1723196290	1774373500	1663991420	1994288260	2191366910	1516364160	2478488320	1931533700	2790257150	2388697860	2727963900	1898316030	2273602560	3060608510	2956544510	2218865150	2512122880	2675438080	2827418880	2755464700	2550051580	2943794690	2549221380
TAG 54:5	2641348350	2189445630	2419017470	2608890880	2543645180	1541354500	1697300100	1458415100	1758490750	1680780290	1930788610	2279543040	1505917440	2506495490	1946682880	2749430530	2404028670	2732399360	1961484290	2303290370	3365123580	2857788160	2322771460	2559102720	2649210110	2911417340	2966990590	2459511300	3025043970	2586518020
TAG 54:6	2438732290	1966965630	2139883010	2408507390	2347896060	1169938430	1484815100	1007865280	1530151300	1505135620	1651562750	1988150660	1230888830	2248062460	1746124290	2513944830	2184934140	2730544900	1902409090	1997845120	3213339390	2767434500	2135481220	2396763650	2361765380	2751837700	2788388350	2219086590	2887347970	2464412160
TAG 54:7	1458675580	1136808190	1293196930	1432226180	1398288510	583397630	718601540	485415552	835666500	730739780	937605760	992584700	616339520	1238520960	942433340	1516090500	1287904770	1494383100	1258026750	1250872320	1897471230	1721715580	1335145340	1485674620	1412704770	1704123260	1662199680	1324791040	1671865090	1529150340
TAG 54:8	498670368	388001920	460570656	505059712	485856064	130935776	135770912	95747824	185282080	147938000	258012224	241382688	128435896	340262048	246190144	536413600	478783968	519968416	490624384	455189376	662883330	627051650	492547712	547653820	479233472	624884740	590186880	495500672	603718780	538845180
TAG 54:9	91491080	72188976	89647080	94141800	100364488	9926891	9116259	7.18106e+06	12735793	9888978	24015064	16968670	8789172	28122480	19386598	113271816	88078016	109396192	112325528	96923328	131294232	126489000	92625152	122905472	85133544	135157792	116041984	78945376	119884632	112474032
TAG 56:0	296659	161791	188387	189327	247945	578831	391212	724541	412347	281191	265710	428242	291677	406259	375054	351505	326561	297072	253882	300901	221776	257752	194251	245608	289791	275960	201353	162806	441908	355937
TAG 56:1	40720164	28716174	31272120	38851344	33830636	94889592	37309708	96496936	37689260	35980696	50649004	56401832	46094316	68449384	44839036	39286832	33069432	40182468	24611418	33414748	46159804	42450748	31680832	34087968	40173708	40017700	42657148	39843792	41826488	33170384
TAG 56:2 (1)	486198048	360220768	392161280	451052672	414199616	587626820	370386144	586483840	398822912	379662208	452914336	540311870	403724864	580110660	418913248	450640192	392864608	450938464	300934592	403408960	531794080	478596480	375592320	409732256	452072480	466211136	491926656	418590912	488380448	396248544
TAG 56:3	1720495360	1336858620	1565489280	1676742780	1570672130	1519538050	1273691780	1468603520	1408423940	1309032960	1469503490	1678827650	1214260480	1763456380	1456054910	1706754690	1522397310	1664265730	1151004800	1430990460	1953170690	1850290180	1430649600	1609334270	1669974530	1741176320	1752289660	1566129920	1804150530	1581793790
TAG 56:4	2785889020	2359246850	2642822400	2808633090	2663837950	2392638210	2121459200	2068150660	2381317890	2275299840	2430297340	2656420860	1943883140	2808405760	2358056190	2873280770	2622487300	2804837890	2117845250	2441302020	3234786050	3020643840	2539812860	2737007360	2858354180	2941635070	2961740540	2705313020	3046898430	2701228800
TAG 56:5	4562904600	4035280130	4134703870	4678829600	4426161700	2731363330	2627049470	2211660540	2807270660	2666320380	3328296960	3533728510	2455382270	4089945860	3179849470	4744547300	4251635970	4563661300	3426458620	3920372740	5111331300	4951947300	4011912450	4332779500	4629103600	4627611100	4599354900	4274290940	4807538200	4329990100
TAG 56:6	4276128770	3529982980	4021184000	4521942500	4147549950	1864399740	1765705340	1340178940	2033076610	1840195840	2796914940	2626119170	1702414980	3214927620	2437949180	4551448600	3896462850	4344118300	3452664580	3957965570	4863778800	4893327400	3767643650	4017658110	4304554000	4561058300	4511354400	4119154180	4745487400	4170459650
TAG 56:7	2503384320	1938082560	2424861700	2766745340	2548770300	580790980	537467070	383896224	723868480	580388030	1133330180	919216450	547277500	1266492540	939233470	2868226300	2186361090	2628419840	1895743620	2351733500	2874672130	3160322560	2112068740	2321263620	2405445380	2814146050	2624923140	2505445120	2932730880	2557724160
TAG 56:8	208289424	169101920	217390112	252686912	229668816	46080800	45262880	30973334	71071656	56425792	114088928	91538120	49357656	139758704	92895576	250012352	213092144	231949392	193347040	206080608	251286144	284720160	206181680	224905600	213811696	253162464	251290576	213566192	258775232	237073392
TAG 56:9	30614262	23146262	34496008	39326956	37110968	2.4495e+06	2.41902e+06	1.4019e+06	4.65188e+06	3134951	9519482	5.81983e+06	2.74352e+06	10256351	6.65368e+06	41741352	30611946	35826872	31769608	32430298	37125708	49256164	28646314	34774464	30359666	42508712	33222976	34213016	40926924	37077228
TAG 58:1	11939264	8624132	8808650	11370720	9675772	25800048	10714085	25442758	11383042	10799269	14820047	16901138	12505669	20172990	14532570	11249415	9116056	11028288	6.51812e+06	9353474	13649384	12474911	8606632	9779907	11535089	11475582	12155724	10563499	12510137	10001729
TAG 58:2	206840672	145539504	159089968	199454272	166734800	238733232	144488896	228475552	157810064	151587408	197243632	223246448	161818096	254771344	176560640	195752752	161593504	201752448	125454952	165265520	221423056	211847968	152225904	169839024	188244320	197607920	206011856	176740560	212345296	170007808
TAG 58:3	1015041340	735187010	814077120	945420480	833630020	702492740	612595200	656426620	672225920	622694980	758919680	889665090	600475070	956830140	702832960	956504640	774556100	922621630	607326850	785803390	1061049410	1001767680	760304380	856076610	890349440	905655940	952391940	788671870	988952830	841295680
TAG 58:4	1549384060	1261004670	1478812800	1610184060	1441751810	960212290	916936130	790537280	1043203520	960240830	1186498690	1293628540	904752700	1430802940	1194265730	1604342660	1374794620	1526453250	1134089090	1359558400	1623171710	1736248450	1326387580	1441196420	1507845250	1501894270	1542001280	1401817340	1637725180	1503649540
TAG 58:5	1682362750	1337640190	1576157950	1779365890	1557048960	736737090	662564030	509426624	844996860	763246720	1025494210	951858750	698190590	1052096130	936416640	1742129660	1497924350	1621032960	1195384960	1490267780	1699502590	1868561920	1485087100	1510254980	1577038340	1728028930	1662080130	1547781500	1814757380	1619975680
TAG 58:6	1074187650	954886850	1029537860	1187566720	1032068860	314604032	282745280	210372208	378787936	332778016	567048190	488050400	339557792	610356290	479261792	1202920320	982212930	1099596290	773285950	1021467840	1119136130	1276092540	916327170	953412160	1023101760	1083269890	1027215550	1038454270	1173231360	1069799170
TAG 58:7	576653180	453153920	601209340	675849470	585028480	113898632	100989928	79753144	154558560	126534272	240966432	197646432	124564864	273276512	193304864	703961660	529392032	636776000	464068256	590169730	607965380	784609150	507557728	529207360	538666180	644265540	585324670	606381950	676417980	593449150
TAG 58:8	71035496	61819756	80028496	87323096	81228864	19628696	18979550	12889667	31949904	26163442	49675480	40072528	25251656	58977100	38458528	79642352	77173768	79076256	78826448	77938128	73242088	90099712	75733752	76325776	78843712	77779560	72218512	80852128	75475984	81015776
TAG 58:9	16598337	13269343	21223516	24926500	22845186	1.25715e+06	1.12478e+06	615971	2.72861e+06	1.81641e+06	6.17513e+06	3383762	1910284	6.75931e+06	3.78729e+06	24130504	20010272	20668612	22150992	20948320	18249642	27571868	18114664	19522466	18824520	23278858	16442584	21812030	21318710	21170128
TAG 60:1	2660225	2.05657e+06	2386255	2.73009e+06	2.40909e+06	5.87808e+06	3.24274e+06	6.29272e+06	3.62487e+06	3.2926e+06	3.94032e+06	4779776	3.19848e+06	5.63836e+06	3733402	2.70255e+06	2.19487e+06	2.66495e+06	1.86641e+06	2.11286e+06	3262180	3.05032e+06	1.97665e+06	2.52488e+06	2726031	2928645	3013171	2635779	2.95543e+06	2340574
TAG 60:2	36532104	28141968	29137620	35972648	32197214	53122804	35418364	54578968	39500464	36981972	45123992	52418952	35990220	59526612	46181236	36428220	29407792	35296952	21564980	28390164	44013012	39377764	28447558	32238696	35971656	37727520	37745928	32088992	39488900	33190344
TAG 60:3	188138016	138619392	156996912	187634432	159114448	153851184	128734736	142254752	146543312	138806064	165178864	195609440	129365648	210719824	157605632	187234304	150274624	192798976	123117032	150130688	202771456	203071664	143395984	162353296	170248016	179219520	188105664	165614672	196489552	165950736
TAG 60:4	262103904	217818272	232432928	264198208	237674128	171135104	168760384	154950016	193120000	183429376	229530432	241188848	177460288	287519200	211203936	272029952	221981696	252954784	184156944	224190624	265344720	290464128	222453392	236697648	252211792	237116208	247550432	227169888	260945392	246127136
TAG 60:5 (1)	212682064	183898608	223682896	241682288	224476960	154577440	167194144	125758224	186890688	182557856	219247440	232345008	160558112	289220928	215524592	243978000	205359552	216747776	174645040	199451440	223498496	264228192	199232720	214801696	223203584	211559360	222265472	226346016	231517456	223729328
TAG 60:6 (1)	132953792	118911176	132880880	150662144	127077808	79113968	94257000	63355980	107613600	104009872	122461312	137850768	92777488	164136944	120816448	139929824	126348576	133367000	105546496	133307688	124827824	146541120	127341696	119104752	128203808	125418832	124026736	135095152	131500800	135551248
TAG 60:7 (1)	68455512	51723792	70435496	81887680	70468808	20335026	20101968	14832062	29190796	24833528	41835264	38096528	21330820	54083168	35682184	80299608	61895120	75644360	56492152	68954816	70258216	90892176	61480352	62588848	64327168	75919408	66368060	68771840	76190648	72430256
TAG 60:8 (1)	6.60203e+06	5946834	8.32137e+06	8979325	8.06707e+06	777328	807299	498794	1.80604e+06	1.35478e+06	3.17781e+06	2209517	1.41223e+06	3461677	2237143	8219484	7298317	7.38871e+06	7874496	8.16692e+06	6239309	8948259	6933359	6992203	7056554	7315927	5910662	8090158	7064375	7906372
DAG 36:4	411792	223148	432188	426110	423724	1.25284e+06	328689	928019	499721	479804	399639	464021	314288	735578	392078	537008	397706	452671	510525	208281	881900	342476	543920	717824	529215	483430	577998	252914	430065	519125
DAG 36:5	576665	343137	720886	616892	524550	1.04634e+06	194616	860120	429299	296309	350311	347498	224581	783718	323470	766801	543782	510229	1.17551e+06	330647	1.11083e+06	615129	923182	1.065e+06	721516	868119	899368	424332	606513	969219
DAG 36:6	117134	50698.6	172578	114860	107750	169239	NA	98876.5	29049.8	NA	28348.9	6348.87	NA	203444	27849.9	277944	123862	153065	420552	118910	238378	166519	180966	228372	188494	212609	147175	90687.7	120093	192931
PG 32:0	669556	595317	597300	811668	629518	13890.3	2061.03	4631.99	40355.1	35372.3	140629	90367.2	42183	238449	90186.6	828388	747218	757159	568401	502315	1195572	895410	790459	935930	756575	1.01612e+06	927213	528934	856493	676839
PG 34:1 (1)	140264	133338	194217	180748	235380	29820.7	196883	NA	62112.7	252423	106337	373738	80232.1	426343	217720	145909	236693	145715	89866.9	182838	240404	304825	175034	144474	218806	197841	196151	479316	276801	142172
PG 34:2 (1)	2.55052e+06	2.43923e+06	2.31519e+06	3.19429e+06	2808944	3.02803e+06	2.92718e+06	2.07972e+06	2.25203e+06	3041867	2995909	4.3305e+06	3.06547e+06	6208649	4095109	2.5533e+06	2.69525e+06	2464546	2525002	2.44831e+06	3.02531e+06	3.14589e+06	3156032	2869240	2.90721e+06	2.73972e+06	3.05744e+06	2.83418e+06	2472292	2.43762e+06
PG 34:3 (1)	498370	426864	595136	677222	613011	324855	103519	205519	106983	151269	276510	310390	145308	572033	354884	559521	601252	513775	810642	619195	710910	688228	672503	678985	609600	656701	630352	538294	473018	540129
PG 34:3 (2)	64538.7	17383.2	72540.7	127627	65936.3	NA	NA	17678.8	NA	NA	NA	NA	NA	NA	NA	71502.1	59554	63891.5	115382	12931.1	106397	62706.2	137532	152437	98484.1	64849	112813	11127.3	46430.3	54063.1
PS 38:0	1.08045e+06	1.07163e+06	994394	1.28084e+06	1.26458e+06	253700	950825	287379	577155	932969	951503	1.35687e+06	719106	1.55063e+06	1149571	1.23194e+06	1215822	886082	786769	932966	1.35374e+06	1456196	1001685	1.00153e+06	1.35956e+06	1032181	1.07139e+06	1.94539e+06	1.28062e+06	942449
PS 38:1	5541128	5406353	5230813	6359301	5593787	3.28067e+06	2.77443e+06	3064255	2.56398e+06	3.10841e+06	4102411	4883961	3.59615e+06	6.9555e+06	4.88931e+06	6.06378e+06	6388937	5491172	5.77463e+06	5.08832e+06	7575167	7.59757e+06	6.39008e+06	5911740	7.10077e+06	6453209	6.35569e+06	5946700	5574526	4943932
PS 38:2	1.51874e+06	1.36238e+06	1.49881e+06	1.89887e+06	1.52358e+06	222196	32189.4	148067	37700.4	35189.6	325334	174565	152772	509657	308404	1.86703e+06	1.61049e+06	1.66193e+06	2.01086e+06	1.79416e+06	2.04362e+06	2394970	1.7933e+06	1927956	1.92679e+06	1.96672e+06	1.58576e+06	1.48523e+06	1.40379e+06	1497269
PS 40:0	50051.3	37614.2	35764	91898.9	71465.5	NA	NA	NA	NA	NA	1003.69	6707.12	NA	3298.92	NA	52297.5	79916	23655.8	3196.01	19092.2	65552.8	87870.1	33405.7	32603	80571.2	32176.5	73866	151420	82213.6	28731.5
PS 40:1	955248	1.03417e+06	1.20468e+06	1.58998e+06	1514567	334127	969541	188372	463534	1.3293e+06	982852	1.50373e+06	587279	1.7607e+06	936451	1.28247e+06	1.35028e+06	1.0012e+06	701646	844318	1.62971e+06	1.63139e+06	1.11876e+06	1.00349e+06	1249638	1.08685e+06	1.02758e+06	2.1315e+06	1.44486e+06	1.18633e+06
PS 40:2 (1)	5605222	5349009	5.63144e+06	7.04093e+06	6.33793e+06	2.20512e+06	4.88022e+06	1.68218e+06	3257228	5.13253e+06	4.44242e+06	6.64826e+06	3.79971e+06	7765277	5639886	6.32406e+06	6.40088e+06	5066978	3765836	4572374	6955363	7.04951e+06	5215642	5.39796e+06	6567308	5.58492e+06	5317572	9329814	7025660	5705078
PS 40:3 (1)	11400000	10100000	11800000	13400000	11900000	8939236	5619645	6.09122e+06	5.70477e+06	6062752	9358377	10200000	8692890	13900000	10900000	13300000	12800000	11600000	12000000	9866273	17300000	15200000	14700000	13900000	14200000	15700000	13100000	11300000	12900000	10900000
PS 40:4	7.21221e+06	6925062	7451020	8921068	7939659	2.90317e+06	1.74699e+06	2.01079e+06	1.80182e+06	1.95914e+06	3.50516e+06	3.41902e+06	2.99161e+06	5.41023e+06	3.88831e+06	9065219	8822835	7890842	9064453	7.14046e+06	9421415	10300000	9470987	9066770	8850021	9746869	7.95766e+06	7533239	7183970	7430758
PS 40:5	948353	728089	1.09051e+06	1.35145e+06	976852	117575	63499.5	69310.7	97697.8	72098.7	187906	153415	113137	309800	229642	1.2784e+06	1.14346e+06	978156	1.79703e+06	1.14014e+06	1.18203e+06	1.38548e+06	1266498	1.33939e+06	1.10853e+06	1477697	1.04687e+06	877968	874069	957876
PS 42:1 (1)	217372	182732	207966	309733	267421	NA	3240.1	NA	NA	3404.19	2174.28	37405.7	NA	53480.1	15218.5	270152	263083	165763	27150.8	128324	366981	283393	184453	183340	237773	137956	221153	270466	291190	165456
PS 42:2 (1)	1.71926e+06	1.48356e+06	1.43886e+06	1.69962e+06	1.34706e+06	346061	178734	173671	220630	236259	615454	600451	446237	888616	624826	1.69042e+06	1.62898e+06	1389732	846837	1.1527e+06	2.13878e+06	2.0541e+06	1693128	1.52526e+06	1890755	1.71386e+06	1.87398e+06	1.41217e+06	1.6513e+06	1.40305e+06
PI 34:1	1390503	1.45083e+06	1.62334e+06	2.2882e+06	2.62175e+06	878182	575520	545725	474101	1.04361e+06	562651	1.00701e+06	412028	1.154e+06	627763	1.81128e+06	2122971	1.70068e+06	852547	1.42661e+06	2.40685e+06	1790126	1.71168e+06	1.70044e+06	2.02843e+06	1416451	1.67696e+06	3.35472e+06	2.63153e+06	2.03285e+06
PI 34:2	31500000	30300000	29900000	42000000	38800000	42200000	18200000	33500000	22700000	27600000	33100000	31300000	27200000	52300000	29300000	35700000	35900000	39600000	34700000	32700000	44100000	35700000	39500000	35700000	34500000	32600000	35500000	35700000	39800000	37600000
PI 34:3	9938434	9479804	10500000	13600000	12300000	8492599	2633018	6.22619e+06	4.07572e+06	4518908	7605959	5.61092e+06	4.10334e+06	10300000	5.99288e+06	11800000	11900000	13800000	14200000	11500000	13400000	12400000	12200000	13700000	11900000	11700000	11500000	11000000	11400000	12500000
PI 36:4	4.31934e+06	5256530	3.82161e+06	5510679	5.63348e+06	8170968	2.35531e+06	6.26399e+06	3.34792e+06	3.4973e+06	3.85944e+06	4570794	4190876	6897609	3.89038e+06	5.12737e+06	5555607	5.48384e+06	5252647	5.52679e+06	5.33152e+06	5.98974e+06	5.98855e+06	4.77163e+06	5135437	5.52319e+06	5.63066e+06	5.35553e+06	5628862	5223650
PI 36:5	2.82241e+06	3.22511e+06	2902149	3882658	3.88606e+06	3224173	759493	2.44245e+06	1.1343e+06	1188520	1.70239e+06	1.70697e+06	1.29183e+06	2.639e+06	1.42934e+06	3.33681e+06	3.90592e+06	3.85358e+06	4.53938e+06	3.96033e+06	3.256e+06	4402832	3.81001e+06	3535697	3.52726e+06	3.61464e+06	3.65453e+06	3781294	3.6276e+06	3.4107e+06
PI 36:6	273468	351127	327430	451398	458984	145822	NA	83500.2	5512.75	7133.02	47762	16851.6	8852.19	99483.3	13851.8	479067	426155	478910	907286	584411	329528	536536	466745	479996	390592	464940	383526	446221	380028	352506
