# Supplementary material for: The homeostasis of β‐alanine is key for Arabidopsis reproductive growth and development
Source: Plant J. 2025 Apr 3;122(1):e70134. doi: 10.1111/tpj.70134 (PMC11969031; doi:10.1111/tpj.70134)
Supplement: Supplementary file 20 — Table S8. Statistics for primary metabolites, secondary metabolites, and lipids in seeds of AGT2 overexpression lines and agt2 knock‐out lines. Refer to Figure 3. [file TPJ-122-0-s032.xlsx]

## Sheet: Primary metabolite p-value
Primary metabolite	anova.p.adj	SALK_003381.Col.0	SALK_035035.Col.0	AGT2.OE1.Col.0	AGT2.OE2.Col.0	AGT2.OE3.Col.0	SALK_035035.SALK_003381	AGT2.OE1.SALK_003381	AGT2.OE2.SALK_003381	AGT2.OE3.SALK_003381	AGT2.OE1.SALK_035035	AGT2.OE2.SALK_035035	AGT2.OE3.SALK_035035	AGT2.OE2.AGT2.OE1	AGT2.OE3.AGT2.OE1	AGT2.OE3.AGT2.OE2
Lactic acid (2TMS)	1	0.989513	0.984567	0.998923	0.602106	1	1	0.919791	0.913322	0.987754	0.901432	0.930258	0.982252	0.381685	0.999188	0.589039
Alanine (2TMS)	1	0.846092	0.912193	0.999991	0.981137	0.99749	0.285594	0.903364	0.996486	0.596073	0.857558	0.547546	0.992859	0.993276	0.990947	0.860708
Pyruvic acid (1MEOX) (1TMS)	1	0.999813	0.931814	0.883146	0.934309	0.960157	0.832084	0.960331	0.983543	0.882806	0.358802	0.442253	0.999997	0.999987	0.422051	0.511196
Glycine (2TMS)	0.449088	0.00432624	0.111757	0.828643	0.659684	0.997355	0.593485	0.0575575	0.103386	0.0117621	0.667165	0.834521	0.250947	0.999592	0.971965	0.890934
Butanoic acid, 2-amino- (2TMS)	1	0.0562596	0.804899	0.741065	0.34412	0.985704	0.495898	0.568086	0.918454	0.200419	0.999996	0.965458	0.989543	0.982791	0.976893	0.725232
Hexanoic acid, 2-ethyl- (1TMS)	1	0.231023	0.230712	0.90697	0.429186	0.236354	1	0.789977	0.998326	1	0.789559	0.99831	1	0.948759	0.797038	0.998575
Guanidine (3TMS)	1	0.691045	0.32907	0.998248	0.531055	0.695941	0.988287	0.896902	0.999809	1	0.563848	0.9991	0.987572	0.777321	0.8999	0.999778
Valine (2TMS)	0.000186361	2.24315e-05	0.000937829	0.958135	0.678284	1	0.65344	0.000170647	0.000847224	2.67652e-05	0.00719253	0.0324332	0.00112457	0.985843	0.971634	0.721668
Unknown 284200	3.12685e-09	1.36906e-09	5.93377e-07	0.979774	0.682242	0.999959	0.0616201	5.15599e-09	2.37227e-08	1.95335e-09	2.90949e-06	1.78607e-05	9.09429e-07	0.969601	0.995216	0.790583
Glycerol (3TMS)	0.000740948	1.94459e-05	0.319392	0.999689	0.956325	0.999984	0.00336384	3.90145e-05	0.000150514	2.83993e-05	0.476564	0.802945	0.401237	0.993134	0.999994	0.982015
Similar to Methanolphosphate	0.198268	0.00139782	0.45184	0.848292	0.942641	0.991743	0.100632	0.0228876	0.0123702	0.0057061	0.981451	0.927577	0.792907	0.999795	0.99074	0.999454
Malonic acid (2TMS)	1	0.38029	0.99972	0.94761	0.999994	0.999903	0.246194	0.87546	0.454247	0.269314	0.849417	0.998216	1	0.973465	0.873084	0.999098
Isoleucine (2TMS)	1	0.415822	0.428544	0.992165	0.934383	0.955913	1	0.755384	0.917612	0.88676	0.767789	0.924663	0.895288	0.999073	0.999757	0.999999
Glycine (3TMS)	0.183901	0.00928548	0.24637	0.827376	0.999999	0.996177	0.627779	0.130794	0.0116901	0.00286048	0.894093	0.288335	0.100919	0.871031	0.545828	0.99112
Phosphoric acid (3TMS)	0.373963	0.0136059	0.590701	1	0.999999	0.999907	0.348644	0.0163386	0.010822	0.00796586	0.638984	0.530909	0.453867	0.999973	0.999598	0.999994
Glyceric acid (3TMS)	1.0354e-05	3.78846e-07	0.114991	0.999974	0.979291	0.99395	0.00020737	5.57656e-07	1.84046e-06	1.25466e-06	0.160325	0.381897	0.29728	0.994293	0.999069	0.999978
Benzoic acid (2TMS)	0.150745	0.00364318	0.430281	0.999407	0.999997	0.996903	0.222394	0.00808212	0.00278902	0.0111626	0.629421	0.370151	0.711267	0.997654	0.999993	0.991743
Alanine (3TMS)	1	0.0963358	0.4731	0.884333	0.644502	0.940234	0.926738	0.547202	0.813728	0.445043	0.974949	0.99973	0.940325	0.997169	0.999977	0.987721
Serine (3TMS)	0.000807736	2.65304e-06	0.000123551	0.0263688	0.0133811	0.00456958	0.263927	0.00806491	0.00165627	0.0153678	0.336655	0.170905	0.60194	0.999999	0.99144	0.971976
Succinic acid (2TMS)	0.0221022	0.209375	0.0028278	0.999441	1	0.994941	0.392031	0.114741	0.208181	0.0782041	0.00126808	0.00280503	0.000790182	0.999468	0.999959	0.99509
Threonine (3TMS)	0.00037492	8.12613e-06	0.000501381	0.896965	0.300473	0.380357	0.546659	0.000101032	0.00150593	0.00101704	0.00654016	0.0776861	0.0556804	0.87862	0.933084	0.999984
Fumaric acid (2TMS)	0.999825	0.204245	0.0489054	0.999999	0.889231	0.999991	0.976705	0.173278	0.777727	0.158325	0.039975	0.353302	0.0358464	0.850752	1	0.827796
2-Piperidinecarboxylic acid (2TMS)	0.000148388	4.115e-06	0.00114234	0.92898	0.786473	0.195567	0.117249	3.47044e-05	2.93566e-05	0.00114686	0.0112393	0.0133799	0.250116	0.99967	0.686982	0.804653
Nicotinic acid (1TMS)	1	0.107981	0.836641	0.901988	1	0.993052	0.650672	0.553519	0.0961798	0.0336079	0.999984	0.808255	0.516978	0.879944	0.613998	0.995855
Uracil (2TMS)	5.90387e-12	4.95741e-10	4.66854e-10	0.983937	0.880829	0.998178	1	1.54572e-10	7.56303e-11	2.3807e-10	1.45901e-10	7.14835e-11	2.24528e-10	0.998065	0.999847	0.983364
beta-alanine (3TMS)	5.57893e-17	2.19824e-14	2.19824e-14	0.0336291	0.0393798	0.031821	1	2.28706e-14	2.24265e-14	7.86038e-14	2.28706e-14	2.24265e-14	8.08242e-14	0.999934	0.100793	0.0655309
Erythritol (4TMS)	1	0.314888	0.756	0.97254	0.998018	0.996605	0.971091	0.750928	0.552614	0.139282	0.99049	0.936429	0.470404	0.999408	0.81816	0.942817
Unknown 02	1	0.65441	0.993684	0.999997	0.83422	0.838117	0.920321	0.583652	0.108191	0.109972	0.984869	0.520734	0.525787	0.884053	0.887283	1
Glutaric acid (2TMS)	1	0.214875	0.987993	0.99996	0.981852	0.999856	0.0645441	0.294	0.0567718	0.137403	0.961713	1	0.998864	0.948515	0.997691	0.997683
Citramalic acid (3TMS)	1	0.979589	0.99101	0.992871	0.999999	0.999529	0.786954	0.999989	0.966522	0.906813	0.858045	0.995672	0.999772	0.986345	0.949493	0.999901
Unknown 03	1	0.999396	0.163107	0.993254	0.999935	0.91261	0.287367	0.947136	0.999996	0.983538	0.0543741	0.235966	0.667752	0.971448	0.635109	0.966215
Malic acid (3TMS)	1	0.871723	0.0130285	0.999987	0.961695	0.99248	0.142277	0.925842	0.999653	0.993426	0.0185191	0.0794979	0.0467145	0.984186	0.99826	0.999842
4-Aminobutyric acid (3TMS)	1	0.0506292	0.999995	0.999965	0.999411	0.999984	0.0383932	0.0337228	0.0243948	0.070934	1	0.999946	0.999703	0.99999	0.999265	0.996114
Unknown 04	1	0.421195	0.999916	0.984493	0.448206	0.99998	0.55267	0.143615	0.0107215	0.333161	0.946862	0.328796	0.998723	0.83274	0.995839	0.547268
Aspartic acid (3TMS)	1	0.0129364	0.124647	0.65552	0.351513	0.508282	0.897656	0.287287	0.573974	0.409048	0.866011	0.989463	0.946441	0.99492	0.999875	0.999744
Threonic acid (4TMS)	1	0.557243	0.531338	0.999766	0.999999	0.999889	0.0251907	0.396795	0.499146	0.418013	0.697938	0.589983	0.675117	0.999972	1	0.999992
Serine (4TMS)	0.210762	0.0217885	0.078618	1	0.997673	0.999971	0.990857	0.0221529	0.0574958	0.0144231	0.0797971	0.183115	0.0540842	0.99785	0.999965	0.988653
Asparagine (4TMS) MP	0.0151302	0.000198941	0.000176089	0.0168111	0.0891779	0.035469	1	0.745534	0.0708331	0.29618	0.716522	0.0629631	0.271821	0.828913	0.990199	0.986827
Methionine (2TMS)	7.05243e-05	4.08117e-06	1.66602e-05	0.691852	0.212563	0.143503	0.990242	0.000134908	0.00122591	0.00209743	0.000589009	0.00528558	0.0089172	0.944351	0.871774	0.999922
Cysteine (3TMS)	6.13344e-05	1.91556e-06	0.000151898	0.755526	0.505306	0.68799	0.429953	0.00011415	0.00011161	5.47176e-05	0.00833554	0.0105053	0.00518417	0.999517	1	0.999626
Salicylic acid (2TMS)	1	0.127716	0.261343	0.999985	0.360949	1	0.998454	0.17109	0.989019	0.11942	0.333794	0.999935	0.246806	0.447395	0.999959	0.343031
Ornithine (3TMS)	0.572877	0.0158857	0.0114062	0.845022	0.551688	0.836207	0.999991	0.185946	0.418381	0.192335	0.143563	0.342702	0.148771	0.995032	1	0.995833
Arabinose (1MEOX) (4TMS) MP	0.769054	0.00454013	0.885638	0.957581	0.983211	0.689078	0.0545135	0.0322075	0.0223234	0.120053	0.999873	0.998446	0.998725	0.999982	0.987759	0.966537
Ribitol (5TMS)	1	0.476089	0.11386	0.629565	0.698222	0.999343	0.948162	0.999843	0.999035	0.681577	0.864209	0.811432	0.21194	0.999997	0.820458	0.87187
Pyroglutamic acid (2TMS)	1	0.0472977	0.0619245	0.838084	0.999586	0.992815	0.999995	0.409554	0.0899123	0.146718	0.482289	0.115461	0.184716	0.947368	0.987592	0.999843
Glutamic acid (3TMS)	1	0.546064	0.990458	0.994721	0.999951	1	0.235747	0.843923	0.427971	0.537483	0.869723	0.998586	0.991442	0.977384	0.994031	0.999966
Similar to L-Glutamine	1	0.998234	0.967387	0.995315	0.817482	0.961649	0.832738	0.936556	0.961505	0.998467	0.999752	0.362596	0.605361	0.520225	0.768464	0.998219
Putrescine (4TMS)	3.09248e-16	2.4647e-14	3.39728e-14	0.983829	0.709471	0.9476	0.914436	2.95319e-14	4.34097e-14	3.21965e-14	5.11813e-14	9.9809e-14	6.03961e-14	0.971431	0.999932	0.993351
2-Oxoglutaric acid	1	0.394744	0.137254	0.998349	0.811455	0.440254	0.986812	0.638308	0.978468	0.999999	0.280244	0.754132	0.977625	0.957868	0.687397	0.987388
Fucose (1MEOX) (4TMS) MP	0.0825893	0.000716052	0.0904743	0.882932	0.70798	0.973034	0.333869	0.0100727	0.0226504	0.00453263	0.53027	0.74051	0.341966	0.999235	0.999384	0.982421
Phenylalanine (2TMS)	4.15444e-06	2.81537e-06	6.78159e-05	0.970862	0.998533	0.999997	0.761015	1.69499e-05	7.11325e-06	2.19015e-06	0.000445188	0.000180108	5.19643e-05	0.999018	0.949086	0.995377
Ribonic acid (5TMS)	1.00852e-19	2.09832e-14	2.10942e-14	0.999476	0.999986	0.992477	0.864298	2.09832e-14	2.09832e-14	2.09832e-14	2.10942e-14	2.10942e-14	2.10942e-14	0.996581	0.99987	0.977789
Unknown 534500	1.15408e-08	9.41894e-09	1.51571e-07	0.84083	0.569334	0.998503	0.752357	1.05061e-07	2.92888e-07	2.08906e-08	2.07346e-06	6.26911e-06	3.60115e-07	0.996522	0.967956	0.803003
4-hydroxy-benzoic acid (2TMS)	3.59583e-06	3.28663e-06	0.00103737	0.992718	0.978007	0.979443	0.203253	1.22109e-05	6.47338e-07	6.63353e-07	0.00410174	0.000176561	0.000181407	0.794397	0.800073	1
Galactose, 3,6-anhydro- (1MEOX) (3TMS)	1	0.903549	0.54412	0.973746	0.99987	0.999999	0.105683	0.999724	0.797345	0.92966	0.17998	0.692126	0.494956	0.917091	0.98412	0.999466
Asparagine (3TMS)	1	0.242029	0.901532	1	0.999793	0.999999	0.770324	0.208119	0.304403	0.160691	0.896514	0.961827	0.835282	0.999892	0.999989	0.998838
1,6-Anhydro-beta-D-glucose (3TMS)	1	0.229344	0.20821	0.996654	0.142053	0.780094	0.99996	0.137735	0.997909	0.92268	0.125839	0.999907	0.876462	0.0858413	0.563235	0.770374
Similar to Uridine-5-diphosphoglucose disodium salt	1	0.999994	0.997005	1	0.927181	0.999799	0.999397	0.999943	0.959961	0.999993	0.994042	0.995961	0.999951	0.903304	0.999337	0.981171
Ornithine (4TMS)	3.74535e-07	1.71757e-07	1.57773e-05	0.984165	0.995202	0.998816	0.298588	1.84678e-06	1.33855e-06	8.21693e-08	0.000171018	0.000119774	6.80929e-06	0.99999	0.905488	0.949996
Unknown 06	1	0.979684	0.756732	0.963432	0.76211	0.997997	0.986368	0.999998	0.987269	0.999742	0.993858	1	0.937054	0.994355	0.998805	0.939667
Glycerol-3-phosphate (4TMS)	2.62456e-06	2.41219e-07	2.07852e-05	0.545379	0.878595	0.772332	0.398432	1.14365e-05	2.78586e-06	4.67309e-06	0.00133859	0.000300614	0.000522234	0.989711	0.99882	0.999913
Fructose (1MEOX) (5TMS) MP	1	0.895288	0.165781	0.999491	0.997654	0.999913	0.0181602	0.742786	0.672761	0.959178	0.286204	0.34358	0.108577	0.999996	0.993678	0.984406
Sorbose (1MEOX) (5TMS) BP	1	0.998123	0.0623461	0.999998	0.998109	0.999476	0.0248475	0.994631	0.956864	0.999999	0.077556	0.14428	0.0309576	0.999526	0.997963	0.974416
Shikimic acid (4TMS)	9.88742e-05	2.48275e-05	0.000592548	0.999844	0.982151	0.995286	0.784629	4.55444e-05	0.000130826	8.55293e-05	0.00110277	0.00318956	0.00208586	0.997839	0.99982	0.999975
Altrose (1MEOX) (5TMS) MP	1	0.980489	0.0647224	0.999941	0.999902	0.988269	0.243274	0.941811	0.996824	0.771861	0.0415821	0.10319	0.0162606	0.997772	0.998205	0.95452
Citric acid (4TMS)	1	1	0.427613	0.998265	0.999162	0.999506	0.408337	0.997463	0.998692	0.999188	0.676691	0.641554	0.619072	1	0.999999	1
Isocitric acid (4TMS)	1	0.185038	0.998615	0.999994	0.999974	0.997099	0.351223	0.232561	0.133959	0.0762194	0.999809	0.992167	0.953857	0.999582	0.990639	0.999714
Glutamine (3TMS)	2.56062e-12	2.33769e-10	3.20245e-10	0.997628	0.999861	0.999043	0.999947	3.43467e-11	4.72877e-11	3.8886e-11	4.69247e-11	6.48495e-11	5.32059e-11	0.99994	0.999999	0.999995
Glucose (1MEOX) (5TMS) BP	1	0.983649	0.0935136	0.999994	0.99834	0.996006	0.310118	0.964519	0.999812	0.850066	0.0715104	0.201937	0.0328601	0.993836	0.99909	0.942493
Citrulline or Arginine	6.57795e-12	7.71494e-13	1.18997e-11	0.000809571	0.00171264	0.03083	0.444745	1.89173e-09	1.07971e-09	1.26574e-10	7.61424e-08	4.05451e-08	3.65025e-09	0.999606	0.656062	0.825181
Lysine (4TMS)	7.63724e-09	6.48691e-09	2.63409e-07	0.946631	0.93991	0.992817	0.48307	3.79517e-08	4.00698e-08	1.95665e-08	1.88713e-06	2.00457e-06	9.02775e-07	1	0.999443	0.999187
Dehydroascorbic acid dimer (2MEOX) MP	1	0.0441966	0.667818	0.999309	1	0.997103	0.442548	0.0812031	0.046588	0.0995003	0.85055	0.684974	0.898648	0.99955	0.999996	0.997867
Gluconic acid (6TMS)	1	0.606941	0.615126	0.999836	0.999987	0.999723	0.040864	0.453132	0.698638	0.773287	0.764943	0.522298	0.444246	0.998413	0.994031	0.999994
Glucuronic acid (1MEOX) (5TMS) BP	0.039371	0.0775566	0.00172009	0.99999	0.94311	0.999996	0.58036	0.103687	0.379283	0.0986004	0.00244947	0.0150006	0.00230194	0.972497	1	0.968335
Dehydroascorbic acid	2.68462e-06	2.79721e-05	1.49272e-05	0.999938	0.659526	0.898134	0.999808	1.69664e-05	0.00114785	2.39582e-06	9.10428e-06	0.000600397	1.31846e-06	0.531586	0.95774	0.147301
myo-Inositol (6TMS)	4.97203e-05	0.00689451	3.23737e-06	0.9999	0.817326	0.999926	0.0430964	0.0119027	0.106898	0.0115332	5.52057e-06	6.04679e-05	5.3506e-06	0.912818	1	0.908302
Tyrosine (3TMS)	7.59472e-08	6.17276e-08	2.3867e-06	0.913022	0.99243	0.999957	0.56356	5.29483e-07	2.04272e-07	9.25037e-08	2.51348e-05	8.88785e-06	3.72551e-06	0.997737	0.963235	0.998948
Adenine (2TMS)	2.89547e-05	1.19668e-06	0.00975272	0.992104	0.990953	0.967173	0.0114695	4.4198e-06	4.60061e-06	7.33443e-06	0.0361801	0.0375832	0.0578697	1	0.999925	0.99995
4-Hydroxycinnamic acid (2TMS)	0.321149	0.0229539	0.344028	0.99986	0.987476	1	0.732325	0.0398121	0.00518741	0.0203724	0.480363	0.115728	0.318184	0.948435	0.99964	0.991529
Palmitic acid	0.089847	0.0448016	0.611283	0.994869	0.52216	0.996075	0.636679	0.0138304	0.000717486	0.014798	0.315036	0.0296748	0.329147	0.823954	1	0.809658
Unknown 11 (RI 712900)	1	0.798534	0.993208	0.999664	0.999915	0.678922	0.472247	0.629357	0.89723	0.999932	0.999823	0.969359	0.354188	0.995006	0.499276	0.803621
Indole-3-acetonitrile (1TMS)	0.666242	0.00922971	0.0231755	0.866316	0.476557	0.771564	0.998593	0.110192	0.360593	0.159641	0.227316	0.590709	0.311449	0.98156	0.999955	0.995959
Similar to Uric acid (4TMS)	1	0.2585	0.526544	0.992403	0.967789	0.988055	0.995428	0.0915929	0.0583654	0.0812367	0.234546	0.15984	0.212087	0.999923	1	0.999984
Unknown 12	1	0.999998	0.501736	0.999994	0.940558	0.999439	0.439055	0.999879	0.908402	0.997819	0.582464	0.95182	0.700725	0.968964	0.999956	0.991322
Unknown 13	1	0.528383	0.787919	1	0.999962	0.838696	0.999311	0.531404	0.643628	0.0741528	0.790376	0.871679	0.194907	0.999967	0.836376	0.741073
Sinapic acid (trans)	1	0.999999	0.139283	1	0.869388	0.997139	0.443824	0.999999	0.973374	0.997553	0.144853	0.673237	0.0571312	0.878151	0.996449	0.62406
Octadecanoic acid (1TMS)	0.015286	0.0068166	0.107296	0.993066	0.861783	0.998437	0.814045	0.00176821	0.000420657	0.01767	0.0333845	0.00871383	0.225471	0.991374	0.926679	0.643796
Glucose-6-phosphate (1MEOX) (6TMS) MP	0.0500532	0.00112296	0.00393429	0.882718	0.689459	0.34055	0.971221	0.0128041	0.0288314	0.0949006	0.0471112	0.102801	0.296734	0.998832	0.920355	0.990105
Tryptophan (3TMS)	5.74411e-09	3.15574e-09	7.30306e-08	0.932809	0.39608	0.869039	0.621442	1.96892e-08	1.62721e-07	2.84228e-08	5.48811e-07	5.55863e-06	8.21688e-07	0.907619	0.999969	0.957695
Unknown 16	0.00199375	0.0042757	0.00184309	0.999958	0.999772	0.999549	0.999276	0.00680348	0.00220283	0.00199371	0.00295443	0.000943305	0.000853205	0.996973	0.995512	1
Sinapic acid (cis)	0.00415941	0.00269486	0.000502684	0.967015	0.587226	0.999999	0.982433	0.0177234	0.109534	0.00328635	0.0034972	0.0257216	0.00061451	0.956026	0.979353	0.637175
Eicosanoic acid methyl ester	1	0.906811	0.561631	0.682276	0.290728	0.998911	0.985389	0.997211	0.858187	0.98618	0.999953	0.996067	0.783122	0.981642	0.87614	0.491072
Sucrose (8TMS)	1	1	0.900893	0.997312	0.99215	0.879676	0.908871	0.996609	0.993495	0.87037	0.674315	0.996879	0.306803	0.906018	0.986675	0.568419
Maltose (1MEOX) (8TMS) MP	0.00807455	0.000700503	0.0175548	0.981861	0.999997	0.999387	0.765937	0.00378443	0.000929911	0.0015924	0.0791383	0.0228392	0.0372525	0.992029	0.999178	0.999923
Trehalose, alpha,alpha'-, D- (8TMS)	0.102156	0.0171631	0.119937	0.83714	0.461313	0.857957	0.941705	0.203208	0.526345	0.00108277	0.682548	0.959648	0.00977225	0.98582	0.219485	0.0630377
Saccharopine (4TMS)	0.00241769	5.54261e-05	0.00351455	0.90554	0.597166	0.876141	0.553188	0.000687116	0.00295238	0.000833075	0.0385879	0.131027	0.0457476	0.990631	1	0.995109
Maltose (1MEOX) (8TMS) BP	1	0.975397	0.712478	0.765397	1	0.991598	0.292247	0.337056	0.972036	0.775084	0.999999	0.725363	0.955368	0.77742	0.972718	0.99298
Galactinol (9TMS)	8.0907e-13	5.7595e-12	2.4026e-11	0.980491	0.971967	0.949063	0.940094	1.70802e-11	1.88192e-11	2.26786e-11	7.55273e-11	8.3627e-11	1.0173e-10	1	0.999972	0.999997
Unknown (sugar) 20	1	0.498769	0.925859	0.999865	0.999999	0.999998	0.961844	0.36086	0.447406	0.562216	0.830338	0.896786	0.953198	0.999985	0.999233	0.99996
Hexacosanoic acid methyl ester, n-	1	0.998827	0.995337	1	0.999836	0.999999	0.999994	0.997268	0.999995	0.996509	0.99129	0.999833	0.989516	0.999428	1	0.999192
Raffinose	0.00380457	0.0150678	0.00482251	0.989302	0.999999	0.963291	0.996494	0.00351032	0.0182417	0.00216034	0.00108314	0.00588457	0.000663213	0.981155	0.999951	0.945217
Adenosine-5-monophosphate (5TMS) BP	1	0.67564	0.845102	0.998149	1	0.99999	0.999539	0.423434	0.709643	0.5873	0.611783	0.870098	0.772832	0.996601	0.999762	0.999947

## Sheet: Secondary metabolite p-value
Secondary metabolite	anova.p.adj	SALK_003381.Col.0	SALK_035035.Col.0	AGT2.OE1.Col.0	AGT2.OE2.Col.0	AGT2.OE3.Col.0	SALK_035035.SALK_003381	AGT2.OE1.SALK_003381	AGT2.OE2.SALK_003381	AGT2.OE3.SALK_003381	AGT2.OE1.SALK_035035	AGT2.OE2.SALK_035035	AGT2.OE3.SALK_035035	AGT2.OE2.AGT2.OE1	AGT2.OE3.AGT2.OE1	AGT2.OE3.AGT2.OE2
3-hydroxypropyl-glucosinolate	4.05762e-05	4.27347e-06	4.37802e-05	0.376475	0.15752	0.786886	0.920272	0.000525019	0.00194695	9.37164e-05	0.00580185	0.0202907	0.00104815	0.99432	0.980252	0.818071
3-sinapoyloxypropylglucosinolate	1.47816e-12	6.78059e-11	4.66438e-09	0.999962	0.889869	0.469179	0.207841	4.95807e-11	1.20507e-11	3.76121e-12	3.25282e-09	6.42815e-10	1.69266e-10	0.948312	0.583613	0.971739
4-benzoyloxybutylglucosinolate	4.49411e-11	3.03341e-10	2.65622e-07	0.999107	0.889459	0.986564	0.0217668	5.73222e-10	4.943e-11	1.00716e-10	5.84227e-07	2.81806e-08	6.78402e-08	0.711253	0.913299	0.997975
4-hydroxybutylglucosinolate	1.01034e-05	5.09627e-05	4.12605e-06	0.835277	0.189724	0.999642	0.893527	0.000962991	0.0184929	0.000105388	7.12751e-05	0.00145607	8.2794e-06	0.821024	0.94362	0.310656
4-methylsulfinylbutyl glucosinolate	5.12605e-06	2.06079e-06	6.19729e-06	0.326392	0.0257066	0.984624	0.996598	0.000305762	0.00751211	9.57935e-06	0.000991232	0.0228761	2.98214e-05	0.779519	0.71083	0.105219
4-methylthiobutyl glucosinolate	0.0260432	0.0209082	0.000964709	0.79727	0.181734	0.987779	0.794467	0.268798	0.899092	0.0820622	0.0206503	0.225746	0.00449941	0.845952	0.986322	0.475624
4-methylthiobutyldesulfoglucosinolate	0.0212903	0.0164887	0.00070087	0.771598	0.181716	0.971589	0.780653	0.245907	0.857944	0.0871925	0.0171455	0.180191	0.00453849	0.867194	0.992766	0.555904
4-sinapoyloxybutylglucosinolate	1.20707e-13	1.29252e-12	2.47908e-09	1	0.931838	0.756613	0.00143761	1.20626e-12	3.71592e-13	2.26263e-13	2.2586e-09	4.44593e-10	2.17851e-10	0.945092	0.783509	0.99838
5-methylsulfinylpentyl glucosinolate	0.000153006	3.57163e-05	7.40732e-05	0.220106	0.0116561	0.980653	0.999627	0.010754	0.207547	0.000195601	0.021628	0.336937	0.000410494	0.725443	0.583685	0.0560175
6-methylsulfinylhexyl glucosinolate	0.0156011	0.00502175	0.028707	0.603043	0.0577966	0.994511	0.974241	0.169243	0.891071	0.00138382	0.521316	0.999493	0.00844529	0.715768	0.305057	0.0179004
6-methylthiohexyldesulfoglucosinolate	0.00388313	0.000551087	0.0093499	0.833869	1	0.861355	0.851627	0.0102477	0.000509946	0.00886984	0.128142	0.00867784	0.113931	0.818758	1	0.847494
6-methylthiohexylglucosinolate	0.00563	0.000851537	0.0521477	0.95498	0.992392	0.890678	0.521517	0.00678592	0.000210469	0.011337	0.263787	0.0146319	0.366855	0.718657	0.999927	0.588222
7-methylthioheptyl glucosinolate	0.000273381	6.31236e-05	0.00132692	0.731899	1	0.710453	0.815044	0.00194284	5.65714e-05	0.00212794	0.0361824	0.00118743	0.0392607	0.705778	1	0.683811
7-methylthioheptyldesulfoglucosinolate	0.000603815	0.000134421	0.00209232	0.767401	1	0.803563	0.871575	0.00354302	0.000129953	0.00299758	0.0472022	0.00202276	0.0406602	0.759853	1	0.796499
8-Methylthiooctyl glucosinolate	8.13136e-05	7.69887e-06	0.0118896	0.63832	1	0.969751	0.0585302	0.000327733	7.25768e-06	4.87802e-05	0.28381	0.0112068	0.0669024	0.622931	0.968949	0.965355
Kaempferol 3-O-glucoside 7-O-rhamnoside	5.33975e-14	3.17801e-12	4.22484e-12	0.984004	1	1	0.999959	8.72769e-12	3.04923e-12	3.45701e-12	1.17684e-11	4.05109e-12	4.60176e-12	0.980817	0.989276	0.999999
Kaempferol 3-O-rhamnoside 7-O-rhamnoside	3.33001e-11	8.5367e-10	2.81203e-09	0.99512	0.999999	1	0.98632	2.20205e-09	7.35846e-10	8.31637e-10	7.54373e-09	2.4091e-09	2.7365e-09	0.990346	0.99445	1
Quercetin 3-O-glucoside 7-O-rhamnoside	2.23905e-13	1.34688e-11	3.41847e-11	0.992775	0.999674	0.991029	0.991432	3.30244e-11	8.52618e-12	5.42832e-12	8.62818e-11	2.13078e-11	1.33443e-11	0.954352	0.857457	0.999663
Quercetin 3-O-rhamnoside 7-O-rhamnoside	1.55359e-10	6.3541e-09	1.65328e-08	0.999798	0.9994	0.99304	0.996266	1.06703e-08	3.36381e-09	2.20544e-09	2.82083e-08	8.58214e-09	5.5536e-09	0.990339	0.961025	0.999912

## Sheet: Lipid p-value
Lipid	anova.p.adj	SALK_003381.Col.0	SALK_035035.Col.0	AGT2.OE1.Col.0	AGT2.OE2.Col.0	AGT2.OE3.Col.0	SALK_035035.SALK_003381	AGT2.OE1.SALK_003381	AGT2.OE2.SALK_003381	AGT2.OE3.SALK_003381	AGT2.OE1.SALK_035035	AGT2.OE2.SALK_035035	AGT2.OE3.SALK_035035	AGT2.OE2.AGT2.OE1	AGT2.OE3.AGT2.OE1	AGT2.OE3.AGT2.OE2
DGDG 34:3	1	0.992662	0.968981	0.687606	0.778698	1	0.762024	0.941307	0.973907	0.987799	0.255866	0.32898	0.978901	0.999983	0.647543	0.742153
DGDG 34:4 (1)	1	0.995885	0.986269	0.871761	0.961654	0.997989	0.860038	0.988728	0.999484	1	0.510829	0.691311	0.888497	0.999655	0.981824	0.998666
DGDG 34:6	0.64213	0.106864	0.082353	0.629084	0.987753	1	0.999994	0.850399	0.028176	0.111192	0.786845	0.0209769	0.085813	0.278188	0.641466	0.985883
DGDG 36:4 (1)	1	0.952099	0.944273	0.938439	0.197147	0.862838	1	1	0.0348114	0.374382	1	0.0323728	0.357239	0.030789	0.345711	0.801241
DGDG 36:5 (1)	0.000252687	0.0620612	0.0097741	0.999391	0.0237014	0.979195	0.961152	0.0301183	1.66538e-05	0.0127074	0.00440447	2.4455e-06	0.00175797	0.0495003	0.998896	0.107548
DGDG 36:6 (1)	0.330715	0.860278	0.0693244	0.9734	0.569105	1	0.484975	0.433176	0.0920461	0.863216	0.0130571	0.00143877	0.0703158	0.939697	0.972343	0.564905
MGDG 34:6	1	0.309763	0.829179	0.869567	0.995053	1	0.938741	0.911633	0.126517	0.27936	0.999999	0.531231	0.796277	0.586538	0.840479	0.997403
MGDG 36:4 (1)	0.0740766	0.426643	0.00164624	0.999289	0.8833	0.999875	0.124846	0.256215	0.961694	0.570133	0.000706093	0.0220443	0.00296914	0.711622	0.991243	0.95619
MGDG 36:5 (1)	1	0.840266	0.964768	0.90939	0.851391	0.999994	0.380135	0.999976	0.216445	0.894295	0.477274	0.99911	0.934993	0.287148	0.947019	0.788414
MGDG 36:6 (1)	1	0.982769	0.248853	1	0.5215	0.97496	0.617588	0.981266	0.892051	1	0.24356	0.994768	0.654631	0.513628	0.973007	0.913456
PC 32:0	0.000139508	0.00115164	0.054966	0.916569	0.23813	0.798529	0.581334	0.000100006	4.49531e-06	5.07012e-05	0.00565324	0.000233495	0.00287422	0.784368	0.999742	0.907516
PC 32:1 (1)	1	0.205133	0.998604	0.963	0.960087	0.99978	0.0980163	0.628323	0.0397328	0.318452	0.830816	0.997894	0.984304	0.58581	0.993853	0.879184
PC 32:1 (2)	0.000280814	0.999175	0.999175	0.0777671	1.9184e-05	0.690416	1	0.0365395	8.28394e-06	0.475207	0.0365395	8.28394e-06	0.475207	0.0211836	0.714856	0.000685662
PC 32:2 (1)	0.0224557	0.0158629	0.999985	0.999962	0.147925	0.991389	0.0109655	0.0101949	3.11708e-05	0.0580408	1	0.196799	0.974942	0.207669	0.970136	0.0454779
PC 32:3 (2)	2.16889e-06	4.61073e-05	0.000217066	0.927304	0.54678	0.970006	0.987325	4.73769e-06	8.71285e-07	7.3161e-06	2.11501e-05	3.68366e-06	3.30636e-05	0.974568	0.999965	0.935634
PC 34:1	1	0.0636146	0.99999	0.983652	0.996816	0.997295	0.085913	0.229175	0.0226916	0.0235285	0.994625	0.988902	0.990144	0.860295	0.867086	1
PC 34:2	0.00054072	0.00073028	0.998313	0.996442	0.108467	0.962111	0.00200953	0.000222866	1.09949e-06	9.81051e-05	0.945168	0.0463582	0.820926	0.258434	0.999376	0.42451
PC 34:3	6.58248e-16	1.53433e-13	2.9462e-12	0.112096	0.00158268	0.930182	0.248948	2.53131e-14	2.15383e-14	6.08402e-14	9.64784e-14	2.81997e-14	7.76823e-13	0.449328	0.511933	0.0154846
PC 34:4 (1)	1	0.902056	0.482097	0.923222	0.53993	0.973049	0.969904	1	0.983093	0.999726	0.95795	0.999999	0.89493	0.974907	0.999922	0.926966
PC 34:4 (2)	4.26201e-07	0.000277657	0.000595588	0.674991	0.02282	0.316756	0.999573	7.57807e-06	9.56545e-08	1.8018e-06	1.57441e-05	1.84541e-07	3.66238e-06	0.39405	0.988423	0.761826
PC 34:5 (2)	1.63107e-09	2.37232e-07	1.45577e-06	0.939403	0.0648897	0.70902	0.961173	3.47206e-08	6.6787e-10	1.22386e-08	1.93625e-07	3.02901e-09	6.46801e-08	0.342013	0.994946	0.643815
PC 34:6 (1)	1.09157e-08	5.6755e-08	3.33761e-07	0.854256	0.790312	0.994608	0.958565	6.77383e-07	4.36508e-09	1.71845e-07	4.4982e-06	2.24359e-08	1.06871e-06	0.183406	0.987763	0.478767
PC 36:1	0.00292647	0.000323985	0.0145981	0.694746	1	0.999836	0.629463	0.0113326	0.000276627	0.000173222	0.281163	0.0125676	0.00801596	0.656304	0.539718	0.999961
PC 36:2	1	0.140377	0.999784	0.96341	0.998405	0.980703	0.227109	0.498866	0.0623602	0.0332454	0.993918	0.983203	0.924827	0.826513	0.665926	0.999685
PC 36:3 (1)	1	0.0339285	0.996712	0.890683	0.999497	0.990348	0.0924675	0.271934	0.0164148	0.00856488	0.990628	0.966318	0.889219	0.736238	0.569593	0.999751
PC 36:4	4.89764e-05	7.12299e-05	0.77054	1	0.0845371	0.976496	0.00185099	7.27979e-05	1.06346e-07	1.23375e-05	0.77536	0.0041787	0.345717	0.0830151	0.975222	0.313867
PC 36:5	9.25722e-11	2.58087e-09	9.13662e-07	0.73018	0.0479908	0.982845	0.0834881	2.08447e-10	1.22459e-11	7.39823e-10	4.54483e-08	1.57716e-09	2.06112e-07	0.53434	0.977998	0.184494
PC 36:6	2.73872e-09	1.65141e-07	4.22272e-06	0.237661	0.217768	0.999961	0.697028	1.7093e-09	1.55313e-09	1.10145e-07	2.87695e-08	2.59036e-08	2.72033e-06	1	0.321856	0.297308
PC 38:2 (1)	2.67302e-05	6.68953e-06	0.000709423	0.653718	0.999942	0.999991	0.414856	0.000265637	4.13849e-06	4.82585e-06	0.0275843	0.000426504	0.000502191	0.52744	0.56791	1
PC 38:3 (2)	3.03462e-09	8.35477e-09	1.6983e-05	0.895636	0.18469	0.998397	0.0202726	7.00734e-08	1.00292e-10	3.81125e-09	0.000218829	7.20109e-08	6.49795e-06	0.0208883	0.693527	0.356961
PC 38:4 (1)	1	0.998624	0.225322	0.893044	0.276736	0.88608	0.10947	0.696951	0.139177	0.686085	0.802356	0.999995	0.811593	0.861268	1	0.869032
PC 38:4 (2)	3.14429e-05	1.72343e-05	1.79621e-05	0.197901	0.991456	0.99667	1	0.0060395	6.99635e-05	5.39716e-05	0.00629632	7.29817e-05	5.62921e-05	0.475906	0.414476	0.999998
PC 38:5 (1)	5.25726e-09	5.18049e-07	7.34404e-06	0.391139	0.0725807	0.999908	0.850043	8.6586e-09	1.41262e-09	3.15557e-07	9.1961e-08	1.30906e-08	4.33138e-06	0.928236	0.522127	0.114343
PC 38:5 (2)	1	0.0717912	0.999199	0.679834	0.999996	0.996303	0.143909	0.70254	0.0556919	0.0250105	0.864831	0.996715	0.957762	0.606207	0.390814	0.999058
PC 38:6 (1)	0.000303738	0.00676024	0.00676024	0.957612	0.233945	0.999457	1	0.000874351	2.4354e-05	0.00308061	0.000874351	2.4354e-05	0.00308061	0.69113	0.995204	0.386051
PC 38:6 (2)	1	0.0485474	0.99966	0.907656	1	0.998373	0.0898985	0.326047	0.05672	0.0195504	0.977224	0.999915	0.979929	0.93063	0.712632	0.996456
PE 34:2	0.000392316	0.000160541	0.117572	0.999999	0.724374	0.988069	0.089995	0.000203204	5.47619e-06	3.49847e-05	0.141173	0.00511642	0.031694	0.667742	0.977558	0.968383
PE 34:3	1.79374e-12	1.07076e-10	1.9395e-09	0.323863	0.308787	0.99797	0.587363	3.78608e-12	3.614e-12	5.24578e-11	4.94452e-11	4.69588e-11	8.8424e-10	1	0.56531	0.546098
PE 34:4	0.202338	0.0199432	0.459195	0.761927	0.992746	0.999695	0.568441	0.000788837	0.0683488	0.0381697	0.0413053	0.791125	0.634416	0.427849	0.590602	0.999772
PE 36:2	4.05997e-05	9.54304e-05	0.0229245	0.999836	0.831938	0.416526	0.250931	0.000178047	5.35987e-06	1.03824e-06	0.0404666	0.00128344	0.000218783	0.694368	0.287148	0.978114
PE 36:3 (1)	0.220963	0.010577	0.817441	0.958906	0.995279	0.835896	0.150735	0.0681261	0.0341744	0.000575719	0.998481	0.977395	0.187722	0.999492	0.35936	0.543035
PE 36:4	0.000373132	0.000144481	0.65191	1	0.528954	0.943027	0.00615104	0.000159427	2.35273e-06	1.63192e-05	0.676129	0.0352692	0.187545	0.504694	0.932222	0.959473
PE 36:5	2.1269e-10	2.21203e-09	1.3177e-06	0.946794	0.21058	0.978997	0.0499842	4.41286e-10	3.58874e-11	6.0264e-10	1.87488e-07	9.04107e-09	2.7347e-07	0.682726	0.999974	0.575931
PE 36:6	6.10137e-08	5.28544e-06	4.8704e-05	0.210206	0.32424	0.985838	0.934324	3.02228e-08	5.2343e-08	1.19184e-06	2.13279e-07	3.81333e-07	1.02769e-05	0.999789	0.538137	0.70115
PE 38:3	0.00117436	0.000280308	0.113508	0.999847	0.968394	0.958333	0.144784	0.000520497	4.15121e-05	3.65116e-05	0.181414	0.02141	0.0189554	0.90315	0.883352	1
TAG 48:0	1	0.94962	1	0.629877	0.990592	0.618479	0.937186	0.981388	0.999737	0.979091	0.599693	0.986525	0.588252	0.923168	1	0.917324
TAG 48:1	1	0.92171	0.446223	0.98921	0.843568	0.629532	0.945065	0.999055	0.999947	0.990888	0.805842	0.981532	0.999613	0.99237	0.928469	0.998739
TAG 48:2	1	0.999688	0.185232	0.996335	0.868446	0.95732	0.107561	0.999957	0.721385	0.865377	0.0727121	0.775785	0.61002	0.604617	0.77105	0.999725
TAG 48:3 (1)	1	0.901078	0.442955	0.999171	0.512814	0.809551	0.0739883	0.732569	0.0940987	0.239456	0.657426	0.999996	0.988132	0.727438	0.944473	0.995472
TAG 48:4	0.0103246	0.0232696	0.361677	0.999768	0.33197	0.643415	0.715982	0.0427524	0.000150091	0.000565064	0.516903	0.00492844	0.0176161	0.214003	0.477095	0.994005
TAG 48:5	1.4865e-06	8.04108e-05	0.0124083	0.966104	0.0512758	0.212028	0.34047	1.18973e-05	7.14218e-08	3.37058e-07	0.00182864	6.9449e-06	3.92436e-05	0.237531	0.629803	0.976761
TAG 48:6	0.00140538	0.0392029	3.97423e-05	0.996521	0.796961	1	0.0824326	0.106524	0.408164	0.0440106	0.000127511	0.000905408	4.51767e-05	0.965868	0.998003	0.823477
TAG 50:0	1	0.371854	0.961429	0.753669	0.999739	0.422213	0.84115	0.986028	0.532752	0.999999	0.994108	0.993943	0.880736	0.887192	0.993038	0.589267
TAG 50:1	0.0508026	0.051821	0.497183	0.966587	0.621791	0.586595	0.783824	0.238423	0.0012653	0.00109884	0.917138	0.0280996	0.0246949	0.208264	0.18841	1
TAG 50:2 (1)	0.00253332	0.00101241	0.16997	0.981217	0.864033	0.859686	0.248217	0.0055023	6.25702e-05	6.10495e-05	0.491391	0.0156314	0.0152683	0.471673	0.465727	1
TAG 50:3 (1)	0.000213488	0.000254624	0.0781766	0.999981	0.739224	0.663106	0.189345	0.000381538	9.03294e-06	6.66314e-06	0.108641	0.00331871	0.00241895	0.642178	0.562631	0.999994
TAG 50:4 (1)	1	1	0.228435	1	0.759902	0.908257	0.242354	1	0.779058	0.919865	0.258583	0.923052	0.784493	0.799684	0.931706	0.999445
TAG 50:5 (1)	1	0.956525	0.136807	0.998989	0.267329	0.930676	0.0232184	0.827771	0.0538939	0.492977	0.262217	0.998821	0.574209	0.456596	0.991751	0.797081
TAG 50:5 (2)	1	0.778394	0.999407	0.991111	0.998867	0.975455	0.920861	0.977276	0.554275	0.349419	0.999833	0.979172	0.890239	0.925265	0.771421	0.99913
TAG 50:6 (1)	6.60933e-05	0.00029514	0.158123	0.9379	0.367868	0.445158	0.107749	3.12158e-05	2.40334e-06	3.3157e-06	0.0232382	0.00172145	0.00242648	0.881337	0.929489	0.999991
TAG 50:6 (2)	1	0.878243	0.393534	0.995236	0.999762	0.996354	0.951754	0.602155	0.743946	0.619625	0.173	0.260202	0.182055	0.999883	1	0.999937
TAG 52:0	1	0.0432519	0.310928	0.951714	0.999797	0.89673	0.899908	0.23426	0.0759521	0.315113	0.804574	0.45218	0.887589	0.990197	0.999966	0.967888
TAG 52:1	1	0.883893	0.907227	0.999432	0.875898	0.730761	1	0.721503	1	0.999555	0.757396	0.999999	0.998909	0.709842	0.532492	0.999679
TAG 52:2	1	0.502648	0.991671	0.968851	0.767952	0.710661	0.835998	0.915887	0.0495938	0.0397984	0.999949	0.424375	0.369024	0.318871	0.272235	0.999998
TAG 52:3	0.00633657	0.00144257	0.0547344	0.785789	0.983716	0.983044	0.638715	0.0313951	0.000275867	0.000271716	0.510338	0.0120976	0.011924	0.391475	0.388142	1
TAG 52:4	0.00123525	0.000825349	0.158701	0.990166	0.820917	0.706977	0.230207	0.00359289	4.07346e-05	2.45587e-05	0.41556	0.0114861	0.00697516	0.471123	0.354578	0.999936
TAG 52:5	0.000136824	0.000175139	0.127903	0.999475	0.611307	0.585582	0.0884942	0.000387748	3.83802e-06	3.48431e-06	0.228843	0.00360402	0.00325531	0.418247	0.395109	1
TAG 52:6	6.4529e-07	3.82693e-06	0.00168349	0.996947	0.596109	0.492295	0.160906	1.31952e-06	1.05978e-07	7.41061e-08	0.000534005	3.16969e-05	2.10595e-05	0.854575	0.770413	0.999977
TAG 52:7	1	0.92608	0.982832	0.955051	0.916412	0.895708	0.583469	0.47962	0.397877	0.3658	0.999977	0.999539	0.998928	0.999991	0.999946	1
TAG 52:8 (1)	0.119556	0.0424729	0.560827	0.999474	0.825123	0.818848	0.671564	0.0206318	0.00244421	0.00236828	0.373381	0.0766228	0.0746157	0.944422	0.941129	1
TAG 52:9 (1)	2.29896e-07	4.90411e-06	9.01307e-05	0.662703	0.87728	0.761759	0.824874	1.67636e-07	4.07783e-07	2.41914e-07	2.49524e-06	6.45875e-06	3.69584e-06	0.998322	0.999977	0.999877
TAG 54:0	0.465508	0.00615556	0.306759	0.892668	0.999998	0.972562	0.440897	0.0684148	0.00481295	0.0355152	0.888423	0.261003	0.741259	0.850671	0.9996	0.953259
TAG 54:1	1	0.215256	0.472341	0.99995	0.986609	0.984811	0.994574	0.150515	0.541628	0.552866	0.360768	0.842018	0.850351	0.956715	0.95269	1
TAG 54:2	1	0.859229	0.997386	0.987458	0.829769	0.833137	0.981188	0.99528	0.214767	0.217395	0.999969	0.572125	0.576491	0.462442	0.466601	1
TAG 54:3	0.000150009	0.000104552	0.00994367	0.921512	0.961925	0.887221	0.449903	0.00115902	1.45633e-05	7.90094e-06	0.0869902	0.001374	0.000725981	0.490521	0.346458	0.999822
TAG 54:4	0.00214596	0.000579897	0.0430001	0.936565	0.989486	0.957353	0.481739	0.00559262	0.000129643	7.37568e-05	0.25775	0.0107632	0.00621347	0.649107	0.507918	0.999898
TAG 54:5	0.0012291	0.00148417	0.195807	0.999776	0.695716	0.567523	0.280671	0.00288464	4.16164e-05	2.50602e-05	0.30629	0.00880796	0.0053207	0.530469	0.407292	0.999935
TAG 54:6	0.000954565	0.00167453	0.195367	1	0.63725	0.494725	0.303698	0.00156569	3.70634e-05	2.11552e-05	0.186158	0.0069671	0.00397004	0.653902	0.511152	0.999893
TAG 54:7	4.37015e-06	3.44097e-05	0.0152449	0.999983	0.340113	0.305175	0.164653	2.3398e-05	2.98919e-07	2.55823e-07	0.0104681	9.95553e-05	8.35437e-05	0.426005	0.386325	1
TAG 54:8	9.19921e-10	3.96445e-08	2.50604e-05	0.965838	0.13085	0.0808508	0.0775721	8.06361e-09	2.75898e-10	1.80917e-10	3.83723e-06	6.84423e-08	4.13251e-08	0.469034	0.335693	0.999867
TAG 54:9	1.96097e-10	4.71709e-08	4.928e-07	0.583942	0.161216	0.135799	0.877243	1.89508e-09	3.8921e-10	3.3097e-10	1.58051e-08	2.89921e-09	2.43732e-09	0.949619	0.924839	0.999999
TAG 56:0	0.436081	0.00266921	0.242145	0.675926	0.998178	0.842095	0.334959	0.0812695	0.00733343	0.0424725	0.966559	0.449512	0.87793	0.888715	0.999587	0.971228
TAG 56:1	1	0.0854013	0.347305	1	0.996928	0.99433	0.966535	0.0751982	0.206073	0.230393	0.316475	0.618224	0.658069	0.994477	0.990568	1
TAG 56:2 (1)	1	0.921276	0.78191	0.996859	0.986582	0.979998	0.999452	0.701497	0.999367	0.99976	0.503449	0.984729	0.990084	0.873122	0.846988	1
TAG 56:3	1	0.595212	0.994679	0.977943	0.847329	0.897822	0.87866	0.942472	0.0945036	0.120476	0.999957	0.550096	0.625992	0.434589	0.507174	0.999995
TAG 56:4	0.304473	0.125448	0.732574	0.994664	0.681365	0.707559	0.806936	0.311678	0.0046503	0.0051748	0.951004	0.0802829	0.0878342	0.37096	0.394708	1
TAG 56:5	1.60088e-05	6.9855e-06	0.00547158	0.977746	0.936007	0.988598	0.104771	3.87987e-05	8.36276e-07	1.67305e-06	0.0294139	0.000564184	0.00120618	0.579306	0.762372	0.999582
TAG 56:6	2.72843e-08	5.82004e-08	5.47474e-05	0.999908	0.900804	0.814785	0.05822	9.33709e-08	7.21788e-09	4.89911e-09	9.49945e-05	4.62783e-06	2.91154e-06	0.801795	0.690092	0.999949
TAG 56:7	1.64892e-09	9.30162e-09	7.63277e-07	0.999801	0.97656	0.773043	0.319988	1.57003e-08	2.30056e-09	7.7579e-10	1.38244e-06	1.55775e-07	4.51183e-08	0.916233	0.617972	0.990775
TAG 56:8	1.16713e-09	7.44008e-09	3.34437e-06	0.999937	0.807983	0.577227	0.0805195	4.96191e-09	7.12383e-10	3.51033e-10	2.06842e-06	2.04691e-07	8.78655e-08	0.899124	0.70433	0.998556
TAG 56:9	1.15481e-09	2.27562e-08	3.55997e-07	0.996453	0.92432	0.696379	0.778402	8.75325e-09	3.42395e-09	1.37708e-09	1.26464e-07	4.56984e-08	1.70061e-08	0.996239	0.922383	0.996229
TAG 58:1	1	0.0832377	0.192774	0.999792	0.996603	0.994294	0.997647	0.0475381	0.205157	0.225805	0.117578	0.407286	0.438803	0.974447	0.96518	1
TAG 58:2	1	0.997987	0.764502	0.999766	0.986082	0.958139	0.940926	0.98033	0.999918	0.998358	0.602963	0.981763	0.995733	0.937761	0.873936	0.999963
TAG 58:3	1	0.0533824	0.815278	0.956142	0.986373	0.998834	0.468985	0.266176	0.012518	0.0230272	0.998633	0.438344	0.596878	0.675937	0.82154	0.999804
TAG 58:4	0.000604081	8.0824e-05	0.07898	0.974968	0.987185	0.994301	0.07635	0.000497988	1.74332e-05	2.23173e-05	0.303134	0.0197256	0.0249653	0.742298	0.798155	0.999998
TAG 58:5	2.31192e-08	3.81781e-08	7.19725e-06	0.964831	0.99787	0.939635	0.20389	2.05314e-07	1.59517e-08	6.18465e-09	4.86959e-05	2.64346e-06	8.86712e-07	0.817873	0.537803	0.996407
TAG 58:6	1.05165e-09	1.32659e-09	3.66342e-07	0.991777	1	0.999417	0.0933756	3.90346e-09	1.25896e-09	7.27928e-10	1.31798e-06	3.4426e-07	1.7948e-07	0.989757	0.94166	0.999625
TAG 58:7	2.04317e-09	9.6988e-09	5.43945e-07	0.999992	0.999467	0.940614	0.410791	7.40304e-09	5.16842e-09	1.70705e-09	4.01448e-07	2.67923e-07	7.68921e-08	0.999965	0.969964	0.991105
TAG 58:8	1.29675e-09	1.22663e-09	6.94253e-06	0.997359	0.995082	0.999882	0.00452276	5.41943e-10	4.83658e-10	7.95696e-10	2.43738e-06	2.10588e-06	3.98985e-06	1	0.99993	0.999747
TAG 58:9	1.29632e-09	1.16402e-08	2.87092e-07	0.924596	0.99904	0.993287	0.641029	1.82489e-09	5.70082e-09	3.99022e-09	3.73748e-08	1.3096e-07	8.8441e-08	0.990028	0.998227	0.999965
TAG 60:1	0.0358573	0.00517689	0.0140811	0.999721	0.99464	0.984809	0.998106	0.00259967	0.0179255	0.024408	0.00720493	0.0460437	0.0614274	0.963415	0.931384	0.999993
TAG 60:2	0.253462	0.0970587	0.01213	0.994637	0.950218	0.948016	0.930452	0.031885	0.424208	0.429474	0.00344684	0.0833247	0.0849149	0.730303	0.724961	1
TAG 60:3	1	0.590637	0.998861	0.999049	0.980933	0.948537	0.36943	0.802254	0.225255	0.163086	0.974415	0.999524	0.995755	0.893053	0.812766	0.999967
TAG 60:4	0.17653	0.00498743	0.964155	0.979795	0.987423	1	0.0326222	0.0260403	0.00106096	0.00435616	0.999998	0.706397	0.952608	0.763531	0.971858	0.991735
TAG 60:5 (1)	1	0.04604	0.999169	0.993993	0.997441	0.999347	0.0208781	0.13771	0.0168209	0.0217155	0.944959	0.999999	1	0.918305	0.949137	0.999997
TAG 60:6 (1)	0.226278	0.0027787	0.995923	0.996268	0.999383	0.999918	0.00917313	0.0089739	0.00623691	0.00475123	1	0.999983	0.999761	0.999987	0.999798	0.999997
TAG 60:7 (1)	1.35177e-06	7.96911e-07	0.000497137	1	0.999923	0.993136	0.111046	7.78584e-07	4.91555e-07	2.36231e-07	0.00048449	0.000290292	0.000127073	0.99994	0.993712	0.999361
TAG 60:8 (1)	1.35455e-10	2.02909e-10	2.92734e-08	0.998882	0.98686	0.990413	0.123868	1.06569e-10	6.24111e-10	5.77783e-10	1.37178e-08	1.10109e-07	1.00534e-07	0.908577	0.922581	1
DAG 36:4	1	0.191674	0.9903	0.999683	0.553784	0.994268	0.474852	0.309934	0.976599	0.437244	0.999591	0.880957	1	0.729512	0.999872	0.853811
DAG 36:5	1	1	0.939286	0.984572	0.367826	0.83451	0.923827	0.989481	0.396881	0.859014	0.622141	0.07196	0.316119	0.757507	0.994124	0.962717
DAG 36:6	0.905912	0.875431	0.817008	0.272503	0.470158	0.958556	0.999994	0.0312092	0.0709368	0.406888	0.0233095	0.0540127	0.33845	0.998832	0.742447	0.915917
PG 32:0	7.8974e-09	7.05605e-07	1.19109e-05	0.999867	0.0507244	0.541635	0.81927	4.12112e-07	1.33562e-09	1.90469e-08	6.71058e-06	1.40359e-08	2.47044e-07	0.0843991	0.690268	0.738041
PG 34:1 (1)	1	0.890934	0.915317	0.999825	0.988491	0.79944	0.341547	0.963619	0.555487	0.221032	0.807322	0.998905	0.999767	0.948527	0.652825	0.985929
PG 34:2 (1)	0.329318	1	0.00741036	0.999406	0.927805	0.999995	0.00760738	0.999304	0.931009	0.999997	0.00333297	0.0646109	0.00995343	0.790345	0.997261	0.958833
PG 34:3 (1)	3.11931e-05	5.11861e-05	0.0170063	0.939704	0.541422	0.999999	0.202846	5.80683e-06	9.4088e-07	4.14901e-05	0.00190213	0.000267588	0.013903	0.965868	0.959883	0.594666
PG 34:3 (2)	0.00412945	0.0227202	0.0148442	0.999821	0.280189	0.989011	0.999966	0.0405165	0.000111688	0.0857747	0.0268717	7.11197e-05	0.0584761	0.180875	0.999163	0.0920165
PS 38:0	1	0.0632791	1	0.979205	0.994211	0.986374	0.0581916	0.243066	0.019485	0.0151007	0.973651	0.995963	0.989773	0.812879	0.754684	0.999997
PS 38:1	3.99761e-05	6.26251e-05	0.587868	0.999645	0.0855057	0.995582	0.00346208	3.04628e-05	9.62542e-08	1.85899e-05	0.410818	0.00199325	0.304759	0.152495	0.999942	0.220035
PS 38:2	2.95554e-13	4.36879e-11	8.88321e-10	0.370552	0.00615345	0.999878	0.517795	1.97165e-12	1.50324e-13	2.95637e-11	2.87097e-11	1.36846e-12	5.77156e-10	0.370473	0.50687	0.0108826
PS 40:0	0.098252	0.0347278	0.0456995	0.815874	0.999988	0.935462	0.999995	0.358545	0.0247961	0.00395123	0.426589	0.0328514	0.00535064	0.735554	0.291376	0.968801
PS 40:1	1	0.174045	0.997846	0.938677	0.999763	0.996671	0.353264	0.636609	0.103623	0.0690402	0.996316	0.97947	0.941398	0.837644	0.733018	0.99995
PS 40:2 (1)	1	0.0499441	0.99845	0.935865	0.999658	0.976999	0.114413	0.289132	0.026027	0.009608	0.9947	0.980411	0.865336	0.822558	0.575611	0.997908
PS 40:3 (1)	5.31774e-05	0.000244771	0.865626	0.999954	0.0258747	0.88613	0.00392761	0.000150965	9.65119e-08	1.78269e-05	0.770061	0.00176025	0.273234	0.0400696	0.947776	0.227182
PS 40:4	3.67849e-11	8.25307e-10	9.7566e-07	0.724064	0.0230448	0.992863	0.0204355	7.17476e-11	2.89424e-12	3.05461e-10	4.72308e-08	9.07936e-10	2.84451e-07	0.352252	0.955315	0.0775853
PS 40:5	2.59423e-08	1.32329e-06	1.11961e-05	0.374295	0.422974	0.999912	0.937115	1.87041e-08	2.23648e-08	8.00414e-07	1.25599e-07	1.51748e-07	6.6082e-06	0.999999	0.501828	0.55585
PS 42:1 (1)	9.60991e-05	5.23925e-05	0.000183773	0.564476	0.999139	0.995726	0.99517	0.00317608	2.21389e-05	0.000177867	0.010904	7.66094e-05	0.000630962	0.358389	0.847038	0.953314
PS 42:2 (1)	5.40223e-09	1.90326e-08	1.19823e-05	0.712974	0.2156	0.994266	0.0696356	3.78423e-07	2.37541e-10	6.65065e-09	0.000382726	6.37871e-08	3.44457e-06	0.0107686	0.395281	0.476621
PI 34:1	0.00958338	0.00879651	0.0129024	0.92577	0.999975	0.858311	0.999982	0.0760927	0.00581223	0.000536946	0.105525	0.00857076	0.000801723	0.862424	0.318428	0.922871
PI 34:2	1	0.734652	1	0.999636	0.958342	0.997978	0.714875	0.554143	0.266098	0.477113	0.999799	0.965061	0.998646	0.994164	0.999995	0.998385
PI 34:3	1.28944e-05	8.10757e-05	0.00310404	0.712442	0.666503	0.997636	0.679876	2.73672e-06	2.29207e-06	2.78463e-05	9.27453e-05	7.67931e-05	0.00105122	1	0.918548	0.891675
PI 36:4	1	0.999871	0.999614	0.986488	0.97835	0.972793	1	0.946818	0.927267	0.91518	0.930728	0.907901	0.89405	1	0.999997	1
PI 36:5	0.000156471	0.00265831	0.00273247	0.62475	0.916848	0.973563	1	5.56858e-05	0.000231237	0.00042017	5.72298e-05	0.000237739	0.000432014	0.991408	0.960424	0.999871
PI 36:6	1.22963e-06	0.000341422	0.00022089	0.0362246	0.880552	0.99451	0.999973	1.77038e-07	2.37977e-05	9.33313e-05	1.21491e-07	1.5603e-05	6.06747e-05	0.296961	0.109321	0.99253
