# Supplementary material for: The homeostasis of β‐alanine is key for Arabidopsis reproductive growth and development
Source: Plant J. 2025 Apr 3;122(1):e70134. doi: 10.1111/tpj.70134 (PMC11969031; doi:10.1111/tpj.70134)
Supplement: Supplementary file 21 — Table S9. Normalized primary metabolites in eight different organs of agt2 knock‐out lines. Refer to Figure 3. [file TPJ-122-0-s019.xlsx]

## Sheet: Seed
Metabolite	Col-0_1	Col-0_2	Col-0_3	Col-0_4	Col-0_5	Col-0_6	KO1-1	KO1-2	KO1-3	KO1-4	KO1-5	KO1-6	KO2-1	KO2-2	KO2-3	KO2-4	KO2-5	KO2-6
1,6-Anhydro-beta-D-glucose (3TMS)	19142	20308	21957	28287	11216	25679	77219	62626	89812	55636	101020	79108	46598	79024	37018	62751	29774	129540
2-Oxoglutaric acid	537	579	784	1034	883	2329	1072	755	1787	717	507	1379	419	1167	833	882	548	1260
4-Aminobutyric acid (3TMS)	83467	68476	67025	93131	52089	96941	115391	48615	144129	68368	59877	117617	59180	111200	82660	59969	37048	131739
4-hydroxy-benzoic acid (2TMS)	3191	3006	3900	3535	2826	3863	10905	9790	7154	8522	11197	11802	5677	6727	7665	7901	5653	9564
Adenine (2TMS)	4856	3009	3989	3722	2152	4415	18378	9995	19784	9467	13282	16333	7841	9883	12556	7457	7219	12554
Adenosine-5-monophosphate (5TMS) BP	743	376	397	876	1186	2715	366	608	261	937	724	1269	NA	1071	1294	805	1764	1039
Alanine (3TMS)	2292	490	487	2515	3566	17739	623	3110	848	18834	6264	23493	25391	12732	19405	9015	13641	17550
Alanine (2TMS)	470672	366480	359661	409977	275903	421268	400844	154664	435560	181956	274572	399934	167311	395809	170171	209795	124676	331576
Altrose (1MEOX) (5TMS) MP	146045	72161	102980	62938	50942	132050	428353	135074	452137	65916	170827	139430	128710	191468	207914	94640	73567	197894
Arabinose (1MEOX) (4TMS) MP	32008	20256	23410	17959	12047	23903	117866	54826	110088	30515	58802	62800	30539	66695	52104	NA	23723	57405
Asparagine (3TMS)	89792	104200	109372	178928	83860	169164	531037	215637	473149	122373	286475	391436	55466	212036	81590	184603	56267	435748
Asparagine (4TMS) MP	1821	850	732	3972	5501	29988	3487	15670	2813	65794	22731	125515	46965	26623	43426	33058	35794	86514
Aspartic acid (3TMS)	17016	12601	15344	20976	22208	37813	58026	26514	48400	27663	33590	93827	30321	36140	43918	30597	24375	48240
Benzoic acid (2TMS)	18502	23014	20209	23334	9051	14963	24349	13598	28879	14965	16582	21219	15494	20051	13075	16545	12078	23147
beta-alanine (3TMS)	5123	3516	3417	8481	5172	9642	1795332	2361196	1765437	2133596	2469875	3515026	2282856	2278943	2562596	1983569	2531263	2987869
Butanoic acid, 2-amino- (2TMS)	3902	3345	2978	5490	2880	5276	6221	5364	8027	8644	7459	6711	5453	6018	5727	4563	3247	6996
Citramalic acid (3TMS)	160	140	147	129	86	187	238	104	177	91	143	265	79	165	231	123	80	197
Citric acid (4TMS)	148662	57781	56947	75288	80724	220183	169975	94138	143588	176666	121297	277307	148354	173123	309550	133693	135665	257062
Citrulline or Arginine	5690	6237	7826	8830	5435	11376	138235	118905	179390	125430	139410	223231	92152	99044	86029	116558	68825	212122
Cysteine (3TMS)	7306	7838	9316	10249	8144	15382	48805	18075	37282	14793	18095	30982	7670	10667	11254	20305	8264	23475
Cysteinyl-glycine (3TMS)	434	246	343	704	738	1532	602	510	476	1031	585	704	892	568	1072	493	721	784
Dehydroascorbic acid	2707	2331	2649	4305	2160	4804	1082	1040	837	1031	1496	999	1684	1434	916	1164	858	2704
Dehydroascorbic acid dimer (2MEOX) MP	28201	23842	24061	34432	20251	42278	71205	66090	68568	72230	86909	80904	61764	79080	54966	63663	41431	107156
Docosanoic acid (1TMS)	65	80	72	86	NA	62	73	80	68	77	65	127	83	69	72	84	NA	NA
Eicosanoic acid methyl ester	21691	20275	22840	23096	19113	23874	20503	20031	23052	22123	21214	30067	22654	22315	22219	19900	20938	24056
Erythritol (4TMS)	9862	11016	12418	34038	6763	30896	50119	33736	33206	15372	30124	76747	13774	27588	17288	28733	7043	21994
Fructose (1MEOX) (5TMS) BP	90044	41457	56191	29838	24768	63310	241183	67157	231570	26502	84503	85548	35304	82582	94191	45669	23622	122474
Fructose (1MEOX) (5TMS) MP	105244	55106	73657	38722	32570	76977	332104	86028	301183	33728	112160	108703	45531	106837	118970	61505	30856	151296
Fumaric acid (2TMS)	54412	69706	76127	154646	123767	260979	12095	26898	24452	50667	23495	43555	89513	46535	66027	55004	37240	73589
Galacturonic acid (1MEOX) (5TMS) MP	3250	1947	1954	2502	1849	4097	2538	1063	1778	1605	2077	2794	2372	2742	2509	1394	1978	3164
Gluconic acid (6TMS)	37767	19283	21196	25272	15183	42152	51699	27623	37554	31505	39421	70431	37030	36713	52326	27179	22416	67117
Glucuronic acid (1MEOX) (5TMS) BP	355	190	244	239	237	320	NA	223	253	274	NA	265	328	NA	342	287	251	NA
Glutamic acid (3TMS)	68093	62232	69529	111338	79129	117449	227773	95188	160867	59869	113820	164556	34371	98490	56457	81816	37793	137225
Glutamine [-H2O] (3TMS) MP	1115	1051	2320	1180	1659	2847	4011	3645	3119	7218	2582	8471	3429	1511	5918	5753	2677	5466
Glutaric acid (2TMS)	801	1032	1035	1588	783	1649	2199	1886	2116	1662	2017	1851	1702	2291	2249	1953	1033	2324
Glyceric acid (3TMS)	17662	10829	10408	11044	6708	14645	24720	10106	25805	24047	19838	28623	19736	25062	24891	13540	16188	24933
Glyceric acid-3-phosphate (4TMS)	177	60	91	113	141	236	250	230	138	429	331	367	366	321	435	250	320	365
Glycerol (3TMS)	128233	74755	74522	78549	47503	77265	355158	144893	308036	157778	193068	229311	141654	201201	186188	112209	119531	215495
Glycerol-3-phosphate (4TMS)	3733	3395	4073	6001	3863	7230	4405	8914	3345	12529	9960	10377	12910	6860	11478	9446	10220	13286
Glycine (2TMS)	7558	6194	7166	5221	2175	5189	15321	3321	13018	2387	3330	4142	NA	2047	3051	3882	1561	5300
Glycine (3TMS)	115782	78446	66113	110097	58121	112793	151454	122193	214626	101638	125903	164854	106469	137696	105264	117599	71144	162283
Hexacosanoic acid (1TMS)	601	NA	NA	620	349	756	1902	1633	1732	1652	1539	4197	1957	823	1751	1505	1085	4114
Hexanoic acid, 2-ethyl- (1TMS)	874	768	863	762	791	666	823	823	832	713	802	NA	782	834	783	762	745	1143
Histidine (3TMS)	17011	15319	18950	16879	14458	18383	337490	431851	340464	295787	463783	185226	198863	335154	328626	299218	216607	372556
Histidine (4TMS)	106	NA	82	145	146	563	457	9260	479	34616	11263	14650	36651	12530	39513	15456	28474	21342
Homoserine (3TMS)	6382	NA	2915	1927	1436	2571	3952	4020	4543	5471	5530	6194	4474	5947	5309	3925	4338	7725
Hydroxyproline (3TMS)	1829	2076	2117	3446	1465	2483	3403	2449	2765	1733	1816	2127	1296	2566	1535	2068	785	2362
Indole-3-acetonitrile (1TMS)	46204	35250	51940	55752	38468	46140	16950	13083	9359	15128	17389	10973	18918	16635	15716	12739	17645	18414
Isocitric acid (4TMS)	6323	8734	NA	13364	9408	15133	40246	NA	NA	27444	27182	36359	13867	NA	NA	23431	11079	40667
Isoleucine (2TMS)	46005	39391	47396	67008	32461	59558	138499	164308	191964	180946	178208	108135	161559	143457	222055	90703	118926	155151
Isopropyl-beta-D-thiogalactoside (4TMS)	1180709	1006055	1126868	1289562	1029445	1307432	1473998	1504346	1413444	1473444	NA	2068060	1521621	1529535	1546846	1405142	1354627	NA
Itaconic acid (2TMS)	145	95	135	135	111	201	134	191	84	189	207	195	140	149	213	233	179	176
Lactic acid (2TMS)	141	268	172	265	229	337	159	193	274	NA	235	164	198	205	354	201	217	NA
Leucine (2TMS)	55126	45788	54296	72823	30692	56963	166279	71618	207523	65943	99325	99238	61570	83546	91711	65446	48487	102647
Malic acid (3TMS)	51840	37485	40824	56591	52805	134088	47755	17572	63814	31843	29581	46668	37147	58108	111136	36341	26329	87752
Malonic acid (2TMS)	1086	769	831	1331	659	1624	2089	1346	1621	1526	2289	2799	1539	1909	1798	1581	1005	2520
Maltose (1MEOX) (8TMS) BP	1337	966	1293	1296	691	NA	2404	NA	2433	1803	2202	2614	1599	1547	2235	NA	1340	2554
Mannose (major)	11913	15265	14069	21417	9107	26141	57296	22653	42966	19765	41712	45681	23675	26190	25252	20813	11901	43572
Methionine (2TMS)	2780	2744	3417	4875	3442	7262	27021	25870	25506	28174	30471	42926	22011	20929	22622	25603	16970	36420
myo-Inositol (6TMS)	122767	83766	95136	125132	64631	143379	72213	28474	81526	26015	44191	66670	36737	72269	64758	33912	30628	64517
Nicotinic acid (1TMS)	8253	7758	7697	11186	6518	13813	17689	11195	14411	12405	13709	19307	12853	14030	12598	13649	11222	17799
O-acetyl-serine (2TMS)	576	734	785	844	378	634	18501	82847	17960	102586	97328	95118	115030	139113	103071	77116	104178	131547
Octadecanoic acid (1TMS)	31670	30927	28749	33097	22264	33169	45413	53214	45108	61043	57469	123804	47721	48651	55138	51050	44741	132714
Ornithine (3TMS)	15363	15642	24478	20739	17937	28742	344147	306897	342435	295583	309308	408434	199362	226593	203497	281487	156190	411090
Ornithine (4TMS)	4337	5309	5321	8305	NA	10966	106815	108947	156214	102385	101948	129977	104714	112499	94955	110078	70760	165331
Palmitic acid	64941	66411	66620	71933	53912	68440	90216	98582	94279	93860	96006	236591	77095	83360	93708	96492	71422	255741
Phenylalanine (2TMS)	45985	42250	50113	72459	37965	67732	195255	186825	191913	201348	226384	198590	153922	155640	172763	156603	151336	222412
Phosphoric acid (3TMS)	16557	7885	10065	14813	18635	46128	15186	28397	10705	52004	24876	37082	63362	37087	93587	30657	68780	31446
Proline (2TMS)	129836	76723	84952	120256	61540	106661	228513	110400	261124	86980	126112	126244	65317	138832	167301	108914	52183	156114
Putrescine (4TMS)	3758	3982	4052	5482	1793	3855	70467	48620	78139	47688	76621	81093	57318	62629	43917	62232	44985	118103
Pyroglutamic acid (2TMS)	NA	NA	NA	NA	177056	434689	393035	323703	NA	719955	409529	953063	552700	369316	583330	448473	383160	739235
Pyruvic acid (1MEOX) (1TMS)	612	652	728	835	650	1477	816	540	827	748	804	760	554	818	760	588	463	703
Raffinose	142250	142748	150987	283104	117119	298226	45425	55590	45689	67430	63940	80492	135696	129806	104544	93168	109732	133265
Ribitol (5TMS)	323981	299508	346228	412826	204278	478333	770461	201695	704130	130609	456115	516961	275055	515854	383719	332258	162305	741092
Ribonic acid (5TMS)	1270	1075	962	1181	483	1385	1231	655	1402	764	900	1261	661	964	1129	735	486	1184
Serine (3TMS)	78435	66229	57150	77529	45965	79274	237660	93314	256028	91602	121231	110275	73429	100612	94168	84973	62874	156306
Serine (4TMS)	420	NA	NA	609	661	2676	NA	2230	NA	7978	2964	7520	8395	3163	8483	3581	4912	8348
Similar to L-Glutamine	104	NA	253	279	147	NA	NA	521	NA	523	564	598	265	NA	427	462	225	800
Similar to Methanolphosphate	11624	5840	6287	6766	5719	14882	8651	6621	5834	9328	9323	7955	10163	9993	13486	6956	8890	9743
Similar to Uric acid (4TMS)	423	302	2115	347	276	632	16786	104425	2738	725	10432	1115	1253	1419	17096	815	984	1769
Similar to Uridine-5-diphosphoglucose disodium salt	339276	358502	344157	506522	209520	430603	900688	735844	1094325	660224	1022778	857893	635943	860371	520443	679018	412289	1235200
Sinapic acid (cis)	144763	120593	149506	191901	115469	194505	46775	41624	34236	61241	49078	56897	96508	75386	78589	69058	74580	70640
Sinapic acid (trans)	6589	5199	3534	5277	3068	3943	1512	818	2257	1059	NA	833	2367	2257	1418	1279	1524	1017
Sorbose (1MEOX) (5TMS) BP	90044	41457	56191	29838	24768	63310	241183	67157	231570	26502	84503	85548	35304	82582	94191	45669	23622	122474
Spermidine (5TMS)	2167	3908	4347	4303	1199	1562	10286	4983	18113	1177	7550	3482	898	5074	NA	4346	587	8896
Succinic acid (2TMS)	235903	174138	151528	219773	167661	326560	97145	66401	125597	94760	82583	103209	122734	151521	137534	91647	102570	135202
Sucrose (8TMS)	452865	442646	470471	475311	435835	470742	448262	434872	458952	453747	451700	644788	474259	466907	464360	442792	451531	512926
Tetracosanoic acid (1TMS)	113	75	115	100	99	111	96	NA	87	82	60	157	119	85	103	127	123	92
Tetradecanoic acid (1TMS)	NA	193	177	167	150	158	339	321	358	255	316	690	286	311	300	319	181	620
Threonic acid (4TMS)	6038	2967	3582	4077	2553	8426	3664	1356	6938	2675	3833	4775	2679	4906	14823	2367	2333	7439
Threonine (3TMS)	34603	31924	32867	50719	26000	51960	129689	63988	126036	65729	90112	116186	60816	75380	65305	80573	47570	116744
Trehalose, alpha,alpha'-, D- (8TMS)	1173	4486	1653	1772	854	3105	4022	25672	2122	27849	3748	7839	3480	7902	4759	2296	3028	5387
Tryptophan (3TMS)	70329	56286	78920	75839	28817	42654	163677	253572	280532	274207	202545	33186	190142	256691	329201	131473	232075	211165
Tyrosine (3TMS)	32198	31241	36212	63139	27385	58411	146251	117855	154808	95694	119573	103821	87488	111494	105189	94610	69155	111713
Unknown (sugar) 20	177856	153668	179992	249760	136317	309367	554129	619659	486504	616942	715330	741740	548036	640533	474650	534507	394230	828865
Valine (2TMS)	87784	76770	87581	121812	62187	111240	399838	527042	493527	528121	587067	292182	475314	423059	517969	333276	362337	520241

## Sheet: Seedling
Metabolite	Col-0_1	Col-0_2	Col-0_3	Col-0_4	Col-0_5	KO1-1	KO1-2	KO1-3	KO1-4	KO1-5	KO2-1	KO2-2	KO2-3	KO2-4	KO2-5	KO2-6
2-Oxoglutaric acid	17270	12287	23467	14180	15951	16146	19025	18080	14339	15549	15465	17217	15449	15518	17780	18793
4-Aminobutyric acid (3TMS)	268058	156620	381159	209381	340936	220108	251537	181079	162808	166664	229812	300920	248062	290043	275099	219722
4-hydroxy-benzoic acid (2TMS)	4181	4034	6430	4470	4533	4764	7072	4957	3952	4133	5263	6657	3994	4674	4602	4075
Adenine (2TMS)	20716	15445	28525	17451	23107	22515	26690	16019	13868	16963	14118	23288	23939	22059	20561	18093
Adenosine-5-monophosphate (5TMS) BP	4776	3006	5139	2544	3479	4909	4115	4150	4606	4082	3315	4339	6120	3770	4271	3999
Alanine (2TMS)	673673	462600	775629	522214	638004	660105	919097	797145	833079	669607	596419	779709	735802	715037	700514	684025
Alanine (3TMS)	11907	6785	6450	4740	6320	6705	2832	6165	13300	10089	4267	4403	13103	6967	9255	7484
Arabinose (1MEOX) (4TMS) MP	61639	44768	85588	55324	61615	53456	62769	50869	45545	48284	56659	57484	61356	55499	53696	53134
Ascorbic acid (4TMS)	16502	28453	50018	72129	23158	15674	30923	19358	20828	8957	23265	14298	9610	7083	33747	125900
Asparagine (3TMS)	1421443	1235365	1837259	1045634	1605882	1593091	2219545	1514026	1320152	1287620	1554707	1923791	1549609	1413600	1596772	1389312
Asparagine (4TMS) MP	128765	89525	75099	42220	81034	98647	55235	66543	103828	104610	65420	63100	163730	76641	108968	87271
Aspartic acid (3TMS)	568504	538952	713122	550783	614068	512277	721687	509522	411914	402610	522190	653047	555938	465176	562237	529897
Benzoic acid (2TMS)	5727	5021	9455	5981	5747	9103	7128	7635	6767	8719	6535	8710	8088	7080	7957	8782
beta-alanine (3TMS)	43169	33069	77209	37690	46690	713325	767114	608309	600990	572374	515985	783842	541108	542869	659569	706179
Butanoic acid, 2-amino- (2TMS)	3873	2684	3786	2510	2894	3161	3125	3261	3751	2783	2910	3241	3739	2835	3185	3245
Citramalic acid (3TMS)	457	358	871	470	472	550	757	636	550	454	500	677	583	550	816	633
Citric acid (4TMS)	94934	62808	144665	91787	95861	128988	169140	118267	113490	105456	102944	139882	154086	108118	165141	146576
Citrulline (3TMS)	9093	8727	11953	5829	8535	15063	15469	15224	15550	14182	13538	16536	20766	14314	10427	9908
Citrulline or Arginine	177445	149934	152037	106452	145161	203492	192170	164127	179245	168410	167192	181715	200755	138116	136611	169345
Cysteine (3TMS)	321890	267098	437914	246103	366355	432544	544743	398254	359118	369131	478142	480864	416704	427617	376046	371658
Cysteinyl-glycine (3TMS)	5381	4077	7211	3755	4986	8389	6344	5487	5946	5230	4557	4740	9075	6211	6710	5760
Dehydroascorbic acid dimer (2MEOX) MP	328758	318829	538423	558796	318373	229869	235648	209882	230800	163309	204367	185091	183228	202768	201970	434107
Eicosanoic acid methyl ester	20701	17621	25709	17396	23316	20517	23569	19993	18477	17406	19235	23170	20093	16812	20303	19605
Erythritol (4TMS)	9864	8568	14735	8850	10146	15539	11915	10984	11607	8967	10395	16364	13450	10820	11621	13180
Fructose (1MEOX) (5TMS) BP	1445920	1265531	1388084	1275945	1499749	1093912	1554358	1112254	1098525	1035214	1146146	1232284	967517	1062186	1152368	1066198
Fructose (1MEOX) (5TMS) MP	1496440	1321125	1500509	1306151	1583860	1194276	1687624	1187287	1177819	1110012	1223139	1351755	1070602	1161683	1237317	1156669
Fructose-6-phosphate (1MEOX) (6TMS) MP	5862	3445	9663	2989	4909	6133	5696	4421	3290	3047	5360	5818	6423	5550	6578	4974
Fumaric acid (2TMS)	398875	341367	614108	626203	491970	257739	343155	299834	247636	175156	299235	330708	265809	357232	415775	496766
Galactose, 3,6-anhydro- (1MEOX) (3TMS)	22868	14604	45155	14783	34191	34124	45285	32288	33305	31896	37179	39452	38432	39916	41186	27905
Galacturonic acid (1MEOX) (5TMS) MP	955	782	1114	832	1017	874	957	835	754	854	794	897	1012	804	864	906
Gluconic acid (6TMS)	15458	12756	21518	14735	16033	14662	17913	14545	12945	13712	13519	16392	15891	14230	16511	16419
Glucose (1MEOX) (5TMS) BP	134014	110092	141805	110203	148612	120191	175810	113902	108885	100828	113901	144760	NA	103127	NA	115180
Glucose-6-phosphate (1MEOX) (6TMS) MP	32567	20161	49605	16635	27080	33806	29432	24409	17504	15369	28820	30062	34015	29865	35365	26333
Glutamic acid (3TMS)	822894	702368	1042103	696409	851056	760757	1158476	762245	642858	639874	775548	1038884	747066	683622	791727	731324
Glutamine (3TMS)	2372818	2041063	NA	1741496	2992638	2987108	3840376	2876067	2883148	2741843	2969321	3487226	3107997	2815083	NA	2921843
Glutamine [-H2O] (3TMS) MP	181669	111409	227375	68915	161214	224549	213087	196037	290939	258215	192369	184446	410160	213949	370648	260688
Glutaric acid (2TMS)	809	741	1192	817	823	1589	1471	1183	1267	1229	1191	1581	1365	1189	1109	1308
Glyceric acid (3TMS)	46667	30371	57518	34887	29273	49716	45861	44222	38711	51651	47504	49074	46215	37856	46666	40198
Glyceric acid-3-phosphate (4TMS)	9356	8425	11931	4908	5954	10381	10142	8747	7882	7134	10293	10334	11279	7484	10676	8688
Glycerol (3TMS)	28305	37063	36094	30235	27172	31163	23415	28183	34634	37626	28532	27127	24604	23539	25749	30776
Glycerol-3-phosphate (4TMS)	17635	16259	21304	14285	15676	16594	14007	15504	13231	12799	14771	16564	14751	13723	14342	16048
Glycine (2TMS)	5477	4932	9989	3888	6623	10169	16139	21189	12185	7749	12184	14112	23103	18436	24744	22713
Glycine (3TMS)	367310	226734	799275	328894	373370	825302	1414714	1102607	1117857	855841	834673	1016770	1074587	1152157	1153733	942796
Guanidine (3TMS)	70	123	206	132	NA	133	71	118	226	191	57	111	236	84	155	146
Hexacosanoic acid (1TMS)	38907	22717	82522	42932	46843	36269	46940	27843	23139	25406	37379	43921	56009	37401	52192	37543
Hexanoic acid, 2-ethyl- (1TMS)	695	765	1075	605	626	785	973	845	682	648	687	897	1068	NA	1086	739
Histidine (3TMS)	82522	69288	147177	75711	112114	148877	203764	135706	125130	138487	148651	156584	164263	130587	141780	111118
Histidine (4TMS)	1408	745	883	513	989	1310	762	926	1706	1771	766	714	2563	907	1391	1010
Homoserine (3TMS)	5720	3029	9725	3656	7049	11442	16415	11216	12447	11668	12965	13565	14602	12437	14466	11942
Hydroxyproline (3TMS)	5358	3762	6303	3613	6223	5023	6316	5118	4119	3964	5507	5441	4762	5168	5438	4230
Indole-3-acetonitrile (1TMS)	85261	82422	138959	101237	96418	91608	102268	81750	72761	81945	76703	108025	98583	82540	101064	93811
Isoleucine (2TMS)	46455	34896	50553	41839	43804	33459	34633	28500	23993	28521	29654	40894	33485	31442	31410	27964
Isomaltose (1MEOX) (8TMS) MP	169	110	198	144	245	164	147	138	162	156	90	123	198	162	139	171
Isopropyl-beta-D-thiogalactoside (4TMS)	454803	439625	718549	475864	540324	510443	539276	451938	377646	389732	423306	552439	536439	418565	553716	473296
Itaconic acid (2TMS)	376	418	790	484	463	501	1020	550	425	431	664	957	415	579	535	466
Leucine (2TMS)	62220	44981	76437	56241	61798	48567	57118	41840	37754	41484	44085	57211	50951	44431	51686	43602
Malic acid (3TMS)	86212	57628	119860	83614	89147	84466	102086	76790	71232	69079	74851	96421	84799	76323	110452	104831
Malonic acid (2TMS)	504	474	990	622	594	907	831	741	739	668	719	903	927	793	853	739
Maltose (1MEOX) (8TMS) BP	32873	23479	49020	27984	36071	32098	34531	30396	24539	24465	27349	34138	32815	31484	31830	28505
Maltose (1MEOX) (8TMS) MP	7386	5578	13850	6677	9993	8862	10302	10269	10198	8014	7059	9053	8804	10798	9583	10589
Mannose (major)	12858	10633	14506	10818	13479	11707	13078	11717	10676	11754	10496	11471	10265	9816	10129	11010
Methionine (2TMS)	42560	33106	51570	27652	42916	49055	53573	46551	44023	47165	48006	52943	63526	45904	48098	42128
myo-Inositol (6TMS)	314538	277203	351311	301873	285373	254891	270450	221687	227929	209618	220438	265698	218867	192769	238851	256138
Nicotinic acid (1TMS)	9519	9739	13105	10641	9759	9250	10107	8154	8250	7152	8096	12017	7538	8735	7959	8915
O-acetyl-serine (2TMS)	12200	6741	15525	8718	11020	25159	26821	25298	24101	25413	22205	24209	26649	22368	25903	25157
Octadecanoic acid (1TMS)	39581	34847	38997	27529	43370	42625	33766	37741	34088	37387	28715	31725	29737	28449	37540	38550
Ornithine (3TMS)	414354	380340	345564	265754	316176	455466	488807	384672	389750	361891	381267	478230	389975	331862	304990	373418
Ornithine (4TMS)	334367	299074	426903	283421	439365	664328	875489	624298	558918	430708	774294	945361	763531	591844	480051	374547
Palmitic acid	97783	83970	97659	79002	102284	110218	82870	105353	86495	97624	78424	79838	79200	75769	96377	98911
Phenylalanine (2TMS)	56957	45145	54781	47467	49138	44947	65602	44828	39869	39174	42349	55870	43394	41267	47695	41963
Phosphoric acid (3TMS)	659755	613853	781889	537776	663032	707474	705786	716249	650092	646276	767796	779051	749009	738435	748488	698307
Proline (2TMS)	433691	441089	597406	409251	384920	449312	544673	459510	362905	416581	402399	502657	410787	368875	408355	359682
Putrescine (4TMS)	138395	108704	159677	95216	127154	113213	122283	106091	103180	93755	96180	106165	106398	102672	120336	119844
Pyroglutamic acid (2TMS)	3138610	2362204	3686127	2012589	3077259	3470760	4323603	3311561	2989868	3052662	3358739	3512698	3360211	3270235	3566055	3190221
Pyruvic acid (1MEOX) (1TMS)	15845	14771	20895	13189	14892	15335	14065	14331	15136	13181	13257	15386	14064	13533	13966	14572
Raffinose	16294	11686	20514	18783	13982	9704	10073	8342	8523	9081	8925	10624	11091	8984	11982	10822
Ribonic acid (5TMS)	1395	1038	2747	1241	1650	1883	2714	1856	1656	1750	1982	2236	2432	1966	2685	2231
Serine (3TMS)	993340	900225	1076840	873895	889310	1010863	1226252	1070265	931716	914532	1089255	1193591	1132146	1091650	983967	875975
Serine (4TMS)	16731	11736	8047	7183	8588	10582	5623	8311	13304	12541	7622	7795	23236	10115	12109	9074
Shikimic acid (4TMS)	96165	84407	102752	76617	104853	86074	122437	85631	75639	70004	79462	101279	75132	70873	87364	85554
Similar to cellobiose (1MEOX) (8TMS) MP	904	367	1677	668	508	1729	1547	1531	1810	1418	1358	1743	1775	1416	1442	1438
Similar to Kestose, 1- (11TMS) [RI 1032666]	2721	1912	3292	3082	2467	2020	2327	1696	2554	2137	2001	1888	1975	1569	2001	2102
Similar to L-Glutamine	16108	9823	29678	10119	19952	22406	33004	21413	23408	23526	25799	26880	28310	23194	28948	24240
Similar to Methanolphosphate	285028	230566	460545	185901	259164	339550	313901	322314	257852	257471	332770	422759	342173	302337	339785	288367
Similar to Uric acid (4TMS)	3848	3898	5946	5445	5616	4027	3505	4212	3061	3523	2989	4060	3714	4078	3293	4327
Similar to Uridine-5-diphosphoglucose disodium salt	197310	167207	300050	179131	211238	224299	264842	205338	177709	185771	190946	247413	223451	196489	224584	209205
Sinapic acid (cis)	35080	35212	63345	59475	40598	33245	47739	41648	26183	29184	33080	40277	28506	34780	37018	40900
Sinapic acid (trans)	8166	8907	8959	10508	9644	8139	6167	8165	7089	6473	5536	5530	5184	6783	7312	10299
Sorbose (1MEOX) (5TMS) BP	NA	1265531	1388084	NA	NA	1093912	1554358	1112254	1098525	1035214	1146146	1232284	967517	1062186	1152368	1066198
Spermidine (5TMS)	33336	30224	52038	33141	39783	40050	38247	31306	40173	25350	29472	41025	36716	33170	28290	41453
Succinic acid (2TMS)	198472	111726	391607	189589	259598	302168	384447	270756	249404	256101	306168	388697	443717	361980	431375	396228
Sucrose (8TMS)	442632	417911	519554	386051	464224	459989	578104	470505	NA	441910	466252	531614	473594	450456	469403	464347
Tetracosanoic acid (1TMS)	52	60	55	59	109	73	82	NA	78	NA	65	78	66	76	89	56
Threonic acid (4TMS)	12078	11189	15114	11665	12918	10688	14570	10588	8769	8525	10900	13515	11613	9676	11492	11373
Threonine (3TMS)	208628	171253	276346	197281	200158	185033	207429	171986	147605	156531	184312	212263	207625	205793	192866	186938
Tryptophan (3TMS)	6655	4017	8378	5817	NA	6483	6850	6066	4715	5237	NA	6863	6967	6024	6010	6132
Tyramine (3TMS)	726323	493470	271471	296966	467130	365713	122471	220767	482004	408786	156013	156249	368247	306766	266577	388413
Tyrosine (3TMS)	37584	24762	36792	38785	40557	24956	25883	20955	18753	21406	23349	26787	26303	25393	23486	21454
Unknown (sugar) 20	35673	33321	41654	38329	36842	29296	26037	27460	26780	26390	22322	29444	28617	28318	34729	35807
Uracil (2TMS)	19771	18833	19620	19241	20953	17973	19957	18192	18403	16994	16864	20190	18287	17947	18003	16844
Valine (2TMS)	123979	95151	167369	103112	126185	121977	138621	106574	101289	99401	107595	138582	135311	112598	132612	111483

## Sheet: Rosette
Metabolite	Col-0-1	Col-0-2	Col-0-3	Col-0-4	Col-0-6	KO_1-1	K2_1	K2_2	K2_3	K2_4	K3_1	K3_2	K3_3	K3_4	K3_5
1,6-Anhydro-beta-D-glucose (3TMS)	85069	142704	NA	146747	89333	43392	83360	97168	70012	65923	90423	63527	56012	62101	NA
2-Oxoglutaric acid	594	827	360	893	773	549	694	349	540	311	347	435	450	501	377
4-Aminobutyric acid (3TMS)	35412	44851	21168	25981	28462	41959	261840	39790	145250	38303	28256	27311	19886	38735	34629
4-hydroxy-benzoic acid (2TMS)	2218	3243	1523	2784	2185	10132	7481	8015	6972	5570	3519	6550	3564	6207	6492
4-Hydroxycinnamic acid (2TMS)	145914	218582	92383	182177	153559	272340	236388	282870	217586	268121	189367	232413	180457	219420	217162
Adenine (2TMS)	2255	4298	1760	2377	2062	9539	19388	8313	15369	11037	4445	5902	4140	6935	6430
Adenosine-5-monophosphate (5TMS) BP	14436	18021	7975	20331	16330	30283	14340	30110	14537	20422	15954	25276	21965	28454	10695
Alanine (2TMS)	395466	369477	255570	298247	216959	312844	956002	328884	426518	236356	273597	176861	253415	260867	225181
Alanine (3TMS)	52494	47017	23165	20486	25606	63033	141794	60473	84445	25412	46086	53411	42176	63622	49776
Altrose (1MEOX) (5TMS) MP	214246	217725	109214	219073	206301	157269	266476	134283	198973	113370	108078	129567	81325	130416	122679
Arabinose (1MEOX) (4TMS) MP	24693	31116	17141	20311	22159	40282	33054	34167	43235	47038	25729	24465	19229	27937	35900
Asparagine (3TMS)	NA	46302	1507	39870	4252	51685	78695	48271	25764	89658	21257	21109	16440	19438	35596
Asparagine (4TMS) MP	990	7676	412	3625	NA	41337	42326	40061	16610	24791	29365	36782	23101	37787	35189
Aspartic acid (3TMS)	3363	16958	2560	27718	673	38666	122742	39950	46515	30492	18798	24529	18155	38598	32040
Benzoic acid (2TMS)	23780	29422	16211	20666	22133	31370	124287	32627	96633	29459	32018	28732	31125	34238	35541
beta-alanine (3TMS)	2075	3470	1247	2620	1608	3026612	2951258	2937663	2410085	2516028	2726097	2640771	2591740	2914752	2783351
Butanoic acid, 2-amino- (2TMS)	3387	3709	2210	1714	1249	4488	15399	4254	8832	2584	2914	2906	3621	4439	3085
Citric acid (4TMS)	322739	414406	271409	392650	329971	243481	672473	236381	542258	231855	209880	245022	194491	258700	276580
Citrulline or Arginine	325	401	412	501	465	57396	37063	36512	14766	18388	10303	25911	8752	29388	22238
Cysteine (3TMS)	69	138	263	191	89	2765	1094	1036	736	1671	574	792	407	1017	1128
Dehydroascorbic acid	2966	4042	1406	3743	3379	819	969	994	697	914	1129	780	685	850	759
Dehydroascorbic acid dimer (2MEOX) MP	30391	37800	19827	32773	27845	43777	NA	53314	NA	46469	36650	38393	28966	38774	36204
Eicosanoic acid methyl ester	17793	16503	14521	18837	16281	13283	14029	15390	10429	17206	9432	14445	13381	12525	12400
Erythritol (4TMS)	23369	35507	20192	32371	18622	64459	111279	42475	34028	24630	30091	30898	26103	57336	57074
Fructose (1MEOX) (5TMS) MP	105210	117410	62182	98342	97180	83576	241431	73325	226655	72769	48989	62726	37947	64094	56948
Fucose (1MEOX) (4TMS) MP	7473	8460	4987	5450	5513	12048	13283	11759	11274	9964	7096	10434	7870	9383	10341
Fumaric acid (2TMS)	459155	566169	259553	755556	638287	216232	426890	409631	254845	237224	261997	196634	270886	284580	255647
Galactinol (9TMS)	360048	256436	194845	337816	387938	5775	9222	7515	13306	6212	11033	11054	11024	9873	7996
Galactose, 3,6-anhydro- (1MEOX) (3TMS)	23574	33511	15347	29274	24820	20973	44513	26602	39756	19614	19090	19258	16948	18864	20375
Gluconic acid (6TMS)	41495	62281	24750	34205	34604	33039	149349	36627	96162	34210	25119	25898	19491	28655	26992
Glucose (1MEOX) (5TMS) BP	30546	33428	16359	31444	30515	22773	38027	20370	29393	17387	16255	20877	12246	19384	18089
Glucose-6-phosphate (1MEOX) (6TMS) MP	574	910	249	532	446	NA	1553	1264	1982	895	1088	1270	1124	1322	1030
Glucuronic acid (1MEOX) (5TMS) BP	4061	4820	2464	4530	3840	1860	3787	2251	2835	1850	2038	2046	1680	1779	1789
Glutamic acid (3TMS)	21881	68379	13915	78636	31731	54765	90252	51228	60123	53314	29908	24767	23640	28702	39501
Glutamine (3TMS)	536	NA	471	3043	680	128412	39479	82595	19564	62193	23809	79875	28191	79180	86630
Glutaric acid (2TMS)	1239	2180	712	2011	1496	2113	3865	1949	2611	1559	1164	1138	1084	1654	1280
Glyceric acid (3TMS)	18924	26971	11431	17756	16764	49409	98694	55042	98747	65858	28709	23159	24833	32333	32510
Glycerol (3TMS)	137320	171621	92277	90712	123563	276060	714385	299742	736189	341860	191437	169903	141590	204883	215653
Glycerol-3-phosphate (4TMS)	2974	3411	1191	3443	1965	13642	19674	11800	13390	10066	6037	12472	5152	13177	11115
Glycine (2TMS)	706	863	1255	849	693	1465	NA	1392	1265	1560	1172	1215	1124	1238	1073
Glycine (3TMS)	73477	111371	50838	74372	63424	163952	360259	158608	138649	85976	105883	112252	109463	143276	114914
Guanidine (3TMS)	1444	1914	1467	1790	1553	1550	1513	1499	1188	1348	1602	1489	1388	1325	955
Hexacosanoic acid methyl ester, n-	265	257	262	337	299	226	243	307	261	317	244	312	293	280	205
Hexanoic acid, 2-ethyl- (1TMS)	1197	976	1082	1196	1215	1041	722	729	555	734	828	622	800	838	646
Histidine (3TMS)	123	241	253	213	235	48905	19419	26387	4849	44022	NA	5159	NA	12916	20730
Homoserine (3TMS)	20	75	56	89	45	NA	7158	3148	4461	2365	2070	2121	1353	3058	NA
Hydroxyproline (3TMS)	129	175	77	123	111	950	5896	914	2496	622	575	412	420	722	724
Indole-3-acetonitrile (1TMS)	23229	21959	20335	20462	17208	72274	35232	67597	28279	83149	34947	51202	41548	49659	67495
Isocitric acid (4TMS)	3017	5711	2835	4975	3647	9347	8008	6351	6408	4695	2573	5783	2590	5755	6268
Isoleucine (2TMS)	305	520	2223	6133	1012	4860	12145	7747	598	25219	8070	3073	3419	5155	14352
Malic acid (3TMS)	113943	174035	68582	193321	144652	52475	292690	64079	187772	39933	40392	34603	38955	61070	49722
Malonic acid (2TMS)	2118	3374	973	2163	1866	3547	5852	2772	3002	1511	1719	1613	1860	2288	1730
Maltose (1MEOX) (8TMS) BP	232	198	234	158	174	221	160	234	330	252	121	146	101	181	178
Maltose (1MEOX) (8TMS) MP	1865	3352	881	2099	1938	10616	2840	8830	6606	9237	3506	6937	3346	5542	6004
Methionine (2TMS)	1778	4505	875	3892	469	26427	35577	26834	12308	16753	14878	20227	12549	22494	20401
myo-Inositol (6TMS)	212294	237946	128604	253243	200325	54501	150754	54206	169520	73662	51177	50932	36595	46029	48554
Nicotinic acid (1TMS)	20172	31055	12796	22744	18982	27291	37055	28112	33154	23560	21730	22479	23319	27446	24994
Octadecanoic acid (1TMS)	24322	25571	13842	22437	23213	43520	25593	43841	42393	47012	27825	29029	39914	33788	34136
Ornithine (3TMS)	4014	11453	2692	5760	2155	19119	20155	20160	8788	14157	15215	20743	10717	19522	18852
Ornithine (4TMS)	480	621	310	551	494	6586	3617	3826	1645	2387	1495	2591	1158	2990	2554
Palmitic acid	46941	52413	27651	38571	42478	64512	50879	60103	55393	69757	43883	44995	60259	50127	49495
Phenylalanine (2TMS)	10369	24481	7214	21187	9935	100827	103011	105484	57543	62685	46537	71835	45177	74661	62562
Phosphoric acid (3TMS)	199941	179001	181498	246756	229030	291812	656664	311156	549001	355874	237508	238386	331303	294060	307871
Putrescine (4TMS)	24	29	56	74	43	19802	2871	14114	2599	7283	3716	6798	1910	10591	6226
Pyroglutamic acid (2TMS)	335615	377082	174002	328050	184817	553394	572055	530966	365265	305782	381532	530009	322024	563373	459851
Pyruvic acid (1MEOX) (1TMS)	978	1330	242	924	809	835	1485	612	820	521	604	535	532	749	575
Raffinose	249240	323733	148455	353230	268658	104494	166354	165189	130020	128633	128262	150809	144786	146309	77182
Ribitol (5TMS)	49369	78165	39331	130901	54359	381465	85998	183044	31708	104930	134547	218983	109053	166620	153235
Ribonic acid (5TMS)	1898	2555	1376	2160	1749	12	20	14	36	52	41	46	74	25	36
Serine (3TMS)	NA	5873	4584	4768	NA	43087	125598	41347	69343	38585	25574	33384	24356	40151	36452
Serine (4TMS)	3440	2504	2081	1370	1358	7129	9382	5534	4486	2123	3125	5632	2664	7380	4616
Shikimic acid (4TMS)	842	1113	508	581	820	2370	5167	4295	4958	1298	2331	3192	1594	2797	2245
Similar to L-Glutamine	243	346	148	340	280	424	262	270	104	239	281	417	176	384	360
Similar to Methanolphosphate	37800	52835	26455	38368	39648	60758	114712	61856	106266	57412	47339	44580	50140	52842	58511
Similar to Uric acid (4TMS)	4111	6455	2046	5061	4154	6859	4688	8934	5820	8744	6984	6468	5765	6118	5150
Similar to Uridine-5-diphosphoglucose disodium salt	778619	974341	247203	1054668	754650	578747	665666	916398	549211	659593	720768	705515	503410	634267	533562
Sinapic acid (cis)	193750	241986	108877	202192	184219	85204	114019	84040	88053	88863	64555	97744	79944	86488	86020
Sinapic acid (trans)	2696	3185	1470	1897	2092	NA	2885	NA	1593	NA	1102	1736	1126	1699	1744
Sorbose (1MEOX) (5TMS) BP	94771	104720	52384	95307	89567	63608	188591	57983	180828	56585	41167	49839	31559	50746	46690
Succinic acid (2TMS)	432369	487524	191039	330733	402289	163337	460944	166241	301398	145513	134103	146595	137631	184719	165581
Sucrose (8TMS)	88315	87446	67529	89748	86078	80653	82719	84488	81524	87168	75525	84134	77484	76936	81727
Threonic acid (4TMS)	5009	4896	2804	3459	3500	4251	22885	2978	19822	2231	1969	2181	1432	3056	2687
Threonine (3TMS)	8708	16751	6328	12793	2930	71761	170882	72983	88379	46585	37048	46544	39675	59565	48645
Trehalose, alpha,alpha'-, D- (8TMS)	1905	3615	2379	3360	1964	12323	5208	5751	5010	4533	3437	6173	4514	4176	6963
Triacontanoic acid methyl ester	38933	39795	32050	38434	37241	42078	39185	47252	39187	42734	35944	44875	44985	50318	32522
Tryptophan (3TMS)	889	1230	720	657	740	107864	36765	67251	39766	137084	11546	53527	11052	83468	90599
Tyrosine (3TMS)	2591	10305	1731	5687	3208	89449	136557	83225	56270	69267	33842	60069	34210	56134	57206
Unknown (sugar) 20	200313	250288	121878	267902	217864	293537	208348	403078	231600	348112	215843	263929	246833	283998	226181
Uracil (2TMS)	1397	2264	826	1121	1151	12	15	45	35	32	30	49	57	51	42
Valine (2TMS)	39720	53642	22877	29402	20560	152308	261067	127567	143510	88142	85595	90005	85279	151765	100189

## Sheet: Stem
Metabolite	Col-1	Col-10	Col-3	Col-4	Col-5	Col-6	Col-7	Col-8	Col-9	KO1_1	KO1_10	KO1_2	KO1_3	KO1_4	KO1_5	KO1_6	KO1_7	KO1_8	KO2_1	KO2_10	KO2_3	KO2_4	KO2_5	KO2_7	KO2_8	KO2-6
1,6-Anhydro-beta-D-glucose (3TMS)	38748	40124	38131	40308	46326	35259	33374	37226	32509	54891	45399	55402	58984	39851	41741	58729	33908	37569	56422	45206	29698	48300	46503	40598	59563	36498
2-Oxoglutaric acid	32800	20301	42227	51255	36740	48996	39343	35490	43481	42998	32141	28250	36357	34770	39409	51159	49456	34295	37298	41889	29872	47027	35541	25948	36262	56524
4-Aminobutyric acid (3TMS)	189062	84557	205565	84881	208410	66499	79368	137860	118637	206509	148178	185423	159070	166034	144485	262641	185002	100697	249896	213119	139589	238279	202277	370034	234248	330102
4-hydroxy-benzoic acid (2TMS)	11114	6137	8907	9954	11324	7522	7305	10768	5467	12819	12482	10427	11788	9649	5672	12539	9569	8539	10973	6221	9164	10523	11469	12949	11665	9680
Adenine (2TMS)	1592	1636	2126	2159	1828	2336	2003	1425	1450	2439	1943	1732	2568	1689	2407	2202	1994	2259	2366	2487	1534	2015	1959	2178	2516	3304
Alanine (2TMS)	234580	190283	216173	172518	204482	162942	144919	146119	240049	264458	174515	248090	263120	225892	246045	240102	258716	177298	354800	345472	196238	269701	250248	444995	325678	437059
Altrose (1MEOX) (5TMS) MP	390371	315058	790421	946162	466078	659359	941772	404780	335396	NA	684321	892361	1153112	906293	NA	1102238	1085677	1029688	533985	805909	437266	526300	1179889	526682	955400	700255
Arabinose (1MEOX) (4TMS) MP	27438	31265	51375	40204	33762	38669	36923	20442	21976	NA	43998	49828	54304	51871	64533	56376	41223	34909	28514	47853	34023	26417	41567	44836	44496	45236
Ascorbic acid (4TMS)	6633	7697	10074	10574	6005	9140	10487	10920	8271	13793	6649	11283	7234	8419	14477	12701	14404	14056	8580	14685	5704	5233	9183	7593	7166	8086
Asparagine (3TMS)	13174	27668	28153	17589	12628	14924	16241	11312	19159	21781	19735	26904	29757	27987	30157	18033	17618	20538	87839	52049	20422	27201	53190	27488	25199	48017
Aspartic acid (3TMS)	161922	110960	214085	154462	108411	106069	125304	104008	229038	295908	171732	233117	298713	315381	207890	258964	250953	238973	351493	382159	199702	226053	256980	275481	189494	363597
Benzoic acid (2TMS)	8086	7414	8672	9492	9798	6932	8835	8073	5890	8853	7975	7098	6491	6182	6212	8585	8077	7472	7502	5815	8760	8063	7884	9471	8247	12023
beta-alanine (3TMS)	2558	852	3201	2420	3025	919	1455	2203	1019	327927	227947	246977	489774	228566	102651	550962	153830	121366	198025	145663	41264	183454	127952	140909	133405	147613
Butanoic acid, 2-amino- (2TMS)	883	857	803	793	826	628	913	515	601	639	509	682	826	887	552	560	696	698	1228	1049	797	904	782	1247	861	3286
Citramalic acid (3TMS)	896	674	1038	1094	801	858	849	865	1037	789	404	559	523	476	597	915	745	795	698	684	541	600	445	668	548	1220
Citric acid (4TMS)	603365	377146	645651	503170	625740	571343	644534	726335	883278	509197	231441	367137	103128	426971	371456	808960	656216	557721	564879	553070	541841	516035	342313	533482	268191	691443
Citrulline or Arginine	1440	1439	1436	2105	2786	1615	1240	1291	1156	2641	2931	2306	2621	1741	2255	2121	1665	2159	2188	4710	1225	1910	3097	2369	2651	2779
Cysteine (3TMS)	4645	7737	8384	5889	4257	5429	4846	4503	4882	5626	6617	6569	7160	7115	5238	4913	5612	6141	22421	11510	6043	7064	14023	9660	6525	12767
Dehydroascorbic acid dimer (2MEOX) MP	268457	354854	210221	318185	245898	360369	316144	311672	349576	347797	285834	393972	438372	297284	407341	403511	410084	460904	215640	403149	255508	238601	310944	299113	351485	318233
Docosanoic acid (1TMS)	36498	33639	36704	46534	69797	25444	36954	38303	39705	52483	28273	27342	20221	28584	53157	51769	48911	43883	47641	46991	39782	36807	37937	45087	60013	52748
Eicosanoic acid methyl ester	103546	116862	92969	113885	112099	103859	100378	105996	109613	113982	94704	91938	100624	112630	94193	106607	108578	90917	101656	116216	108862	91126	107080	91896	99662	115725
Erythritol (4TMS)	NA	1385	1689	2451	1479	4553	2562	1481	1690	1138	1121	1039	1087	983	1107	1093	1044	900	1284	1655	806	1259	1366	1105	6360	4759
Fructose (1MEOX) (5TMS) BP	170515	160466	275382	261773	NA	368347	265539	196524	NA	306921	184641	NA	254574	NA	467624	291052	345855	352454	NA	NA	202260	210749	277301	NA	234722	NA
Fructose (1MEOX) (5TMS) MP	168138	132114	306649	311301	184902	407059	318141	218609	157388	370327	192417	197433	310631	213560	536454	357820	430249	411999	107940	172585	173286	190067	333166	167838	282727	309116
Fructose-6-phosphate (1MEOX) (6TMS) MP	82	88	105	93	93	55	92	96	111	144	61	80	210	147	177	211	115	117	168	153	111	158	149	110	115	119
Fucose (1MEOX) (4TMS) MP	23351	27121	50443	41248	24889	26287	38691	29537	27731	65111	44728	53837	57519	40080	74251	56144	47759	49574	24751	52240	20677	27434	52523	30487	43308	35395
Fumaric acid (2TMS)	1486597	1485814	1467496	1501361	1525466	1533999	1495448	1473888	1610946	NA	1360222	1455538	1438049	1522112	1511865	NA	NA	1430069	1482416	NA	1532322	1456800	NA	1429538	1543936	1505207
Galactinol (9TMS)	847267	700544	685308	852726	916001	800615	740530	856206	872322	907503	731624	775002	807817	908973	798316	941889	962227	871096	954734	909146	904207	837306	832058	860002	922544	865261
Galactose, 3,6-anhydro- (1MEOX) (3TMS)	1161	1064	2372	1690	900	1063	NA	NA	2127	2623	2589	2725	2801	2132	2587	NA	1765	NA	3227	4496	973	2387	NA	1822	2651	3215
Gluconic acid (6TMS)	19699	11681	32448	20906	20298	21270	25363	18334	23888	40349	19922	17878	20029	23083	26785	42660	32594	30301	23989	31575	15997	20293	19860	24275	20481	38683
Glucose (1MEOX) (5TMS) BP	62366	49571	273561	368122	72671	127772	341172	70709	56256	523444	206323	330796	538958	290015	702766	490817	430779	471742	108668	182636	65054	99493	521052	108933	339102	161383
Glucose-6-phosphate (1MEOX) (6TMS) MP	4338	2515	8001	4408	5264	2927	3201	6238	3928	7266	4968	5622	9562	10666	8996	14692	11336	7860	12746	12392	8809	11016	8124	7536	7675	7046
Glucuronic acid (1MEOX) (5TMS) BP	1343	1053	2652	1623	1358	1035	1700	1484	1696	3340	1717	1637	1578	2066	2409	4647	2556	2258	2158	3759	1331	1876	1565	2343	1954	3159
Glutamine (3TMS)	198209	216396	427655	262466	233488	148907	191772	172719	323449	442802	374771	395415	477536	381506	271929	347205	318999	334067	843115	665360	220886	347454	440894	513521	382441	744051
Glutamine [-H2O] (3TMS) MP	3274	2886	5996	4324	3580	1842	2720	2746	2709	7898	8736	7350	9823	5200	3000	5350	4574	6060	13962	4643	3702	5000	9833	11760	6366	9594
Glutaric acid (2TMS)	277	173	347	385	335	496	468	261	260	449	274	246	249	315	270	409	357	284	264	307	217	288	346	261	320	1282
Glyceric acid (3TMS)	29083	30705	56712	44817	33184	28513	38395	26664	28737	54164	37483	23343	29626	30669	31657	64624	35310	35583	42733	49289	29352	36602	22274	30139	37515	90062
Glycerol (3TMS)	124075	121619	144175	171729	152281	137313	146643	93494	107875	239644	156856	159121	185923	136702	201874	140644	137941	155486	148860	169733	115107	136092	153834	160587	209567	176394
Glycerol-3-phosphate (4TMS)	14192	11098	18565	16167	16768	12012	12361	13732	12235	19476	15168	17964	20700	20947	13867	18910	19887	16122	26160	20422	16386	23621	19257	23196	20489	27556
Glycine (2TMS)	1560	34949	19805	3088	6214	6232	21596	1375	16076	2103	1508	1893	1119	1798	23705	2474	4359	8780	4145	15348	11483	3214	4236	1913	5666	19939
Glycine (3TMS)	37231	45124	128834	55450	107537	14559	49800	42348	34450	60434	65858	32052	48601	55583	28986	96769	61754	61825	230021	90071	75834	122286	100645	134194	138763	226120
Hexacosanoic acid (1TMS)	287	172	262	308	257	217	227	243	137	321	265	349	256	265	181	320	263	265	223	178	255	264	231	316	285	290
Histidine (3TMS)	7824	14803	48850	13031	9491	9916	17374	5652	10135	9999	9712	12185	10488	21962	22388	15431	22489	16689	17671	33119	12543	17623	17487	15662	16955	125293
Hydroxyproline (3TMS)	1300	1899	4653	2056	1232	1108	1909	812	1408	1348	1019	1211	1275	1586	1358	1789	1207	1095	2795	2535	1629	2765	1469	2518	1684	7794
Indole-3-acetonitrile (1TMS)	15449	10862	22912	19560	14307	11715	20674	10991	18112	26428	17219	24192	45328	28669	28854	42319	18693	15174	49194	70051	14919	33116	23117	15925	31135	36309
Isoleucine (2TMS)	38038	44581	46982	38858	31632	42716	56408	24765	25543	28591	26365	36986	30517	55564	40057	40816	42187	36524	34216	55659	39406	55103	42107	52181	56019	205527
Isopropyl-beta-D-thiogalactoside (4TMS)	146395	126554	191382	178855	172517	116228	142691	134718	175390	268195	169694	220658	299427	207056	221305	332617	140023	143526	287061	513045	141558	179028	186117	157772	242988	204313
Itaconic acid (2TMS)	215	156	198	223	218	190	212	208	165	208	194	239	208	232	169	329	153	205	240	225	217	255	165	206	208	203
Leucine (2TMS)	46050	47343	45868	37643	40091	54092	63542	31532	25055	26890	24562	27250	23954	44135	32364	31694	39859	30291	23000	53177	39132	51061	37933	36775	46722	152899
Maleic acid (2TMS)	2615385	2529357	2804350	2821147	2563782	2237229	2927863	1981548	2731702	2882756	2454183	2695593	2771033	2882620	3173409	2870300	2773253	2332215	2150166	3075502	2229913	2325185	2949638	2405951	2788066	2720365
Malic acid (3TMS)	377158	335036	595864	449227	398067	283621	459972	371917	526499	540571	377924	398404	223826	347717	465895	NA	482643	430825	326293	467027	317692	303910	304112	377481	243971	588122
Malonic acid (2TMS)	55108	35529	88920	53348	73410	52674	60717	51856	79504	103395	38238	55991	68360	80383	76893	128363	60506	56622	89246	113113	45293	78446	52597	49118	68016	102164
Maltose (1MEOX) (8TMS) BP	23256	20566	21109	30652	26406	24934	26102	20961	23672	35248	17341	14118	20934	16558	25494	30583	22856	30257	20780	23518	14704	20127	20014	17605	20612	26762
Maltose (1MEOX) (8TMS) MP	14772	10469	13167	19550	11824	14680	15191	10200	11080	33432	8261	7440	14149	9173	18008	30428	16139	47482	11085	16377	7895	9708	9102	9864	15681	15059
Mannose (major)	9353	8347	15260	18241	9272	15376	13956	8053	5941	24536	17138	21823	26365	19713	32730	23667	19455	19348	5945	18520	7363	7487	18847	13579	17990	12824
Melibiose (1MEOX) (8TMS) BP	1813	1384	1618	2315	1724	1591	2247	1347	1318	2909	1303	1928	1857	2252	4662	3509	2514	2405	919	1971	1164	1160	2483	1386	2286	1341
Methionine (2TMS)	5907	5049	6361	5229	5430	5345	5688	3428	4457	8877	5827	5327	8316	6746	6458	8939	6137	5120	9649	9097	5172	7789	7993	6948	7975	15542
myo-Inositol (6TMS)	210455	244031	262913	269336	234500	290920	262611	210751	272738	284612	204192	232629	258317	282710	300819	277294	232928	205291	256575	370975	209109	223122	276715	265074	303852	378884
Nicotinic acid (1TMS)	2511	2265	4069	3359	2639	2706	3941	2143	3059	5018	5050	3899	4697	3858	4782	6060	4622	3810	4056	5432	2691	3312	4431	3536	4122	5227
Nonanoic acid (1TMS)	111521	112164	108289	113438	122457	110656	116226	96158	119358	99833	83688	105080	103290	119399	116518	112829	119020	92573	103895	120400	106072	95125	124897	97648	119375	117759
Octacosanoic acid (1TMS)	7539	6195	7351	9769	7985	7650	7566	6939	5259	9086	9051	8546	7553	7400	5712	10939	8107	8545	9320	5264	8371	8161	8469	10539	7894	9534
Octadecanoic acid (1TMS)	51094	46012	42770	54183	56705	44854	58132	54475	43415	58234	45547	41602	57148	60115	44397	51525	58778	44294	56198	47931	46896	43938	46746	47533	55265	51854
Ornithine (3TMS)	2863	3030	3662	3500	7267	2842	2605	1559	2879	4129	6619	4985	4685	3773	4751	2983	4099	3477	5022	27623	2628	4277	6431	5275	5204	6166
Ornithine (4TMS)	7198	4607	8947	5120	8168	3932	4726	6370	7011	5756	6418	5766	6996	9947	6006	10894	12456	7477	25830	11078	7301	10184	19864	13780	16508	33343
Palmitic acid	7681	6916	6257	8495	8851	7162	8695	7621	7015	7869	7132	6641	8538	8721	6780	7706	8632	6050	8703	7482	7442	5556	8059	8318	8775	8105
Phenylalanine (2TMS)	43467	66408	50649	47674	45839	40188	45127	23280	31962	51677	45561	31661	39564	64477	46429	45106	36323	28891	89799	72418	60001	66812	66227	95571	68702	143862
Phosphoric acid (3TMS)	254137	109152	501501	147220	205409	175278	267954	445405	484348	267212	148458	226862	223723	433736	257015	631559	610586	362497	527732	437618	425097	536332	290384	430688	184848	735192
Proline (2TMS)	442171	829720	1308269	451372	419857	222634	540807	362313	666296	118110	80700	188557	173421	501794	199244	163726	86968	220011	1034723	540501	826431	830275	379691	1012184	516889	2514187
Putrescine (4TMS)	5328	3995	8430	9524	4868	4606	6310	2257	4113	8608	10532	11663	26659	10218	7139	8731	7594	9224	6675	14642	3410	5166	8093	5570	12970	9536
Pyroglutamic acid (2TMS)	522966	476487	630943	451745	492946	476108	521749	462030	610208	555750	464310	548693	536424	619020	520914	586244	586108	524796	648029	723278	574721	604260	609342	560886	559682	738758
Pyruvic acid (1MEOX) (1TMS)	34176	37177	36217	47546	65812	26214	34475	32546	40614	36378	30437	33512	27625	32405	49776	43951	44006	47441	50261	41318	42685	46829	40411	45634	77887	55775
Raffinose	632454	623786	552337	629405	642678	648004	649310	585955	704693	622949	509626	636863	560811	614110	677511	661303	638803	592068	630269	674233	690672	607507	617731	575681	630610	633488
Ribitol (5TMS)	16650	10701	8884	63141	14222	97562	59552	25728	9663	NA	NA	8942	11522	NA	8311	NA	NA	NA	9543	23374	NA	8712	NA	13219	20534	NA
Ribonic acid (5TMS)	1837	1557	3493	2407	1868	1613	2232	1769	2368	3653	1941	1834	1347	1808	2425	4214	2795	2911	1584	2330	1421	1494	1761	2199	1752	3351
Serine (3TMS)	179311	313596	292552	218940	173043	200191	167163	186208	245296	213777	172588	321569	350217	376815	338148	263066	226301	196921	658329	436548	264336	334108	245894	503559	348002	670715
Shikimic acid (4TMS)	1980	1819	3154	4504	2578	3435	3639	3513	3136	18604	7031	5980	9414	3707	9364	16086	4986	4956	6308	7386	1967	9117	6059	2697	10638	4075
Similar to cellobiose (1MEOX) (8TMS) MP	4511	3708	3440	5528	3919	NA	NA	5850	5010	2906	1515	1248	1442	1489	2521	NA	3708	3271	NA	NA	2467	1616	2264	2540	2160	6233
Similar to L-Glutamine	530	461	1088	720	539	417	546	454	642	1322	1113	1190	1357	960	677	825	908	854	2234	1626	615	898	1360	1570	979	1746
Similar to Methanolphosphate	104360	68705	195904	71019	91278	94727	111441	125750	115453	150813	82076	62846	78352	130100	130761	204507	125189	145482	130697	128341	101360	155290	61738	145237	76868	492557
Similar to Uric acid (4TMS)	719	991	778	1057	648	953	1339	829	978	1429	1247	1777	1728	1111	1265	1412	1251	1119	2369	2493	1030	1277	1149	1197	2331	1148
Similar to Uridine-5-diphosphoglucose disodium salt	615589	525344	571636	571413	703768	516410	488158	571802	533553	768353	626531	711514	776856	639778	602952	786074	533880	543456	791853	666045	483916	707121	694383	612770	813121	575771
Sinapic acid (cis)	29791	24003	26741	37826	35016	30173	29092	25593	25736	22517	20699	16455	15399	18020	15837	23093	21290	14882	29815	19833	24259	19368	23890	26789	16768	33466
Sinapic acid (trans)	9131	6546	4376	10882	9926	6456	6556	6892	5049	5364	7706	3756	3343	3777	3224	5119	3673	2918	6076	3196	5115	5482	7102	11070	4886	6687
Succinic acid (2TMS)	335355	149710	326054	567844	310792	322934	401917	249755	419151	818324	293877	266881	307617	318717	528096	570426	475866	444307	228868	235467	289579	469820	416317	255147	239457	301442
Sucrose (8TMS)	39249	43504	41274	41731	38967	42472	42392	39118	45386	39067	36055	38814	38145	39495	42875	38526	41454	40169	39618	42897	40856	40648	40991	37091	39201	41652
Tetracosanoic acid (1TMS)	3230	3065	3195	3812	3565	3430	3497	3353	3087	3380	3136	3075	3075	2898	2716	3459	3869	3264	3160	2338	3543	3058	3496	3515	3264	4121
Tetradecanoic acid (1TMS)	291	429	261	271	459	295	469	341	265	320	217	236	315	336	233	289	268	225	334	220	216	228	290	321	250	273
Threonic acid (4TMS)	3612	2413	7212	5409	3130	4365	5205	3015	4811	10483	4664	5726	6436	6344	7216	11245	8611	8055	7108	10162	3547	5044	5733	5568	4598	13147
Threonine (3TMS)	108424	137844	129731	121990	111345	85317	75605	84061	118969	96988	120889	148269	176086	150659	103979	94869	110916	105548	344125	190199	142636	188054	169348	206754	132993	308380
Trehalose, alpha,alpha'-, D- (8TMS)	149934	126647	117443	144837	178947	114611	111421	135228	127134	164978	75020	69615	68048	68376	136997	128035	153527	159649	119125	102087	143533	87540	114404	133554	103749	156378
Tryptophan (3TMS)	50719	43557	168019	75411	29148	61580	138858	35966	30205	32288	20964	19231	26901	25314	53496	46979	120335	84888	49668	19120	38319	59771	48668	38581	41597	337941
Tyrosine (3TMS)	27748	26729	28077	24071	24947	25946	31853	19256	17216	25554	25701	25946	21556	34453	27368	31315	27534	27185	25677	43367	24519	32233	29911	28954	37095	43052
Unknown (sugar) 20	203102	183060	203038	249136	216915	206817	224109	192451	242258	215606	124687	153026	150128	168634	247718	240146	229875	233327	157257	196257	157210	129480	164001	166071	184698	215653
Uracil (2TMS)	2127	1568	1933	2294	2177	1943	1929	1951	1661	2920	2491	1990	2605	NA	1636	2728	1795	1683	2406	2036	1756	2327	2318	2802	2203	2665
Valine (2TMS)	91387	135593	125889	114606	86911	92125	126751	67859	85045	90398	69049	106374	84315	125763	103071	105434	119086	105116	93579	140895	113640	134236	121912	148647	136642	401810

## Sheet: Flower
Metabolite	Col-0_1	Col-0_10	Col-0_2	Col-0_3	Col-0_4	Col-0_5	Col-0_6	Col-0_7	Col-0_8	Col-0_9	KO1-1	KO1-2	KO1-3	KO1-4	KO1-5	KO1-6	KO1-7	KO1-8	KO1-9	KO1-10	KO2-1	KO2-2	KO2-3	KO2-4	KO2-5	KO2-6	KO2-7	KO2-8	KO2-9	KO2-10
1,6-Anhydro-beta-D-glucose (3TMS)	50068	58978	46234	78181	54294	79806	54565	72552	68171	109476	95505	49417	64092	20105	63042	64816	68854	43509	47219	59973	48100	38392	41544	77841	53733	51780	78152	67613	60498	52314
2-Oxoglutaric acid	61183	132349	67539	118445	90376	90940	93026	136924	84526	112571	150130	91538	106678	19587	116589	162955	100491	67356	90844	83676	103422	47694	94726	148808	109179	123235	163553	130605	119499	69326
4-Aminobutyric acid (3TMS)	55741	208182	266916	193294	153587	158022	114623	175539	97578	132527	500092	327698	490483	115805	336251	536694	292255	330388	414302	357643	274060	165137	308795	395946	287051	338478	437334	464143	297322	227159
4-hydroxy-benzoic acid (2TMS)	5187	12157	11203	12071	10828	11261	8801	13309	6342	11098	7182	7008	6916	4214	7648	11678	6907	5605	7973	8292	8297	5536	7878	8387	6608	9634	9360	11469	8508	7301
Adenine (2TMS)	14218	39692	25938	36162	32804	40500	26936	45621	16823	43575	25214	21986	28602	8262	23320	34874	21390	13668	20672	20664	16900	13143	18450	31498	25627	28285	50701	39948	21703	17490
Adenosine-5-monophosphate (5TMS) BP	10735	30311	20481	24503	16360	13808	16268	17534	11422	20082	30170	22239	30910	5499	26124	38140	21361	16956	19777	18357	25826	13409	20803	28454	18657	29663	30038	32443	26962	17282
Alanine (2TMS)	890267	1785970	1412405	1486089	1338723	1637300	1305809	1713151	966730	2035667	733068	573454	796682	271665	791552	1045792	386928	426566	516441	434808	734121	380656	818331	620793	613886	887413	1136959	1081258	750139	554321
Alanine (3TMS)	854	7151	10073	9896	3565	2287	1580	4661	1397	1805	1783	2930	3951	660	8981	10796	1586	1784	1520	2104	6293	1389	4506	1601	1139	7347	2534	3379	9580	2585
Altrose (1MEOX) (5TMS) MP	454778	322971	362791	367819	355700	398921	419078	322919	470466	NA	508170	362362	388345	346210	385238	389095	371206	365602	378327	440114	356820	370871	333774	509719	422087	366727	472217	448681	364743	393801
Arabinose (1MEOX) (4TMS) MP	343492	570627	486929	655475	531292	562512	553986	691936	579595	689036	453733	260809	253838	81321	334364	444872	176073	177075	323286	266036	383810	163535	318074	450418	292382	436044	532960	475513	346876	202510
Arabitol (5TMS)	14248	NA	19825	27215	NA	29718	24127	34774	25667	35109	18970	9382	12886	3697	15963	NA	NA	NA	12120	NA	12880	NA	13086	20730	13454	22106	27243	20593	13526	NA
Ascorbic acid (4TMS)	20245	22949	36679	5982	8651	15265	8405	10676	2893	9144	2624	2983	3388	89377	2121	3538	3689	48967	2918	3441	2588	2495	2952	5827	6458	22211	10484	8925	2709	4528
Asparagine (3TMS)	263466	385085	594325	520539	408275	386608	353028	304577	275910	675120	518441	411836	1116714	455718	570734	897583	439435	467583	490753	444249	478640	314015	460900	416336	367298	528760	712063	566136	547327	471952
Asparagine (4TMS) MP	1326	5515	9228	6232	3672	3596	2272	4119	1450	3247	4330	9458	30917	6013	21731	37448	6283	7301	6997	7395	NA	3589	11611	3290	2391	13053	6603	7309	19164	7267
Aspartic acid (3TMS)	779472	991776	883763	962457	934882	1069766	920392	928645	876143	1461865	802139	691557	1150969	472978	805562	862781	661065	522050	625341	783858	631228	594098	754814	966864	930178	817965	1057669	931920	762246	770973
Benzoic acid (2TMS)	6357	20826	16560	15107	15593	15100	13823	24052	10349	13819	7113	5359	6238	2218	7092	9536	4875	4080	5951	4319	13706	3556	6840	7636	6911	8812	10853	10259	7910	4913
beta-alanine (3TMS)	11929	62808	74465	78553	38506	38766	35867	51259	25128	21537	2957149	1728947	2419729	1351923	1765591	1983968	1920902	1839306	1891475	2103608	1785509	1629756	1688570	2501007	2154935	1734654	2454247	2058532	1777846	1747444
Butanoic acid, 2-amino- (2TMS)	8847	22714	18350	18532	16361	18249	15567	22876	11738	21041	5943	4046	7209	1990	6903	9578	3203	3407	5118	3549	6778	3189	7875	6143	5459	8853	10775	10046	6738	5071
Citramalic acid (3TMS)	3258	6057	4187	5787	4948	7455	6289	7883	5182	7151	1848	1045	2054	465	1423	2106	1331	920	1420	1276	1699	1014	1658	2201	1808	2294	3493	2229	1656	1332
Citric acid (4TMS)	1143475	NA	NA	NA	NA	1032520	189675	145132	1017244	427863	1273689	849246	929097	NA	760135	166464	927524	891957	893303	1030339	811762	820890	761770	1337734	1059660	111828	1219581	1129312	825411	867256
Citrulline or Arginine	20264	43713	43650	52211	39513	35450	38753	50116	31478	51575	34792	21898	19507	8476	32856	44596	18952	20866	27552	27103	22840	15313	25193	35435	21355	42027	40193	39808	30570	21194
Cysteine (3TMS)	46277	112065	138856	79368	101411	114883	84048	97459	44355	118459	68318	83813	339486	130486	100237	204973	95060	96567	108622	66723	90704	56109	114195	66428	78890	93637	158039	110684	95671	87840
Dehydroascorbic acid	43483	39206	32556	27600	39125	72860	53983	37894	36719	72111	NA	13788	7002	3773	NA	NA	6100	NA	NA	10743	5911	15597	11938	16760	14850	NA	26092	21709	NA	12466
Dehydroascorbic acid dimer (2MEOX) MP	757519	499776	611599	618687	532496	684211	684554	520338	666554	987704	636830	392857	477603	590341	549041	465017	558561	882270	438629	535530	541172	507383	449272	707498	547488	660778	699242	682232	516676	561252
Eicosanoic acid methyl ester	17216	12755	11444	15963	15039	17384	18490	14953	12086	22565	17907	13821	14510	12713	14079	14038	17766	14343	14249	19897	15625	14955	12757	20478	14620	15806	18074	17780	14272	14907
Erythritol (4TMS)	8847	19135	13072	18667	15240	18393	16038	20791	13759	19912	12415	6073	7957	2489	7400	12813	4300	4857	7801	6421	7751	3663	8606	12097	8555	12776	19433	14321	8794	5424
Fructose (1MEOX) (5TMS) BP	1220216	867160	1027713	1047805	966509	1135222	1228164	900550	1412800	2153401	1348274	683700	615936	NA	904526	924309	607204	591033	831567	1007084	798243	642195	684625	1371433	844451	875317	1206191	1141956	781573	797795
Fructose (1MEOX) (5TMS) MP	1387493	888641	NA	NA	NA	1327889	NA	948092	1422245	2142778	1587696	840199	847513	NA	1080966	1113519	760448	720525	1036029	1206369	955265	757382	852933	1586473	1005336	1030710	1459297	1392581	974626	962013
Fructose-6-phosphate (1MEOX) (6TMS) MP	16890	3619	12722	8380	4494	3306	6499	2733	11964	12339	26325	8374	5368	9610	24766	15091	22938	23088	10883	22407	28751	14736	19629	13220	8053	8751	5155	8722	13357	12233
Fucose (1MEOX) (4TMS) MP	118944	212579	150161	269455	177260	159857	179956	241707	178183	230318	227597	143253	156455	37899	168661	260751	120129	110317	173587	158780	139362	77833	127718	219514	121308	213107	211517	195911	164859	120498
Galactinol (9TMS)	78934	155864	62207	194594	137361	161503	142971	156613	81950	87968	44080	45573	53959	8705	51481	51689	62660	22949	33612	41447	62830	40294	59829	78396	41821	79170	88410	103888	78462	54284
Galactose, 3,6-anhydro- (1MEOX) (3TMS)	41311	92869	73763	77350	65447	80092	68173	95437	58216	87100	61765	44230	52120	13113	50840	76775	36008	30836	52118	40050	58319	24570	60463	74891	54773	67830	89165	84344	62191	40509
Galacturonic acid (1MEOX) (5TMS) MP	6485	NA	11192	11303	9283	12121	9524	11599	8314	17272	8361	5194	4796	1592	6076	9273	5279	3553	5736	5355	5934	3241	5725	10711	7064	7430	12903	12974	6021	4576
Gluconic acid (6TMS)	109777	87490	100952	112840	100000	176543	111073	103959	116116	308632	184694	97061	91762	40192	109196	122850	119822	66294	104295	123436	83921	69679	80808	216482	123231	108085	224772	198684	99243	101560
Glucose (1MEOX) (5TMS) BP	973201	NA	NA	NA	NA	876888	NA	NA	1115176	1528559	1210027	583991	639851	NA	747543	755679	637981	548802	708611	714970	615990	588426	553718	1124527	806631	NA	1104608	1002493	663311	726377
Glucose-6-phosphate (1MEOX) (6TMS) MP	49536	10915	43440	24781	14571	8040	18049	6014	34429	30809	69092	25845	17020	31909	73017	41952	63971	74552	35137	71348	85642	52648	49611	36149	22380	28318	12169	28534	39441	37288
Glucuronic acid (1MEOX) (5TMS) BP	10101	NA	NA	10035	11400	NA	13184	NA	11378	NA	11114	8617	8103	4350	6869	9237	8378	4359	8605	7561	5271	6122	7804	17216	13661	6433	16906	16438	7456	7629
Glutamic acid (3TMS)	933315	951721	923893	954179	897878	1030824	982279	931617	1003410	1414658	1054210	753746	1039764	460551	811192	986298	776879	673223	726144	903422	790936	671016	819796	1042325	907967	885296	1089636	970796	907352	836321
Glutamine (3TMS)	795449	525381	766071	901609	704567	643981	886045	483909	602269	1238247	1573536	1029397	NA	1215962	1215620	1456830	1121743	1204564	1210590	1380890	898288	964862	915712	1204435	1040662	1139373	1359138	1295128	1022436	1165831
Glutamine [-H2O] (3TMS) MP	11187	54198	41438	42212	32763	38956	36930	38216	12441	36089	55358	81496	155552	43123	104964	245692	62077	72148	80237	68499	48954	27470	71152	38011	39526	91607	72879	68318	97272	51095
Glutaric acid (2TMS)	1586	3339	2269	3226	2667	2941	2611	3894	2067	3127	2339	1265	1750	441	1465	2527	1189	1197	1966	1383	1742	818	1868	2018	1575	1795	3111	2573	1540	1055
Glyceric acid (3TMS)	173749	447768	324713	414843	369697	393254	282806	434463	239618	368802	171045	140342	229654	38460	184432	305689	110408	69405	128300	87015	196357	88093	214808	241657	199900	246822	326199	274578	285659	159527
Glyceric acid-3-phosphate (4TMS)	5025	1110	5193	1313	1153	1036	1483	254	2080	2779	5672	2376	2246	6323	4678	3547	3872	9234	3506	5383	6088	5952	3757	4072	3617	2553	562	3424	3660	4768
Glycerol (3TMS)	101021	541309	287237	492249	451110	427872	442063	548198	204618	474178	137921	149723	245862	23822	151519	214738	109434	60841	130219	97383	169905	64744	156095	292429	259983	249674	338748	348679	207347	134940
Glycerol-3-phosphate (4TMS)	29851	37202	61090	42203	34689	42825	36717	39911	36674	49374	32690	27003	28587	18477	34730	33705	28856	29064	23998	34163	43371	29950	32379	39367	35419	32125	40513	43761	35712	29167
Glycine (2TMS)	237295	53289	48949	63536	152371	364327	392386	153788	268439	966100	93655	14559	13016	10928	37078	36689	9715	9234	22761	17090	26670	16268	10396	70161	191964	43180	204704	23044	14874	9456
Glycine (3TMS)	252987	974240	921425	852551	823963	734515	605852	832809	321842	338358	1487381	875139	687184	389789	933775	1415469	409964	773701	1190500	770477	860295	318135	759846	755569	614447	945471	1210780	895831	697715	528272
Hexacosanoic acid (1TMS)	4036	9992	5068	7099	6615	7312	8480	8711	5485	7523	3709	3805	4861	1055	3071	3681	4850	1751	3595	2830	4479	1913	3051	4797	4945	4627	6088	6353	4323	2318
Histidine (3TMS)	116687	180124	333402	181574	176826	234397	176809	226460	127800	328537	185340	116599	161800	74956	142999	299687	289007	175757	217178	164843	200278	84018	168471	209550	134783	159825	308047	250393	117699	108034
Histidine (4TMS)	67	207	452	316	132	119	96	242	141	124	244	441	302	139	895	1311	499	372	329	459	632	141	475	223	98	589	296	332	573	238
Homoserine (3TMS)	2031	7722	6421	5899	5497	6884	8630	7311	2629	5793	14815	9900	15001	3819	10019	17315	8525	9453	10293	8532	9147	4188	9952	9875	11347	10010	10965	9780	10923	7046
Hydroxyproline (3TMS)	36392	119167	221012	101392	72890	87238	89518	93971	66843	137321	26052	15488	28383	7933	21821	32424	10912	10597	16431	15718	69435	13341	28105	35922	26525	32703	46968	48125	30351	17051
Indole-3-acetonitrile (1TMS)	108807	302498	279437	372612	307443	244073	205516	257979	148647	549421	340280	318260	490683	115847	397661	495884	268274	220036	309080	235324	260878	189505	303927	453442	301233	416117	600365	537335	321344	280086
Isoleucine (2TMS)	81193	165935	161218	162920	137375	163922	100890	194203	132726	235038	130076	91546	104227	30154	97498	167535	51865	66343	110914	79549	79123	36804	110570	115479	100865	108943	187423	164187	71704	51217
Isomaltose (1MEOX) (8TMS) MP	127	204	NA	269	191	190	317	158	165	262	384	71	124	NA	147	NA	99	NA	243	83	220	230	120	232	182	209	416	307	194	148
Isopropyl-beta-D-thiogalactoside (4TMS)	947354	807620	986212	1093233	977158	951335	839347	843651	765787	1529090	1372643	818178	1059279	545046	959512	1003232	1102826	734219	940154	958798	828924	778657	730088	1384501	972663	841746	1551981	1436414	767214	917371
Lactic acid (2TMS)	437	458	603	735	563	578	733	481	395	561	362	480	526	278	314	502	364	355	327	306	545	401	400	412	364	256	501	418	364	408
Leucine (2TMS)	100626	249195	201244	221618	193260	244297	157931	260925	165743	303194	205346	145175	188810	47438	167444	264995	82235	100955	158008	127233	123942	64621	162387	183719	179678	187617	303280	281518	127974	90973
Maleic acid (2TMS)	2753572	2470226	2167225	2577636	2302973	3198962	2855938	2601615	3175726	4541808	3060420	1954314	2911638	1326155	2314574	2626797	1594868	1416867	1969738	1962069	1911685	1701005	2107092	2671584	2931088	2262280	3490175	2794655	2183800	2016950
Malic acid (3TMS)	798904	NA	NA	NA	613208	NA	NA	590315	NA	1083628	NA	623757	NA	432869	650589	NA	627831	601464	NA	731722	NA	619415	608761	860180	804676	608230	865828	NA	592347	687686
Malonic acid (2TMS)	467275	1012937	500171	855779	632348	716368	648673	940105	651990	806837	633251	363380	618726	137332	576056	618424	299986	290067	314904	303861	511826	288548	589897	559480	505010	675143	761308	638480	622377	401770
Maltose (1MEOX) (8TMS) BP	66569	107228	68275	116461	98317	80538	108925	109058	80907	128253	91684	53681	58986	25237	71736	83916	66372	42659	64070	64561	67242	40571	62488	99434	51099	102133	111307	105672	63167	50549
Maltose (1MEOX) (8TMS) MP	40819	83147	32670	64819	49225	NA	74845	89389	64387	111920	41896	21222	21766	8872	33673	39875	41043	14413	27171	29353	44799	18609	23531	54213	19115	51010	71425	39871	21825	19432
Mannose (major)	70108	NA	NA	NA	NA	88048	NA	NA	NA	NA	110989	77491	80251	17025	NA	NA	65689	48493	84887	79764	71881	45156	68336	128011	76862	NA	NA	128158	91852	70744
Melibiose (1MEOX) (8TMS) BP	278	754	510	623	482	386	NA	NA	381	639	413	304	NA	84	280	419	240	NA	NA	NA	210	NA	315	441	333	559	519	NA	325	300
Methionine (2TMS)	27650	60171	42550	47460	39187	51191	38757	60622	37481	59791	37559	27123	45826	15211	35510	56258	25171	22176	30916	31870	28024	18114	37360	41627	32784	40148	53125	48398	34002	22350
myo-Inositol (6TMS)	762561	NA	NA	NA	NA	834646	672217	NA	664030	1424523	642656	295270	316865	158795	345880	342971	496135	266987	319633	476805	368063	336712	281332	830727	479836	350685	844621	714629	347199	398155
Nicotinic acid (1TMS)	25475	61808	47465	50553	48408	52766	40867	74259	36128	56537	27149	18947	19729	7160	25591	33968	10902	10306	21475	13608	25509	11075	28570	31007	27833	34654	54247	38532	27846	17444
O-acetyl-serine (2TMS)	14378	39114	22596	36135	29952	30652	32462	36876	18823	31699	33303	21334	28387	7961	21867	NA	NA	NA	NA	17061	20150	13527	27771	29489	24326	28458	34245	28534	30744	21233
Octacosanoic acid (1TMS)	2287	2717	3277	6577	2936	1148	2256	2378	3349	1928	8686	5695	8111	875	4829	7993	6452	3972	4812	2854	5093	2726	4344	4474	1834	4426	3593	2761	6601	5852
Ornithine (3TMS)	8219	15330	17009	12781	11403	16512	12201	14192	10298	25497	16072	13935	21465	9628	13086	27327	11706	15984	17884	18125	15889	7782	17444	17084	14499	14871	19805	19985	13192	9922
Palmitic acid	110599	103300	126383	124798	108664	155343	128755	124492	122151	123490	97255	112530	108012	110293	133614	113087	113096	133600	112809	142536	158204	131912	107199	147618	149818	119069	114161	136733	111096	109040
Phenylalanine (2TMS)	64997	99169	107570	119210	87937	115701	84140	101792	92888	175458	122690	53851	58246	30806	66637	88703	49196	41912	70462	79977	81006	43203	66941	125554	82723	77902	124323	112651	73557	55649
Proline (2TMS)	2239200	2348961	NA	2295095	2238121	2617555	2471330	2287718	3013207	3668202	1594511	792263	1771828	520897	1350365	1817373	688098	719730	854333	813159	2222924	994731	1977440	1893827	2087070	1894471	2385599	2051594	1948924	1239839
Putrescine (4TMS)	55173	182384	145962	199351	131650	153093	103709	154745	73158	78791	246297	183227	289375	78947	220566	359497	193780	165961	203600	220785	167287	123391	151431	215745	166397	217620	265354	225865	218118	185996
Pyruvic acid (1MEOX) (1TMS)	36367	87113	49403	78412	61469	59800	60545	79234	45597	63766	34423	26659	37801	10204	37227	44709	22269	18745	22513	22427	39173	19848	36620	38418	32928	51856	49372	50016	42779	27431
Raffinose	31214	60884	34522	56595	49427	59389	75294	64676	48488	63073	8893	NA	4673	1508	5144	6243	NA	NA	7640	NA	12238	4129	8679	12984	12108	10152	20783	15765	12270	6618
Ribonic acid (5TMS)	16671	45123	47016	39449	27492	37145	29324	44944	24641	45362	30489	20078	25118	6610	25262	40209	17028	16330	23447	22735	25407	12433	21052	31568	23334	29352	36219	33131	25923	17934
Serine (3TMS)	679132	1049636	994672	1110735	1065534	1277025	1078904	1110320	868120	1416464	1229025	845031	1081268	451675	925006	1312460	688611	751201	1033175	832914	860172	577544	926948	1094133	1091461	973886	1552761	1185278	837746	657904
Shikimic acid (4TMS)	10107	8773	7733	9423	8665	12872	12141	9843	11487	18180	10980	5923	6790	3067	6471	7255	6309	5034	6331	7163	7428	5518	6095	11227	9664	6407	11979	10302	6917	6635
Similar to L-Glutamine	2921	10010	6547	7918	7037	7912	7983	9418	2465	6539	9083	11749	20727	9866	13313	24969	12125	14063	12923	12324	7412	6512	10887	5875	7366	12727	11235	9654	11833	10326
Similar to Methanolphosphate	148337	503962	455644	385583	346782	430524	281768	443014	240848	398064	395469	263014	406168	68076	350691	580204	165808	163252	320362	223176	313343	131602	384257	337893	357640	481925	507935	583721	347506	230911
Similar to Uric acid (4TMS)	1306	5207	12843	1160	1231	3468	4649	3038	3405	11497	2093	1492	1406	561	2098	3013	1094	1141	1545	2092	10470	906	8784	15186	6422	7320	6943	16409	6231	1186
Similar to Uridine-5-diphosphoglucose disodium salt	617520	628936	680958	945218	645361	824384	592825	765313	806577	700428	1086562	724659	781355	379773	832280	902097	799137	666770	680683	988736	685345	621893	621532	933308	618984	761078	846895	884959	843967	785539
Sinapic acid (cis)	34787	72123	51029	63244	65161	69370	69535	72710	37194	95041	28542	54098	43853	15012	36429	42495	64122	24681	35173	46577	50387	38031	43382	60578	63029	50655	60793	70867	54069	42883
Sinapic acid (trans)	1618	1618	1825	2160	2623	2284	2275	2027	1153	1933	NA	1935	1544	1285	1180	1323	2716	1360	1630	2383	1682	1726	1263	1671	2927	2821	1292	2147	1599	2298
Spermidine (5TMS)	11568	38238	25694	39480	33454	33010	24115	40852	17365	23130	36923	39878	45733	10461	35532	50180	45111	27651	34918	31956	22795	21473	33205	44827	28400	42712	57278	50073	37273	27736
Succinic acid (2TMS)	2869923	2984515	2672651	3073900	2913208	3564367	3292826	3045386	3318703	4623758	3157069	2113561	3040068	1085253	2624298	2858056	1652700	1525081	2160899	1917870	2185868	1636399	2598273	2727361	3061118	2827633	3490263	3008470	2510252	2164739
Sucrose (8TMS)	450886	334762	NA	NA	NA	NA	402574	NA	393519	517020	494842	367132	412290	344859	378769	378998	415456	364874	381226	406937	370400	373773	353958	484813	414124	377082	437125	NA	367791	392957
Tetracosanoic acid (1TMS)	NA	6398	2168	3119	3412	4360	3349	5316	1908	3426	2021	2334	2808	NA	1765	2840	NA	1102	1839	1718	1925	1223	2158	2780	3006	2889	4228	3099	1930	1821
Threonic acid (4TMS)	725838	633813	677690	655944	653644	778590	809030	673954	1004384	1141057	824096	501287	566485	NA	575337	617068	414420	434987	614679	512041	534368	372977	623468	897418	742178	587816	843510	745097	558114	467531
Threonine (3TMS)	296474	507733	568478	521669	436266	541763	401678	519577	372804	655622	366726	270662	531554	148598	363541	558759	228337	225788	337211	252117	393523	177224	403486	345211	296894	422000	588216	448007	330738	249599
Trehalose, alpha,alpha'-, D- (8TMS)	66093	148079	70775	139909	145815	139148	185877	150510	80447	156545	91013	55186	72094	12729	65653	72014	79961	29203	52052	65122	73945	49356	62929	102411	95222	89176	137654	129923	74045	53268
Tryptophan (3TMS)	105896	142737	171631	179012	148058	157802	129195	204007	127646	286218	98695	64234	60761	41467	71413	141747	117947	81593	119649	104715	101447	45669	106433	167378	91621	128893	231422	189957	64348	55461
Tyramine (3TMS)	181426	261215	256316	325222	269409	368833	262689	277671	229416	270917	248893	116011	147864	62998	180851	252413	160014	99268	149858	218603	229075	127694	174640	385041	231990	277215	433617	409830	206459	184772
Tyrosine (3TMS)	46866	96241	114323	91939	84639	113212	85797	105678	59214	144359	75538	55894	60273	23785	72040	100392	65320	49751	70527	68988	64516	32242	55358	92328	58867	85273	132647	126368	57454	44408
Unknown (sugar) 20	32550	90268	76227	111691	79906	67459	61121	75899	47433	54639	73989	66259	93986	12171	79493	111968	70305	44608	57336	49030	66964	34655	47350	70873	51959	84759	104096	91382	82305	55600
Valine (2TMS)	237396	462619	383712	409314	351215	472784	321901	458154	347457	635690	232255	220299	286802	72830	261008	401698	125531	159208	202753	183382	210810	105936	259169	179827	NA	276397	293487	344033	210607	162208

## Sheet: Sencense Leaf
Metabolite	Col-1	Col-2	Col-3	Col-4	Col-5	Col-6	Col-7	Col-8	Col-9	KO1_1	KO1_2	KO1_3	KO1_4	KO1_5	KO1_6	KO1_8	KO1_9	KO2_1	KO2_10	KO2_2	KO2_3	KO2_4	KO2_5	KO2_6	KO2_8	KO2_9
1,6-Anhydro-beta-D-glucose (3TMS)	108612	76168	77935	51693	76297	78548	79563	67848	68430	82928	65916	77334	68877	89198	44693	78520	53144	87200	92880	97267	74750	104670	60657	76313	89921	95024
2-Oxoglutaric acid	15179	10687	17930	19730	21231	10901	10126	15826	21617	13939	22192	19815	14864	14652	27795	18443	34548	12506	18274	10963	14625	16306	14897	17275	13294	21210
4-Aminobutyric acid (3TMS)	35944	74942	77591	74539	64222	32766	143162	59382	10011	192090	103688	114469	85371	125664	64035	87026	245431	76510	130014	54480	40875	79448	91709	103095	60663	55962
4-hydroxy-benzoic acid (2TMS)	5266	7463	10319	11861	10431	4239	7724	12118	3915	9304	10692	14193	10690	14257	11450	10460	11632	5302	8738	6294	6922	9592	9938	8333	7654	10953
4-Hydroxycinnamic acid (2TMS)	NA	2864	3100	4192	3462	NA	3785	3325	2589	4229	NA	NA	NA	4961	NA	NA	NA	3712	NA	NA	NA	NA	2802	NA	NA	NA
Adenine (2TMS)	6496	3709	2754	4697	3010	3111	7881	3596	3524	10843	9882	6498	4036	14070	5794	7012	2389	8764	10758	2997	2592	4287	4706	3804	4034	3052
Alanine (2TMS)	208274	306688	294573	214404	227085	190037	244926	187273	199518	361735	236062	260263	258481	278500	145892	192730	272199	282229	364490	206710	151114	242128	193194	264242	199016	203855
Altrose (1MEOX) (5TMS) MP	953001	576436	556680	556935	636790	836679	858395	555756	646353	973289	695090	615088	592928	741351	863513	701486	843273	685921	764867	588966	596865	770708	647677	802366	620576	730499
Arabinose (1MEOX) (4TMS) MP	132426	125374	178139	253059	105974	104668	152067	98443	148569	193185	238329	231535	281783	270879	294056	172876	48002	112178	112888	168082	120140	187739	164719	106659	93960	111596
Ascorbic acid (4TMS)	28188	9569	16800	17801	19158	14778	16257	55993	22099	24938	22797	25093	12916	36537	32556	20021	10407	11209	38962	13705	16755	16991	9227	10484	9432	25097
Asparagine (3TMS)	208045	114177	35779	67186	23764	39931	90831	29060	68948	58047	60626	67580	62891	43375	21917	41723	42592	121815	216123	91271	40653	65043	39553	246093	103153	27033
Aspartic acid (3TMS)	160529	92220	84148	110211	76461	71430	123798	95826	97479	97581	154562	167080	112438	98883	86562	103997	292685	107789	217889	108501	69104	112713	79178	158179	70757	93518
Benzoic acid (2TMS)	6820	9036	12187	10026	13782	11724	8794	11404	5742	14101	12388	13837	11174	13830	9981	11024	6866	6923	11018	7426	9005	11537	12218	10894	8913	11732
beta-alanine (3TMS)	2089	5043	7863	7412	6266	1817	4710	4908	836	64410	117035	252734	119636	136452	63693	101121	381526	41302	60941	49642	46381	96888	93262	122173	48914	74479
Butanoic acid, 2-amino- (2TMS)	1610	3506	1837	2339	1317	1914	2725	1281	1955	2438	2127	2377	2129	2295	927	1400	816	2490	3020	1646	1316	2320	2280	2399	2657	1120
Citramalic acid (3TMS)	545	258	418	447	811	606	865	840	618	674	538	724	392	415	456	413	987	281	585	234	288	421	284	469	227	598
Citric acid (4TMS)	112612	28325	137492	142501	257476	77393	140140	271033	120380	147900	163097	95320	67475	159494	324750	149311	434481	58922	155994	33689	75298	70613	45882	82506	23772	164840
Citrulline (3TMS)	880	564	554	716	405	351	674	531	462	756	582	505	557	848	990	621	624	774	863	636	688	695	505	469	409	405
Citrulline or Arginine	7748	31053	7585	8867	6564	4362	5941	6244	6240	7482	8714	7452	7374	10530	7026	7027	5139	6487	25038	12599	4962	8198	7760	11066	11962	6797
Cysteine (3TMS)	107308	64367	21481	31463	14072	20019	53088	18824	37418	31557	36019	23095	37247	25781	11694	21977	10376	69858	113431	53713	26557	37650	23908	144394	56986	14933
Cysteinyl-glycine (3TMS)	218	128	235	406	92	52	56	69	312	93	179	138	70	99	358	118	291	142	250	163	202	144	67	65	62	73
Dehydroascorbic acid dimer (2MEOX) MP	272652	32553	174730	227560	368512	98689	77640	529772	259062	189549	270739	333640	143389	395175	514542	241313	353130	63741	451719	120516	151526	177733	70287	58946	71171	341414
Docosanoic acid (1TMS)	7783	5800	6897	8292	6340	5433	7247	8120	NA	6734	7183	6350	6270	8195	NA	7309	28509	5403	NA	5241	5613	7334	6595	5997	6681	6391
Eicosanoic acid methyl ester	134471	97143	106345	107555	89653	121998	88721	99316	111085	113881	119730	108065	95228	102142	88207	112177	93302	99508	112141	99627	99001	116274	99877	111248	122308	112400
Erythritol (4TMS)	142490	173683	144385	169388	15435	70154	238510	229847	190884	91053	123765	48889	164393	252940	78192	65672	1201	59653	196884	9929	19859	19333	84022	18005	58264	10532
Fructose (1MEOX) (5TMS) BP	750875	331192	346610	325539	397757	619457	738137	270291	378970	774784	433546	362260	356280	582455	681832	531665	253738	452835	571387	274546	325197	492741	473252	448798	332154	478824
Fructose (1MEOX) (5TMS) MP	874562	418054	442919	435256	519436	725676	857334	370466	466745	872966	533055	462185	462114	691115	763723	649957	293651	554883	685525	371085	430094	613811	557981	575919	447531	594091
Fucose (1MEOX) (4TMS) MP	87533	70185	91986	91111	60635	61855	78072	65148	77651	96676	84338	91937	91469	111638	112115	83253	59779	72709	72882	71007	60887	93320	82471	68784	65770	68356
Fumaric acid (2TMS)	373135	378342	294369	454535	534262	390792	435966	345966	312768	509638	741830	1292124	607680	324229	425367	373328	1431687	215910	686350	221655	250609	370658	309512	542909	214536	601971
Galactinol (9TMS)	679462	233700	700656	546870	640346	472695	494412	737893	231893	657337	676394	447136	472549	721571	703449	759502	780948	389176	652374	432225	605640	601672	606970	356275	399569	659246
Gluconic acid (6TMS)	43040	13923	25123	31453	24350	27876	58972	32052	23468	72335	50374	27261	23522	47862	76736	43781	25451	31863	75301	15636	14077	24361	20027	16588	13818	21490
Glucose (1MEOX) (5TMS) BP	314610	143562	128636	117911	189669	271233	294237	141925	137497	396086	184749	161288	147655	280223	380501	226144	316881	181631	238600	127422	154163	233088	221160	249453	147434	227689
Glucose-6-phosphate (1MEOX) (6TMS) MP	815	610	814	1458	1076	570	761	722	656	637	1118	1110	1078	1049	1604	1502	7340	947	1354	853	474	775	786	816	688	921
Glucuronic acid (1MEOX) (5TMS) BP	2532	1030	2126	2476	1711	1330	2386	2394	1529	2951	2494	1655	1649	3031	3804	2678	2335	1322	2931	1152	1138	1759	1223	1146	1077	1468
Glutamine (3TMS)	508429	481002	201339	380607	131270	203207	353237	191145	220282	298193	249003	321038	249634	256105	203384	189705	738254	431227	641415	196079	118740	212268	241175	491726	362410	129708
Glutamine [-H2O] (3TMS) MP	14228	24595	10345	14946	5413	6299	12115	9868	6172	10905	10753	9916	12300	13489	4965	7020	15368	16522	22245	8904	5799	9878	12336	24945	19544	5159
Glutaric acid (2TMS)	748	573	473	474	388	816	1245	548	481	981	775	656	607	733	822	513	297	522	942	303	308	465	503	632	468	273
Glyceric acid (3TMS)	36469	34134	29261	26553	40811	26310	49139	42275	32833	48799	42639	41769	29465	40472	35415	36065	43309	30549	49531	23962	33764	38727	30468	32399	32555	38331
Glycerol (3TMS)	766216	445093	278008	263165	277335	365970	683396	577859	314629	531353	522040	353426	347859	857519	382277	365315	164879	378491	600663	242239	244798	383352	337093	225523	415321	242022
Glycerol-3-phosphate (4TMS)	5197	8544	7875	11297	7721	3525	5737	6068	4238	6120	9791	10347	8771	9896	11662	10776	17346	7670	11786	8154	6977	11119	7466	7378	8710	6684
Glycine (2TMS)	95498	74479	12178	13413	1876	49716	147206	1749	136900	85395	26129	NA	6764	5097	3462	10389	1678	169839	109255	84259	17635	31454	5298	40538	92844	2016
Glycine (3TMS)	40783	228907	131652	82523	165971	33481	160445	90383	25335	175742	119454	140928	186439	181835	57495	144458	75436	177165	157740	229254	154596	228994	187225	227085	355443	176716
Hexacosanoic acid (1TMS)	243	279	359	480	362	189	320	322	114	331	367	373	406	578	525	392	258	320	286	244	223	458	438	352	309	310
Histidine (3TMS)	20565	30560	7576	17621	5482	9167	15924	3373	16581	14609	16728	8514	12347	13347	12770	10473	13987	20930	29056	15551	7604	13006	10676	15179	19304	3592
Homoserine (3TMS)	NA	1282	1198	NA	2139	1527	693	NA	1099	1702	1065	NA	NA	NA	41451	NA	NA	NA	3103	NA	NA	1374	NA	NA	824	1847
Hydroxyproline (3TMS)	8234	9502	7262	8416	4462	5014	8375	4816	7495	10298	7569	10066	9330	11162	7678	5357	1655	5390	6715	3859	2813	4705	7805	5872	4926	3092
Indole-3-acetonitrile (1TMS)	45210	13385	13274	14758	12730	19888	26548	23106	16560	60686	51859	29687	22728	23350	20698	33764	28125	17789	72477	25648	21231	34307	20264	20773	21427	22375
Isoleucine (2TMS)	137759	135915	68342	75700	60668	99548	170066	34278	63011	167561	84879	102697	104802	148347	67511	76401	32728	151452	121192	61308	55797	92332	101940	94335	104034	37160
Isomaltose (1MEOX) (8TMS) MP	864	437	581	569	337	532	649	527	473	576	504	522	487	714	388	534	59	488	585	478	455	640	382	530	479	505
Isopropyl-beta-D-thiogalactoside (4TMS)	85674	41305	57291	64939	61626	47939	52094	59282	51375	69739	83515	68871	48153	77253	82562	74032	256979	58078	96994	53360	52825	68674	39033	44987	48031	61619
Itaconic acid (2TMS)	200	125	211	231	286	395	230	173	209	227	210	275	212	174	168	197	213	151	224	159	186	212	112	161	117	140
Leucine (2TMS)	155334	121597	87539	92429	83389	123304	223276	41648	75220	216383	102002	125657	109725	182321	93793	94586	29920	151362	155614	57276	56171	98914	120057	113083	92876	47360
Malic acid (3TMS)	74864	39097	70857	96245	160756	68627	112944	101394	93915	123750	122631	107028	70692	73189	221984	85880	502937	44817	91529	39835	54325	67634	50990	74291	30436	112004
Malonic acid (2TMS)	44850	15001	17170	45178	20352	23006	44325	24122	32123	32168	30375	19723	21818	42094	72450	29834	83853	20909	36758	9441	12177	16395	14242	15188	15128	10001
Maltose (1MEOX) (8TMS) BP	55467	27127	41576	48236	41255	40284	39657	38667	38227	55725	37632	42718	36568	53385	56187	44083	22967	35623	47174	27852	31728	53173	34857	36325	28035	37682
Maltose (1MEOX) (8TMS) MP	15545	7519	11092	18531	13473	14366	12960	17792	7416	30534	13701	12239	12415	16981	40078	16201	14372	10928	17897	9714	8789	21294	14317	13866	9252	16022
Mannose (major)	296211	228978	253497	208711	98378	130433	274841	184299	202481	150107	171523	117580	151080	214272	182603	131806	21619	128855	198777	69215	83769	121017	207431	107533	103506	91770
Melibiose (1MEOX) (8TMS) BP	1458	334	924	534	1055	1158	733	1372	1135	2007	1675	714	926	2145	2999	2168	1435	598	1377	1035	1585	1590	1090	404	708	1278
Methionine (2TMS)	23078	22185	15634	16887	9691	14441	27505	7088	14075	22911	14248	15386	16001	19588	13450	11320	7354	17060	22905	10411	9154	15196	13366	14103	11361	6997
myo-Inositol (6TMS)	459446	245011	276591	309236	260421	305956	345862	266089	275734	385020	381195	282539	255057	336320	312116	317598	262391	344483	395446	302789	247637	391418	254523	299339	294998	315175
Nicotinic acid (1TMS)	5948	6530	5531	8190	4104	4969	6204	5137	5856	7036	9752	12059	7766	9731	7615	5411	4703	5473	9776	4295	3090	5755	4974	4841	5198	4184
Nonanoic acid (1TMS)	108493	91271	92995	93082	89649	100269	103628	84070	98424	99303	93201	117177	86838	98026	82818	91917	96835	87679	98813	96444	86183	100507	76308	104616	99456	79425
Octadecanoic acid (1TMS)	38213	31719	42344	38649	31348	33226	28148	36243	37463	31635	40501	40474	36964	36625	41549	35473	47461	32249	40380	31991	30557	32779	36943	33401	32107	33061
Ornithine (3TMS)	37490	81447	9241	14156	5351	11568	21870	5677	27041	12818	12210	9767	8843	9974	6265	7181	16001	19516	72161	28416	5179	9509	8929	17711	19476	4602
Ornithine (4TMS)	21433	114470	41226	30227	36860	17076	31336	18371	9756	64571	33189	32755	60239	50821	22976	29861	8242	43579	50354	45602	22559	41812	40555	45191	58439	28071
Palmitic acid	6901	6331	7344	7311	6108	6092	5405	6713	5818	6537	8963	6526	6157	6987	6372	6855	7063	6071	8223	6183	5554	7241	6705	6804	6230	6754
Phenylalanine (2TMS)	143701	198312	73545	85530	61547	109741	186491	37253	74599	188996	114455	119530	119693	186112	75746	87097	46323	187983	153786	82400	70309	107291	135248	124014	189212	53712
Phosphoric acid (3TMS)	13770	19638	19906	27260	24707	12000	14954	16183	15622	14001	21653	25775	24138	22793	26878	22562	248783	15487	20427	17938	20211	22966	18650	25396	22131	18068
Proline (2TMS)	287011	279986	148734	177292	102417	125932	342905	124864	144644	200403	258496	125749	189666	133763	83319	140562	252415	180080	372404	219196	99656	164296	115298	389090	210514	69939
Putrescine (4TMS)	23057	77489	36184	49063	38569	37258	58161	36249	6225	48186	60456	48634	57119	42434	21596	22472	18538	30259	60285	80198	54899	91822	23163	35305	64205	58349
Pyroglutamic acid (2TMS)	397834	316235	286001	338277	233430	210608	365811	272309	328156	261949	382917	466121	336534	316352	268576	336783	581775	274613	481466	303824	231041	367410	281943	372205	265456	253787
Pyruvic acid (1MEOX) (1TMS)	14461	23876	21919	14297	22967	11297	12368	13744	17901	19510	20906	19754	22139	20414	16141	17188	26805	18011	24162	13386	13358	18071	17077	20934	21937	25096
Raffinose	632129	338024	416407	353806	498863	603851	482969	489577	538221	580342	528416	422817	412047	545817	429314	571955	550150	509657	604638	529048	583985	667866	499459	403026	514644	534047
Ribitol (5TMS)	946964	799037	630827	607324	112565	356935	856171	700484	634805	569118	431659	270204	517657	729792	438458	364090	8039	337372	594342	80594	142061	140862	514839	223320	190597	109664
Ribonic acid (5TMS)	1718	730	1120	1357	1659	1230	2002	2004	1193	2117	1831	1904	1320	1556	3015	1381	2890	853	1515	700	812	1196	912	1064	665	1141
Serine (3TMS)	907178	1063298	514333	443446	435044	694816	926184	506511	566044	736730	668683	696338	729418	623527	193799	549186	226892	918112	977835	993306	646833	903524	593628	985175	901584	451730
Shikimic acid (4TMS)	6213	3071	4078	4512	4098	4792	5700	3957	4066	6022	4502	3728	3120	4695	5303	5286	9843	3860	5114	3081	3874	5591	4806	4823	3229	5129
Similar to L-Glutamine	2629	2603	1259	1508	603	970	2263	1064	1363	1990	1202	1303	1593	1554	1049	905	2109	1945	2803	1021	732	1207	1564	2381	1737	552
Similar to Methanolphosphate	1571	3072	2316	4134	3277	1262	1783	2218	1806	1701	3059	5923	3665	2823	5792	3212	126555	2147	4051	2702	2872	3454	1972	3203	3336	2653
Similar to Uric acid (4TMS)	6105	3425	4288	1723	1563	1640	3971	2691	2018	6554	4466	3246	4436	3488	2001	6185	1546	3006	8596	10472	1545	2779	2353	1972	3347	1548
Similar to Uridine-5-diphosphoglucose disodium salt	734508	647600	733463	634071	619753	525311	628809	599969	461533	706106	634693	711172	611965	851364	648979	758581	720794	626426	783892	729728	635115	863605	585176	651371	724259	694885
Sinapic acid (cis)	46905	51433	64936	61720	45023	37502	36982	37134	42426	47145	69013	63276	48708	56455	62672	62376	17443	40406	65665	51339	49254	64695	40546	43365	54695	45072
Sinapic acid (trans)	7132	8076	14416	14403	20606	6372	7083	15452	6137	9547	19053	38516	22040	20652	16299	12453	4979	8045	13955	8449	11993	13455	18305	8287	9248	24469
Spermidine (5TMS)	10244	25546	5644	6778	3386	8995	11352	20207	4897	12276	26084	4976	11576	28033	6614	4169	NA	7533	32309	29163	28823	30929	2367	3070	26795	4646
Succinic acid (2TMS)	88818	66952	71225	87583	136861	79797	78115	112079	86065	114862	129439	128952	70230	82445	199993	76068	503256	56891	122474	33605	51724	53494	63090	97123	39074	91772
Sucrose (8TMS)	44104	37538	35037	NA	36293	43254	40592	35812	41072	41312	38334	35768	35388	36679	34921	37365	37663	39638	40402	39276	39148	40333	36593	38243	38215	37452
Tetracosanoic acid (1TMS)	2492	1878	2673	3093	2846	1797	1715	2707	2086	2236	2235	2225	1922	2591	3489	2849	3086	1846	2413	1493	2111	2409	2008	2199	1642	2287
Threonic acid (4TMS)	58859	8451	37142	47784	18489	26320	73407	34797	26375	66082	21536	13534	13567	35420	100116	40012	8415	16034	33098	7871	10580	16589	17384	17853	6530	11133
Threonine (3TMS)	378426	461691	158360	162183	159848	241872	349428	141752	187206	277408	290660	394951	323401	248846	86167	183928	185577	401923	440441	400617	233979	370494	239633	486141	362027	179242
Trehalose, alpha,alpha'-, D- (8TMS)	236182	209059	347003	304658	127493	139550	338826	155206	202096	122661	214422	177461	121519	200720	202370	198360	79336	102870	190304	89223	87698	126940	189005	113859	107041	67413
Triacontanoic acid methyl ester	270708	204654	191536	193677	154271	248813	226691	144711	298969	204741	176155	179632	180803	202772	170638	203070	210314	221325	296766	207710	200208	249447	163755	258957	190352	145149
Tryptophan (3TMS)	85666	118028	40480	50258	31667	74057	90281	17865	39793	109497	91431	71844	87823	117951	43738	53686	25533	132347	94183	70996	40307	74666	87080	71797	142252	28515
Tyrosine (3TMS)	60763	58775	37972	43605	33842	35876	81996	25430	36950	76346	65479	65156	62338	78351	46145	46891	29162	59576	80943	57631	27107	55320	52263	50515	60428	33107
Unknown (sugar) 20	375308	110281	140045	107509	185038	211304	206659	283768	175377	327071	273095	148398	146708	233013	218609	260467	140521	187637	314255	198208	257164	269370	206478	158058	199255	205650
Uracil (2TMS)	4104	4257	3638	4194	2891	2157	10589	3777	3719	3488	4379	4064	3096	5520	4716	2582	NA	3006	3226	1524	1425	2414	3465	2109	2439	2064
Valine (2TMS)	176846	274729	125886	142501	113390	188548	261142	76454	121738	275569	168528	204461	199574	252964	105327	136279	100335	276463	253142	157400	127687	201077	182109	201329	255700	89256

## Sheet: Silique
Metabolite	Col-1	Col-10	Col-2	Col-3	Col-4	Col-5	Col-6	Col-7	Col-8	Col-9	KO1_1	KO1_10	KO1_2	KO1_3	KO1_4	KO1_5	KO1_6	KO1_7	KO1_8	KO1_9	KO2_1	KO2_10	KO2_6	KO2_2	KO2_3	KO2_4	KO2_5	KO2_7	KO2_8	KO2_9
1,6-Anhydro-beta-D-glucose (3TMS)	56766	64640	28813	41659	NA	57694	65767	60263	82384	NA	NA	NA	NA	NA	NA	NA	29569	NA	NA	NA	50226	NA	44805	36676	NA	NA	42680	NA	NA	36828
2-Oxoglutaric acid	95062	55243	45672	52185	80437	59386	46056	67430	60293	40294	55948	41299	69265	47560	44804	35589	32233	54146	83489	48358	37851	27947	60026	39057	44521	47325	45386	38355	31014	44175
4-Aminobutyric acid (3TMS)	341664	263455	176036	108008	222754	308033	301303	258572	235957	223726	73453	70639	58301	89726	73592	55612	104138	52524	56348	67843	269694	79157	108639	122675	116642	103032	150379	132896	85408	89737
4-hydroxy-benzoic acid (2TMS)	8289	7372	4772	5202	7337	7367	7121	6265	9003	7985	6048	3520	2873	4553	4938	4144	2811	3407	3235	4225	7830	6277	6606	7992	5390	6636	6799	5330	6915	4427
Adenine (2TMS)	9697	7822	4083	3192	5929	8599	6946	6556	6697	7417	5584	8748	5761	4900	6792	4190	3204	5011	4853	6328	9144	5309	5723	8408	6087	5786	8907	7665	5042	4538
Alanine (2TMS)	240903	277469	142634	123033	222606	249131	230785	246913	186963	192623	178152	171575	198633	198545	180838	110736	139577	139200	163950	153472	306893	219163	156918	220395	192487	213706	241398	309673	181789	218435
Alanine (3TMS)	1182	2013	66	204	1394	1713	407	2458	403	1629	191	611	195	237	253	400	NA	663	345	390	1508	1401	864	472	630	310	540	1070	3517	1208
Altrose (1MEOX) (5TMS) MP	437923	407034	186724	220494	387530	403651	459169	445270	459692	437556	784374	971991	798630	1044572	588667	536737	1017349	890764	896339	977428	468475	595481	346409	427529	788357	980511	496505	751272	406499	803658
Arabinose (1MEOX) (4TMS) MP	155632	123980	76916	54022	97861	130555	150140	144623	139191	141543	62569	30683	22252	41148	38215	42519	30661	28877	40168	29621	136402	43222	97410	85974	77077	51965	107547	82628	56344	51025
Arabitol (5TMS)	62592	71772	16753	23184	55816	35814	39625	38232	32324	31106	28444	14087	29816	30414	22702	9280	9447	10593	18142	12782	33093	20037	17356	18713	22538	28483	27806	20194	17638	19904
Ascorbic acid (4TMS)	1216	1145	377	964	1340	1367	1176	1221	1458	1304	2832	2596	7947	4273	3825	2904	7106	4495	2632	5849	1374	2005	1117	1142	3816	2256	1386	2979	1053	3700
Asparagine (3TMS)	63571	75327	74793	44206	51872	63042	58919	61215	75627	69214	73993	134240	52428	107998	116565	86780	149008	69797	65972	69511	148760	114978	185446	158499	106967	74611	137441	120015	137459	98343
Asparagine (4TMS) MP	1508	2392	820	758	1467	1581	1232	2526	1081	2863	703	2421	573	1098	1520	1863	1296	1558	886	848	3710	3374	4560	2093	1736	950	1738	2255	11914	2444
Aspartic acid (3TMS)	237279	192064	120020	181897	162903	181529	160732	314113	208666	189959	159287	244996	191991	190158	187292	115841	344746	231187	162858	204513	154544	234943	406493	162494	227980	203554	105191	193591	135872	177615
Benzoic acid (2TMS)	30864	42532	14091	29444	46293	32860	36205	46803	50589	48574	9753	7075	7034	7945	10620	14256	4442	8801	11597	13119	31433	20684	32821	25187	14670	22823	30802	21816	31388	21092
beta-alanine (3TMS)	5734	7612	4110	5501	7645	6748	9512	5679	7373	7360	1410573	1725798	1280078	1485443	1636803	1385732	738308	1784693	1549282	1769464	1730814	1825153	1713323	1931942	1632718	1677764	1746531	1585199	1856445	1642982
Butanoic acid, 2-amino- (2TMS)	1427	1863	683	909	1399	1493	1341	1587	1478	1528	2177	3301	2733	1686	2252	1601	875	2734	2829	2830	2136	1985	1154	2101	1275	2140	2505	2120	2161	1932
Citramalic acid (3TMS)	4264	3998	1571	2759	4610	5851	7907	7660	6880	5738	3813	1772	1949	1916	1940	2087	1279	1451	2864	1684	5646	1398	2231	3300	3939	3263	5017	3188	1854	2157
Citric acid (4TMS)	1031977	935710	838463	864960	914077	989580	947746	941220	1147188	963989	973427	783999	633232	455327	655528	611801	598027	574470	811384	903154	815221	815099	885900	798457	910745	1058232	795640	887664	553899	751773
Citrulline or Arginine	8220	6917	4445	4324	7406	8439	8320	6971	8261	7034	21856	43344	23985	31796	37213	33457	19933	28919	26803	30229	34767	32950	30859	30591	24574	22820	31379	24101	45963	24137
Cysteine (3TMS)	8119	10096	16627	7532	7300	7328	10965	8696	11390	12242	13670	19720	9762	22528	21855	15612	48472	9372	10497	9028	27421	17138	35993	25508	17168	14533	24675	20351	17419	12991
Dehydroascorbic acid dimer (2MEOX) MP	2	3	4	2	3	2	5	4	5	6	196462	361494	296816	203706	149697	87495	583349	394599	242092	308060	NA	102481	83746	69517	177752	277377	69509	132642	41878	263293
Docosanoic acid (1TMS)	16868	15152	5937	9594	14289	19165	19534	11999	15473	11210	12915	7467	5860	9493	10743	7497	9536	6664	7586	7811	14319	9873	7880	12788	9571	10777	13535	9548	8754	9638
Eicosanoic acid methyl ester	109492	110021	101201	98363	106495	124258	100579	116275	123476	109380	95001	85256	85685	100228	104476	84073	88895	84202	103297	102635	96364	109779	88259	106154	99241	109929	94758	110137	99107	93537
Erythritol (4TMS)	36037	31057	16482	15773	28022	31580	33823	35256	25685	31187	11168	5841	4472	9130	9038	6461	3318	5442	6191	6092	28176	13201	14345	14225	13247	9689	16609	16538	13706	10686
Fructose (1MEOX) (5TMS) BP	362636	329652	169238	163675	299113	327248	391158	384767	293905	275909	467899	411249	339622	549082	288575	195349	219647	444773	526153	392934	361516	250401	196677	272852	485325	426320	277348	403484	204386	360905
Fructose (1MEOX) (5TMS) MP	465093	417741	214883	214878	394329	445045	477395	462501	399949	367489	554382	505611	409916	638361	362856	228247	273824	506942	607082	489779	449443	325596	259958	349557	580293	537471	349967	489827	281187	432935
Fructose-6-phosphate (1MEOX) (6TMS) MP	635	436	321	419	420	619	198	396	371	303	3956	4899	3241	3126	3536	2323	3158	5406	3721	5846	858	3867	1938	2181	4838	5337	2160	2990	1579	4667
Fucose (1MEOX) (4TMS) MP	46829	43974	19373	27393	43182	45311	46592	45124	43918	45815	27310	21937	18930	20983	23597	23732	18470	23566	24333	25173	35661	26121	27225	26214	30067	24215	29809	30216	26506	27077
Fumaric acid (2TMS)	NA	NA	624342	498103	NA	NA	NA	607983	662655	582862	560464	501397	472712	537982	486825	323831	451269	518289	542309	604485	551364	616914	404972	524348	496041	569933	535147	526012	534111	552899
Galactinol (9TMS)	570641	671760	175755	449661	593619	631686	506002	545092	657724	655452	137407	100115	118142	122082	164069	210805	194351	177404	178869	115375	111677	120614	75154	128021	139992	64970	145107	135399	100656	109024
Galactose, 3,6-anhydro- (1MEOX) (3TMS)	146722	125202	62476	74763	121269	144257	162901	145577	143355	149329	67032	48748	37543	45631	55061	53314	26496	49939	54771	58399	104908	65680	75178	68146	81116	62696	76248	83929	73561	75005
Glucose (1MEOX) (5TMS) BP	86108	79508	32621	40451	72827	74113	92033	92042	91693	86147	174508	322461	216954	342259	114251	94664	370003	300412	321773	310750	92135	118344	73440	74174	256066	260795	95035	192975	71886	251272
Glucose-6-phosphate (1MEOX) (6TMS) MP	1312	885	602	1140	838	1485	406	817	658	633	13712	17646	10721	10065	11892	7933	9297	18502	11625	18888	2481	13018	7744	7189	17740	17317	6686	10302	4748	16800
Glucuronic acid (1MEOX) (5TMS) BP	20281	17928	8167	10866	15729	18550	16877	18744	17305	19820	6900	6095	4234	5211	6693	5474	3479	5669	6049	7480	9170	13057	7792	6221	8854	7677	6926	9518	8852	8278
Glutamine (3TMS)	329641	309983	245308	234113	257824	338319	304305	275369	247834	217989	476598	1131687	704056	662887	763432	326908	885816	675619	586329	742843	630919	727329	662467	548733	477414	639120	521772	740008	593988	655311
Glutamine [-H2O] (3TMS) MP	2076	2149	1683	1616	1613	2267	2139	2231	1863	2172	2963	7998	4909	5107	5368	2461	8629	4635	3676	4080	5411	4607	5657	3909	3728	4441	3698	5285	6695	4507
Glutaric acid (2TMS)	13738	12693	5390	3829	9241	10253	15915	13483	13037	14556	2534	678	462	1167	1158	1451	516	614	1067	688	6928	1857	2697	2532	2598	2119	4047	3013	2443	2242
Glyceric acid (3TMS)	28124	28106	10351	18079	26567	26520	26626	32152	26567	30428	41390	74904	50645	46159	35316	35517	64554	64087	66229	64784	34794	50789	28622	27796	65368	55001	23297	44306	24200	54694
Glyceric acid-3-phosphate (4TMS)	1159	984	376	1164	559	1260	462	752	753	1196	3810	10154	3186	2307	3883	2376	2734	5757	4906	8470	1050	8190	3471	3055	7564	6164	1565	4050	2048	7995
Glycerol (3TMS)	137386	136617	59409	63467	136048	134202	150826	137916	126132	135114	89041	60047	75596	93693	73710	72157	66887	59006	81019	73965	148975	66083	60908	89274	90754	82113	125646	99233	69034	72309
Glycerol-3-phosphate (4TMS)	6358	6524	3264	5347	5067	6441	5327	5484	7286	7006	12682	14421	12548	10679	13013	9070	10243	12935	10846	14753	10693	15483	9018	10393	11828	15675	10248	10700	9544	13390
Glycine (2TMS)	1694	1429	2309	1290	1161	1541	1102	1293	2910	1269	8056	3026	8624	7084	3962	1963	36511	2379	3983	2866	4703	2613	2397	3651	2202	6562	3741	2790	1280	2483
Glycine (3TMS)	29902	30659	17244	16767	22233	30009	22358	29106	26839	26708	71168	127046	88721	100500	89558	62149	85765	96570	114436	109597	97992	107965	61416	71958	66909	109761	77277	79752	66933	104427
Hexacosanoic acid methyl ester, n-	3525	3314	3087	3044	3782	3977	3131	3188	3548	3683	3075	3438	2863	3972	3622	2867	2999	3539	3409	3195	3566	3667	2892	3772	3534	3805	2900	3873	3689	3490
Hexadecanoic acid methyl ester, n-	201231	193244	213821	181001	192932	216848	171424	191136	220615	193037	199196	230943	178738	198607	217706	148672	196215	165815	194402	231954	184897	224750	168758	206327	190621	229334	181458	210770	175308	188788
Hexanoic acid, 2-ethyl- (1TMS)	NA	873	772	804	759	793	706	922	766	762	887	799	742	NA	867	641	722	834	935	NA	885	862	NA	868	757	NA	821	936	939	876
Histidine (3TMS)	27881	22543	32256	18006	18275	25046	22662	17712	15372	15532	120471	167317	127224	148084	186320	122925	96747	116865	113721	134536	143001	163029	119309	150190	90439	118087	140625	104480	132295	98327
Homoserine (3TMS)	NA	NA	NA	NA	NA	591	828	NA	NA	814	2172	3131	3157	1770	2065	1496	696	2509	2812	3430	1573	1468	1275	1550	1774	3584	1972	2164	1048	2050
Hydroxyproline (3TMS)	2829	2600	1104	1510	2308	3460	3097	2961	2567	2042	6041	6993	5510	4956	4512	3126	3610	5656	7010	5620	4114	7769	3395	4328	6571	8600	3596	5961	3000	5923
Indole-3-acetonitrile (1TMS)	103650	192428	61484	120752	133838	132547	92098	100755	115588	153311	85709	116682	90444	92289	123072	49162	35532	64077	50305	112467	66913	137601	66460	124730	78257	136038	93005	110834	80882	107757
Isocitric acid (4TMS)	160876	98121	71955	53237	73849	79500	99647	115981	124058	134996	36651	90234	50750	50480	56469	24167	66960	49587	45084	59706	47734	55430	78135	42594	43974	53531	39565	56095	43460	48663
Isoleucine (2TMS)	105068	91274	82236	44260	77256	84763	85378	66841	70928	62368	67072	91786	73111	78401	63441	38737	34477	60170	72787	52279	104498	44697	60173	58033	50612	60183	77315	57380	55818	44582
Isopropyl-beta-D-thiogalactoside (4TMS)	1111616	1094590	708600	916873	962871	1068211	904433	939502	1219798	1016573	952350	1070539	763127	936278	1101405	706241	383325	802275	834506	1143469	899238	1171394	913990	1173605	876892	1139345	917284	954767	911956	920861
Itaconic acid (2TMS)	698	873	239	520	1051	956	736	1018	1075	930	264	324	270	330	353	336	221	306	379	371	519	416	598	392	497	351	573	397	532	436
Leucine (2TMS)	169713	141156	125804	61685	112069	122997	132315	99846	107318	94423	78165	94707	87836	104113	81054	52196	41127	73118	84432	69997	153088	62253	88362	89255	62491	75779	112394	87348	80891	61555
Maleic acid (2TMS)	3260589	3040037	2907643	2744296	NA	3217539	NA	3052885	3262265	2964607	2683427	2432078	2308448	2555270	2387265	1963986	2201026	2518992	2621840	2791557	2783535	2874293	2231165	2466831	2542078	2803268	2604362	2665949	2729322	2718878
Malic acid (3TMS)	NA	325196	377930	306228	343093	414471	362379	NA	419935	331465	401374	313580	285574	333520	316029	198012	352649	289948	340844	353703	350800	341406	273980	360149	315785	404027	295829	299885	267566	307798
Malonic acid (2TMS)	880494	701648	331222	390195	710706	733889	665063	645918	640574	634715	288203	NA	NA	200190	209762	236830	82339	NA	241151	NA	470636	364238	277740	344747	256359	197206	349857	347684	NA	331267
Maltose (1MEOX) (8TMS) BP	23170	19669	7452	11473	24356	24562	25691	23875	22995	23323	34214	37952	29232	30722	28739	21312	16936	41149	43441	37471	18935	30955	15180	20009	39391	33031	26443	28196	15192	28012
Maltose (1MEOX) (8TMS) MP	NA	10171	3749	4928	14204	11751	NA	11821	9071	12111	72515	60371	59938	37652	47637	25505	23027	83382	80658	66017	NA	55593	14480	23330	76735	60211	35653	37496	NA	37595
Mannitol (6TMS)	24092	21767	7675	12180	21460	21691	20683	33866	19258	17779	19060	16753	22803	28090	12085	10637	18550	NA	NA	14267	19097	13530	10029	11798	NA	15630	17835	16910	10536	14033
Methionine (2TMS)	7450	7254	5746	4723	6272	7673	6439	7732	6961	6617	11323	20253	15746	16151	15199	8472	9519	15039	12698	14221	11813	13471	15744	12928	11357	13859	13947	13073	14570	13652
myo-Inositol (6TMS)	194433	203550	71814	112043	192315	210096	194057	220397	234084	233127	220205	195623	187451	226032	184518	125885	218231	165668	226506	228533	195911	164977	103549	155990	250809	257361	212005	229507	131108	205027
Nicotinic acid (1TMS)	32767	36369	15062	22686	35292	34068	29335	34184	33139	33798	12971	11736	9478	14454	14451	15380	8183	11443	12054	13287	26453	18075	19595	21898	19412	13626	24499	22063	24821	16176
Octadecanoic acid (1TMS)	61164	56815	39695	44933	57775	58487	48942	56148	46361	49189	51203	61034	41194	41626	42643	39545	56670	46085	56897	45347	44080	42317	44195	46597	56261	41288	47607	55705	47960	57893
Ornithine (3TMS)	6115	5828	7610	5477	5629	6173	7858	5313	6141	5615	111504	168806	109083	161035	177007	113993	60928	102852	92335	125869	116882	134723	111163	161815	65116	101456	120426	66372	163003	83185
Ornithine (4TMS)	3632	2553	2704	3271	3241	3255	2122	2238	2071	2172	19083	36099	26810	33920	32992	27934	14063	22938	23524	21941	38957	29964	30823	32193	19225	15066	35656	24765	43604	27553
Palmitic acid	7496	6293	6021	5501	6451	7108	4698	6211	4994	5440	6086	8453	5289	4918	5529	4213	7062	4751	7206	5834	5070	5802	4990	5535	5843	5687	5161	6853	5229	6677
Phenylalanine (2TMS)	127739	91875	132432	48082	68290	86131	83230	54545	60835	56220	40032	44834	28254	58884	53752	39351	46328	34761	34762	34179	113269	65710	129277	86676	63262	49996	77643	70746	79748	52812
Phosphoric acid (3TMS)	560039	496253	268048	262035	369333	573929	393178	628215	667894	742537	853334	813663	499487	617186	739996	544919	509168	804552	731692	835058	827648	884483	747942	727771	827925	840443	667664	829954	823850	789687
Proline (2TMS)	74897	92280	56731	50509	77939	108096	64964	115392	72136	67437	356413	208128	329445	349997	309978	317775	354070	193034	408805	190275	1103084	576386	311784	280844	355832	806238	160368	438374	237709	309093
Putrescine (4TMS)	2326	NA	1282	NA	NA	NA	NA	3836	NA	NA	25287	33456	27604	64059	44608	32465	31815	26250	31368	31157	43928	39869	46249	87502	37612	44056	65909	39242	52202	41397
Pyroglutamic acid (2TMS)	444185	461666	186124	282434	404674	459646	456237	400222	387142	412468	400139	522783	423668	415719	420197	284322	511547	441489	453688	525393	287242	423462	331143	412371	467087	591201	365774	470465	NA	469597
Pyruvic acid (1MEOX) (1TMS)	7475	5921	4853	6755	8809	8493	4254	6966	5644	5082	8682	10740	10546	8871	7928	6611	11332	9533	11908	10533	8927	8677	7200	6771	8766	9472	6418	9342	5393	11466
Raffinose	228891	229645	67608	137719	196136	198141	157375	195953	203560	240311	206072	135185	219922	167381	223965	192798	145374	191372	220659	237260	137982	166375	128998	189022	204432	175395	217982	202017	115445	183874
Ribonic acid (5TMS)	11088	8785	3773	5652	9784	11096	12401	11440	11979	12417	9270	5605	5088	5726	5374	5920	6583	6031	7696	5441	9851	5741	4737	5894	8119	5558	7052	7468	4845	6349
Serine (3TMS)	112756	108321	107498	63052	93158	98968	98384	105045	111360	114501	248553	299625	260370	242492	217121	139459	292202	266338	256827	213270	216763	209730	174023	176259	209369	270211	170407	250638	118591	221408
Shikimic acid (4TMS)	2	2	2	2	2	2	2	2	2	2	178660	102640	154044	134914	111555	81097	84102	133405	185217	129796	77885	74215	60845	69948	133539	131170	106470	113866	50064	112766
Similar to L-Glutamine	588	587	412	403	520	553	782	595	480	574	748	1901	1205	1158	1209	529	1931	1096	1019	1081	1135	990	1013	893	799	989	850	1219	936	976
Similar to Methanolphosphate	160700	148404	61783	84518	142378	178264	136990	182225	152323	205234	210635	234271	157181	203162	239487	170104	133678	241194	257042	272870	314629	301597	193542	193909	346252	200895	213769	327578	339287	240270
Similar to Uric acid (4TMS)	871	1123	467	396	646	610	773	840	1034	1327	1763	1210	2887	4124	1422	2109	2214	799	2040	933	1959	2810	5814	3781	2793	3025	2413	2911	3238	845
Similar to Uridine-5-diphosphoglucose disodium salt	504944	672924	337200	565216	678248	641337	557878	659498	828506	716517	507825	528779	545515	489447	445009	431139	464720	503657	630101	552027	632094	476856	603388	521009	551007	567352	583502	536897	497593	522144
Sinapic acid (cis)	188197	188743	83354	143062	166488	194191	173771	177396	217527	182454	20487	17217	10167	31257	30949	34444	21745	21873	31691	28593	62671	51928	55247	79822	38803	39796	79809	64367	69684	48907
Sinapic acid (trans)	7934	7754	6494	5688	8737	7680	11941	23329	6324	13216	1328	1099	1245	1514	2258	2389	2496	1231	1855	2187	4006	3006	2718	3279	3215	1923	3539	3927	2365	2528
Spermidine (5TMS)	570	1000	429	596	682	NA	895	NA	NA	796	1659	2226	2578	3143	2571	848	1844	1212	1559	1406	1720	1370	1870	3258	1757	1992	2870	1513	1096	2225
Succinic acid (2TMS)	1747428	1439096	693809	760243	1452026	1594377	1604075	1587304	1419167	1352123	664141	448260	442944	430727	356877	351742	297294	633889	935916	592935	1013727	451638	528823	414370	788740	627532	682436	962927	453623	767794
Sucrose (8TMS)	44485	43592	40674	43263	42178	46187	42695	42050	50950	42174	50889	44943	46148	47231	47197	41239	38088	44760	43836	50519	41550	48069	44649	50756	42761	53981	43449	43226	42386	44175
Tetracosanoic acid (1TMS)	17527	15888	9435	11371	16449	18455	19294	15539	16608	16357	10825	8247	6911	11036	11304	11135	7755	8926	9518	8535	17503	11871	10955	12707	11140	10066	15931	12606	12769	11502
Tetradecanoic acid (1TMS)	NA	265	242	247	NA	NA	186	NA	NA	254	290	284	203	200	220	201	291	191	NA	225	264	228	226	205	259	224	200	283	176	264
Threonic acid (4TMS)	33310	27117	9998	15795	35193	36595	38713	42390	41939	33359	64543	14798	11793	29131	12774	35840	38998	18454	37904	14877	51915	14873	13774	11996	28158	18520	25890	18924	9298	20236
Threonine (3TMS)	58461	63136	62043	43349	52206	61178	59010	53471	48364	55146	136258	304988	186664	202048	183183	80226	188342	173503	172476	172619	166865	139552	122401	130981	112974	154045	106870	164210	116821	157787
Trehalose, alpha,alpha'-, D- (8TMS)	NA	NA	NA	3845	7939	NA	NA	32949	5299	NA	10282	6237	8430	9353	11013	6907	7026	9348	14427	7363	10509	7951	4872	6436	12651	9129	7703	10407	NA	7583
Tryptophan (3TMS)	188849	170139	119336	92877	155220	164564	162880	152801	135871	132443	52139	54208	67616	62158	77304	88170	58632	37743	100520	65732	155304	72796	148939	77430	89135	48703	157481	95289	77340	62346
Tyramine (3TMS)	2238	1710	476	1208	1608	2021	1419	1728	2353	2080	2929	6843	4387	4566	2460	1500	NA	4155	7734	6422	792	NA	1302	NA	6725	10980	1048	5561	NA	6081
Tyrosine (3TMS)	32465	32202	20141	17537	25957	30615	24640	29996	29279	27734	36424	50591	41543	39830	45907	29721	22173	37178	37567	44191	42437	42849	33871	41819	36368	42672	45665	39648	42060	36793
Unknown (sugar) 20	73250	92015	21261	48887	76879	73538	56269	71082	95229	85498	34500	41259	29774	40814	41097	37727	17006	37087	34385	40244	45197	51287	43562	53780	33377	42172	45216	37424	50291	34407
Uracil (2TMS)	4779	4228	3679	2850	3597	3803	4179	3612	6811	5201	1213	1524	1621	3245	2514	2314	12289	1647	1579	2451	3739	1621	1432	1243	1261	1578	2489	3012	2189	2678
Valine (2TMS)	159220	158054	113896	75811	126094	141178	128050	119328	117646	111652	119361	166448	131449	152240	135004	85032	93470	125072	142786	100794	214772	112594	133873	127602	94605	103361	144099	134825	145659	102764
