# Supplementary material for: The homeostasis of β‐alanine is key for Arabidopsis reproductive growth and development
Source: Plant J. 2025 Apr 3;122(1):e70134. doi: 10.1111/tpj.70134 (PMC11969031; doi:10.1111/tpj.70134)
Supplement: Supplementary file 22 — Table S10. Statistics for primary metabolites in different organs of agt2 knock‐out lines. Refer to Figure 3. [file TPJ-122-0-s018.xlsx]

## Sheet: Seed
Metabolite	anova.p.adj	KO1 v.s.Col-1	KO2 v.s. Col-0	KO1 v.s. KO2
1,6-Anhydro-beta-D-glucose (3TMS)	0.00628893	7.3054e-05	0.000891355	0.401717
2-Oxoglutaric acid	1	0.977493	0.896619	0.795202
4-Aminobutyric acid (3TMS)	1	0.840212	0.99548	0.79182
4-hydroxy-benzoic acid (2TMS)	1.09746e-05	9.84761e-08	8.95747e-06	0.0187042
Adenine (2TMS)	0.000201167	1.83924e-06	0.000105252	0.068692
Adenosine-5-monophosphate (5TMS) BP	1	0.64605	0.618448	0.201074
Alanine (2TMS)	1	0.415367	0.0487492	0.412348
Alanine (3TMS)	1	0.614969	0.0287216	0.164386
Altrose (1MEOX) (5TMS) MP	1	0.0802351	0.353901	0.637561
Arabinose (1MEOX) (4TMS) MP	0.122777	0.000982271	0.0350002	0.259856
Asparagine (3TMS)	1	0.041439	0.967519	0.0657338
Asparagine (4TMS) MP	0.567907	0.0583331	0.00497786	0.442337
Aspartic acid (3TMS)	0.855158	0.00826856	0.0567487	0.597509
Benzoic acid (2TMS)	1	0.82981	0.934471	0.626118
beta-alanine (3TMS)	4.84195e-14	0	0	0.934292
Butanoic acid, 2-amino- (2TMS)	0.284968	0.00212274	0.122848	0.125298
Citramalic acid (3TMS)	1	0.831665	0.992697	0.768635
Citric acid (4TMS)	1	0.139269	0.041387	0.785575
Citrulline or Arginine	4.71316e-09	9.91615e-11	6.1703e-10	0.145512
Cysteine (3TMS)	0.232177	0.00224423	0.493935	0.0227107
Cysteinyl-glycine (3TMS)	1	0.874993	0.541543	0.830872
Dehydroascorbic acid	0.0165519	0.000187838	0.00204516	0.452022
Dehydroascorbic acid dimer (2MEOX) MP	0.0011014	1.93112e-05	9.17728e-05	0.65677
Docosanoic acid (1TMS)	1	0.685199	0.887219	0.950816
Eicosanoic acid methyl ester	1	0.803939	0.984606	0.887962
Erythritol (4TMS)	1	0.0429958	0.843557	0.119626
Fructose (1MEOX) (5TMS) BP	1	0.183697	0.83925	0.419067
Fructose (1MEOX) (5TMS) MP	1	0.159676	0.817896	0.395844
Fumaric acid (2TMS)	0.076871	0.000567193	0.119926	0.0374278
Galacturonic acid (1MEOX) (5TMS) MP	1	0.324349	0.896281	0.563933
Gluconic acid (6TMS)	1	0.100357	0.185546	0.930862
Glucuronic acid (1MEOX) (5TMS) BP	1	0.98051	0.421704	0.391949
Glutamic acid (3TMS)	1	0.256169	0.67489	0.0593096
Glutamine [-H2O] (3TMS) MP	0.444571	0.00571131	0.0195032	0.813924
Glutaric acid (2TMS)	0.31407	0.00535351	0.00986645	0.950131
Glyceric acid (3TMS)	0.832458	0.0136394	0.0217854	0.969684
Glyceric acid-3-phosphate (4TMS)	0.091725	0.00733035	0.00106326	0.606786
Glycerol (3TMS)	0.0138739	0.0001217	0.0038547	0.20762
Glycerol-3-phosphate (4TMS)	0.575579	0.0928376	0.00458795	0.298327
Glycine (2TMS)	1	0.998773	0.27121	0.253747
Glycine (3TMS)	1	0.0216252	0.270914	0.356776
Hexacosanoic acid (1TMS)	0.187615	0.00206149	0.006741	0.757275
Hexanoic acid, 2-ethyl- (1TMS)	1	0.970443	0.667598	0.824835
Histidine (3TMS)	1.37303e-10	5.17408e-12	1.05892e-11	0.578591
Histidine (4TMS)	0.00295367	0.00104583	2.32286e-05	0.0901091
Homoserine (3TMS)	1	0.0324286	0.0202182	0.963548
Hydroxyproline (3TMS)	1	0.931073	0.371467	0.220083
Indole-3-acetonitrile (1TMS)	3.31267e-06	5.25084e-08	5.96473e-07	0.193679
Isocitric acid (4TMS)	0.470758	0.00395747	0.0800775	0.229427
Isoleucine (2TMS)	0.000114133	2.787e-06	7.50262e-06	0.808872
Isopropyl-beta-D-thiogalactoside (4TMS)	0.134636	0.00171021	0.00995119	0.6417
Itaconic acid (2TMS)	1	0.510996	0.186545	0.753853
Lactic acid (2TMS)	1	0.756136	0.996803	0.731611
Leucine (2TMS)	0.718789	0.00553223	0.207387	0.165145
Malic acid (3TMS)	1	0.307763	0.961484	0.439431
Malonic acid (2TMS)	0.66934	0.00784935	0.0309502	0.771231
Maltose (1MEOX) (8TMS) BP	0.118322	0.00106235	0.0154212	0.313037
Mannose (major)	0.929376	0.00720942	0.201239	0.210762
Methionine (2TMS)	3.62499e-07	8.05832e-09	4.08885e-08	0.366165
myo-Inositol (6TMS)	0.626679	0.0143244	0.0122437	0.996581
Nicotinic acid (1TMS)	0.292243	0.00411907	0.0122487	0.850913
O-acetyl-serine (2TMS)	6.04734e-09	9.48184e-10	1.14605e-10	0.0910608
Octadecanoic acid (1TMS)	0.309889	0.00595959	0.00842797	0.983668
Ornithine (3TMS)	6.5471e-10	1.4619e-11	9.045e-11	0.0711982
Ornithine (4TMS)	9.15199e-09	2.64134e-10	3.97718e-10	0.846317
Palmitic acid	1	0.0507565	0.110876	0.904622
Phenylalanine (2TMS)	1.45201e-07	2.93506e-09	2.00359e-08	0.222523
Phosphoric acid (3TMS)	0.993123	0.395203	0.00824664	0.108388
Proline (2TMS)	1	0.18875	0.874849	0.390119
Putrescine (4TMS)	1.14826e-08	4.56226e-10	6.49908e-10	0.928577
Pyroglutamic acid (2TMS)	1	0.205617	0.222305	0.990214
Pyruvic acid (1MEOX) (1TMS)	1	0.918154	0.324877	0.53343
Raffinose	0.00193794	1.46412e-05	0.0508594	0.0017264
Ribitol (5TMS)	1	0.877771	0.965158	0.970177
Ribonic acid (5TMS)	1	0.998756	0.574026	0.602607
Serine (3TMS)	0.751079	0.00588961	0.270406	0.130005
Serine (4TMS)	0.138225	0.00708995	0.00146753	0.826641
Similar to L-Glutamine	0.857123	0.00822927	0.0433682	0.464383
Similar to Methanolphosphate	1	0.997916	0.461636	0.428065
Similar to Uric acid (4TMS)	1	0.0157143	0.234476	0.325885
Similar to Uridine-5-diphosphoglucose disodium salt	0.0327777	0.000324762	0.00496325	0.371885
Sinapic acid (cis)	1.13696e-05	7.68298e-08	6.05622e-05	0.00136902
Sinapic acid (trans)	0.00413074	6.34708e-05	0.000394093	0.426457
Sorbose (1MEOX) (5TMS) BP	1	0.183697	0.83925	0.419067
Spermidine (5TMS)	1	0.344883	0.999201	0.358782
Succinic acid (2TMS)	0.0103787	8.59478e-05	0.00392298	0.14997
Sucrose (8TMS)	1	0.72083	0.906073	0.933151
Tetracosanoic acid (1TMS)	1	0.763698	0.908991	0.526957
Tetradecanoic acid (1TMS)	0.327931	0.003687	0.0146996	0.738841
Threonic acid (4TMS)	1	0.831605	0.984177	0.736878
Threonine (3TMS)	0.0201381	0.00018507	0.00433326	0.26861
Trehalose, alpha,alpha'-, D- (8TMS)	1	0.015316	0.193771	0.377716
Tryptophan (3TMS)	0.150084	0.00949587	0.00183794	0.696068
Tyrosine (3TMS)	0.000302985	3.76238e-06	5.95203e-05	0.257299
Unknown (sugar) 20	9.03332e-05	2.08031e-06	6.5794e-06	0.747223
Valine (2TMS)	2.48591e-07	8.92901e-09	1.49295e-08	0.892915

## Sheet: Seedling
Metabolite	anova.p.adj	KO1 v.s.Col-1	KO2 v.s. Col-0	KO1 v.s. KO2
2-Oxoglutaric acid	1	0.980382	0.961074	0.997254
4-Aminobutyric acid (3TMS)	1	0.180383	0.999698	0.151758
4-hydroxy-benzoic acid (2TMS)	1	0.9388	0.967134	0.993608
Adenine (2TMS)	1	0.791846	0.980978	0.872917
Adenosine-5-monophosphate (5TMS) BP	1	0.421251	0.526052	0.967037
Alanine (2TMS)	1	0.0589625	0.274969	0.560907
Alanine (3TMS)	1	0.99999	0.998105	0.998383
Arabinose (1MEOX) (4TMS) MP	1	0.277539	0.716534	0.655535
Ascorbic acid (4TMS)	1	0.42795	0.628806	0.913388
Asparagine (3TMS)	1	0.661847	0.614744	0.999152
Asparagine (4TMS) MP	1	0.96538	0.832119	0.946249
Aspartic acid (3TMS)	1	0.242179	0.660708	0.653497
Benzoic acid (2TMS)	1	0.120313	0.103381	0.999982
beta-alanine (3TMS)	4.7046e-09	2.18862e-10	1.63619e-10	0.928609
Butanoic acid, 2-amino- (2TMS)	1	0.928599	0.950797	0.996401
Citramalic acid (3TMS)	1	0.598031	0.33637	0.899588
Citric acid (4TMS)	1	0.163603	0.0608855	0.876492
Citrulline (3TMS)	0.336418	0.00443445	0.0109641	0.789366
Citrulline or Arginine	1	0.0759699	0.356635	0.538625
Cysteine (3TMS)	1	0.081947	0.0510767	0.98587
Cysteinyl-glycine (3TMS)	1	0.31943	0.385803	0.976459
Dehydroascorbic acid dimer (2MEOX) MP	0.469645	0.00791136	0.010353	0.95001
Eicosanoic acid methyl ester	1	0.879045	0.836405	0.997626
Erythritol (4TMS)	1	0.562085	0.238155	0.812921
Fructose (1MEOX) (5TMS) BP	1	0.0928532	0.0170111	0.690186
Fructose (1MEOX) (5TMS) MP	1	0.192457	0.0515194	0.772536
Fructose-6-phosphate (1MEOX) (6TMS) MP	1	0.816541	0.69648	0.340703
Fumaric acid (2TMS)	0.570067	0.00417664	0.136092	0.130488
Galactose, 3,6-anhydro- (1MEOX) (3TMS)	1	0.146001	0.0751375	0.951818
Galacturonic acid (1MEOX) (5TMS) MP	1	0.416495	0.627516	0.904882
Gluconic acid (6TMS)	1	0.648285	0.946822	0.808106
Glucose (1MEOX) (5TMS) BP	1	0.884376	0.782857	0.972188
Glucose-6-phosphate (1MEOX) (6TMS) MP	1	0.691486	0.798021	0.317096
Glutamic acid (3TMS)	1	0.901289	0.953655	0.985747
Glutamine (3TMS)	1	0.0312664	0.029754	0.999484
Glutamine [-H2O] (3TMS) MP	1	0.0770597	0.0267351	0.882906
Glutaric acid (2TMS)	0.061928	0.00109498	0.00181862	0.876361
Glyceric acid (3TMS)	1	0.3168	0.419461	0.957788
Glyceric acid-3-phosphate (4TMS)	1	0.682226	0.284999	0.764743
Glycerol (3TMS)	1	0.941991	0.162682	0.275911
Glycerol-3-phosphate (4TMS)	1	0.0947515	0.230162	0.797445
Glycine (2TMS)	0.0355493	0.00941347	0.000266066	0.198092
Glycine (3TMS)	0.0116291	0.000324304	0.000259843	0.993427
Guanidine (3TMS)	1	0.944816	0.99104	0.876127
Hexacosanoic acid (1TMS)	1	0.267957	0.998214	0.220936
Hexanoic acid, 2-ethyl- (1TMS)	1	0.903998	0.37664	0.614709
Histidine (3TMS)	0.999943	0.0147024	0.0222392	0.928127
Histidine (4TMS)	1	0.38986	0.59805	0.902651
Homoserine (3TMS)	0.0244506	0.00100569	0.000373581	0.932658
Hydroxyproline (3TMS)	1	0.991832	0.960648	0.917045
Indole-3-acetonitrile (1TMS)	1	0.333352	0.778364	0.673071
Isoleucine (2TMS)	0.20524	0.00223082	0.0104876	0.573151
Isomaltose (1MEOX) (8TMS) MP	1	0.843404	0.555663	0.885085
Isopropyl-beta-D-thiogalactoside (4TMS)	1	0.387813	0.846314	0.668219
Itaconic acid (2TMS)	1	0.811618	0.647427	0.964682
Leucine (2TMS)	1	0.0333617	0.111695	0.705732
Malic acid (3TMS)	1	0.874524	0.871381	0.577582
Malonic acid (2TMS)	1	0.161401	0.0577477	0.866685
Maltose (1MEOX) (8TMS) BP	1	0.53752	0.855128	0.822247
Maltose (1MEOX) (8TMS) MP	1	0.612093	0.704348	0.978932
Mannose (major)	1	0.678165	0.0322842	0.154083
Methionine (2TMS)	1	0.139445	0.0658513	0.936716
myo-Inositol (6TMS)	0.161314	0.00566153	0.00222633	0.939677
Nicotinic acid (1TMS)	1	0.102823	0.148962	0.94513
O-acetyl-serine (2TMS)	0.000374329	1.06886e-05	1.0942e-05	0.933163
Octadecanoic acid (1TMS)	1	0.983914	0.334636	0.259616
Ornithine (3TMS)	1	0.146552	0.597197	0.517751
Ornithine (4TMS)	0.834296	0.0192597	0.0122818	0.994446
Palmitic acid	1	0.815825	0.478182	0.197959
Phenylalanine (2TMS)	1	0.5882	0.440704	0.975237
Phosphoric acid (3TMS)	1	0.542469	0.0349629	0.239018
Proline (2TMS)	1	0.991432	0.526751	0.603884
Putrescine (4TMS)	1	0.257562	0.271052	0.993511
Pyroglutamic acid (2TMS)	1	0.163537	0.160754	0.996806
Pyruvic acid (1MEOX) (1TMS)	1	0.412422	0.252344	0.951901
Raffinose	0.0153533	0.00017374	0.00116439	0.386809
Ribonic acid (5TMS)	1	0.28996	0.0514137	0.602719
Serine (3TMS)	1	0.465592	0.232674	0.891844
Serine (4TMS)	1	0.989174	0.939638	0.880143
Shikimic acid (4TMS)	1	0.787138	0.515025	0.902878
Similar to cellobiose (1MEOX) (8TMS) MP	0.316159	0.00580107	0.0068136	0.964767
Similar to Kestose, 1- (11TMS) [RI 1032666]	1	0.113804	0.013314	0.537718
Similar to L-Glutamine	1	0.0655265	0.026071	0.917935
Similar to Methanolphosphate	1	0.793893	0.267882	0.620059
Similar to Uric acid (4TMS)	1	0.0362274	0.0410956	0.979455
Similar to Uridine-5-diphosphoglucose disodium salt	1	0.989476	0.921671	0.968524
Sinapic acid (cis)	1	0.194099	0.218862	0.986049
Sinapic acid (trans)	1	0.112392	0.0239136	0.729508
Sorbose (1MEOX) (5TMS) BP	1	0.442171	0.195746	0.726222
Spermidine (5TMS)	1	0.83695	0.84209	0.999305
Succinic acid (2TMS)	1	0.236884	0.011022	0.254457
Sucrose (8TMS)	1	0.381178	0.485308	0.943579
Tetracosanoic acid (1TMS)	1	0.477696	0.741505	0.823542
Threonic acid (4TMS)	1	0.173772	0.559178	0.620626
Threonine (3TMS)	1	0.0886323	0.801888	0.213806
Tryptophan (3TMS)	1	0.965138	0.883989	0.725851
Tyramine (3TMS)	1	0.400643	0.20753	0.91412
Tyrosine (3TMS)	0.0480701	0.000581889	0.00262785	0.548908
Unknown (sugar) 20	0.30536	0.00297101	0.018372	0.493766
Uracil (2TMS)	1	0.140883	0.0536973	0.888274
Valine (2TMS)	1	0.775816	0.989847	0.678471

## Sheet: Rosette
Metabolite	anova.p.adj	KO1 v.s.Col-1	KO2 v.s. Col-0	KO1 v.s. KO2
1,6-Anhydro-beta-D-glucose (3TMS)	1	0.0633063	0.056848	0.976013
2-Oxoglutaric acid	1	0.215489	0.0839115	0.831701
4-Aminobutyric acid (3TMS)	1	0.0583085	0.993796	0.0483979
4-hydroxy-benzoic acid (2TMS)	0.00745054	6.74127e-05	0.00227292	0.108552
4-Hydroxycinnamic acid (2TMS)	0.607456	0.00528195	0.0880714	0.289068
Adenine (2TMS)	0.00109188	8.15122e-06	0.00365524	0.00416585
Adenosine-5-monophosphate (5TMS) BP	1	0.347055	0.505911	0.949822
Alanine (2TMS)	1	0.443898	0.544574	0.0887063
Alanine (3TMS)	1	0.0581869	0.248322	0.656327
Altrose (1MEOX) (5TMS) MP	1	0.789501	0.0383041	0.119787
Arabinose (1MEOX) (4TMS) MP	0.26257	0.00282007	0.522025	0.0205906
Asparagine (3TMS)	1	0.0608624	0.492794	0.32888
Asparagine (4TMS) MP	0.0150347	0.000361963	0.000333393	0.998033
Aspartic acid (3TMS)	0.577706	0.00593469	0.0419784	0.535923
Benzoic acid (2TMS)	1	0.020471	0.361263	0.228416
beta-alanine (3TMS)	3.79154e-13	6.30607e-14	6.37268e-14	0.997632
Butanoic acid, 2-amino- (2TMS)	1	0.0261595	0.445854	0.218217
Citric acid (4TMS)	1	0.999397	0.202141	0.192132
Citrulline or Arginine	8.60103e-07	1.64201e-08	7.35648e-08	0.215413
Cysteine (3TMS)	0.00235784	2.61058e-05	0.000402631	0.194095
Dehydroascorbic acid	0.00136624	5.28557e-05	3.53468e-05	0.955744
Dehydroascorbic acid dimer (2MEOX) MP	0.95915	0.0082913	0.21355	0.106917
Eicosanoic acid methyl ester	1	0.175536	0.0212073	0.459129
Erythritol (4TMS)	1	0.0870652	0.325865	0.681144
Fructose (1MEOX) (5TMS) MP	1	0.623758	0.10446	0.0199237
Fucose (1MEOX) (4TMS) MP	0.0395908	0.000319891	0.0187696	0.083062
Fumaric acid (2TMS)	0.993002	0.0486412	0.0112236	0.698185
Galactinol (9TMS)	6.61769e-09	1.85329e-10	4.30041e-10	0.381188
Galactose, 3,6-anhydro- (1MEOX) (3TMS)	1	0.649581	0.329421	0.0806632
Gluconic acid (6TMS)	1	0.358005	0.363634	0.0365472
Glucose (1MEOX) (5TMS) BP	1	0.788695	0.0422743	0.131546
Glucose-6-phosphate (1MEOX) (6TMS) MP	0.153769	0.00266734	0.0059812	0.761229
Glucuronic acid (1MEOX) (5TMS) BP	0.129346	0.0246767	0.00114431	0.229088
Glutamic acid (3TMS)	1	0.186302	0.791268	0.0625459
Glutamine (3TMS)	0.000431926	1.03101e-05	1.19926e-05	0.989186
Glutaric acid (2TMS)	1	0.10318	0.823522	0.0365265
Glyceric acid (3TMS)	0.00111395	1.00258e-05	0.0494325	0.000465734
Glycerol (3TMS)	0.016323	0.000149508	0.15138	0.00408367
Glycerol-3-phosphate (4TMS)	0.00385135	4.50393e-05	0.000527031	0.272333
Glycine (2TMS)	0.13815	0.0013051	0.0226412	0.186501
Glycine (3TMS)	0.942238	0.00825685	0.116576	0.324635
Guanidine (3TMS)	1	0.342412	0.134953	0.810937
Hexacosanoic acid methyl ester, n-	1	0.846179	0.744135	0.980884
Hexanoic acid, 2-ethyl- (1TMS)	0.163453	0.00392719	0.00391741	0.999999
Histidine (3TMS)	0.000187804	2.3926e-06	3.64485e-05	0.396908
Homoserine (3TMS)	1.61214e-05	3.01699e-07	1.35897e-06	0.198835
Hydroxyproline (3TMS)	0.00520607	4.23898e-05	0.00324425	0.0434213
Indole-3-acetonitrile (1TMS)	0.0821826	0.00142167	0.00326346	0.880855
Isocitric acid (4TMS)	1	0.067011	0.914322	0.132524
Isoleucine (2TMS)	1	0.101007	0.105599	0.999611
Malic acid (3TMS)	1	0.642778	0.0263716	0.128362
Malonic acid (2TMS)	1	0.208709	0.964089	0.139142
Maltose (1MEOX) (8TMS) BP	1	0.501461	0.105355	0.0138163
Maltose (1MEOX) (8TMS) MP	0.160245	0.0016796	0.0151398	0.449862
Methionine (2TMS)	0.00375822	7.72782e-05	0.000176894	0.84554
myo-Inositol (6TMS)	0.0118152	0.0101123	9.23908e-05	0.0364951
Nicotinic acid (1TMS)	1	0.0475462	0.485812	0.318676
Octadecanoic acid (1TMS)	0.218048	0.00210767	0.0249016	0.375659
Ornithine (3TMS)	0.0747571	0.00221671	0.00164565	0.983537
Ornithine (4TMS)	0.00222034	2.52456e-05	0.000353466	0.211772
Palmitic acid	1	0.0113231	0.22007	0.235721
Phenylalanine (2TMS)	0.000985895	1.37817e-05	0.000103378	0.346879
Phosphoric acid (3TMS)	0.21508	0.00177107	0.150423	0.0629774
Putrescine (4TMS)	8.45532e-06	2.18952e-07	4.38805e-07	0.765955
Pyroglutamic acid (2TMS)	1	0.0394793	0.0482356	0.992947
Pyruvic acid (1MEOX) (1TMS)	1	0.972668	0.704258	0.570441
Raffinose	0.255459	0.00939972	0.00403743	0.883927
Ribitol (5TMS)	1	0.326489	0.107521	0.753841
Ribonic acid (5TMS)	3.63759e-07	6.67242e-09	3.46916e-08	0.127209
Serine (3TMS)	0.000799457	7.00915e-06	8.33515e-05	0.054199
Serine (4TMS)	1	0.020871	0.0542022	0.855131
Shikimic acid (4TMS)	0.0273066	0.000343561	0.00231084	0.503872
Similar to L-Glutamine	1	0.932291	0.780185	0.569422
Similar to Methanolphosphate	0.248557	0.00212005	0.214268	0.0508723
Similar to Uric acid (4TMS)	1	0.0490453	0.137647	0.819194
Similar to Uridine-5-diphosphoglucose disodium salt	1	0.990416	0.888479	0.940898
Sinapic acid (cis)	0.0106888	0.000629168	0.000174731	0.703746
Sinapic acid (trans)	1	0.996262	0.120148	0.295011
Sorbose (1MEOX) (5TMS) BP	1	0.929806	0.0566479	0.0297166
Succinic acid (2TMS)	1	0.161208	0.0092317	0.267775
Sucrose (8TMS)	1	0.999675	0.530489	0.544566
Threonic acid (4TMS)	1	0.424634	0.407802	0.0542241
Threonine (3TMS)	0.00183862	2.04663e-05	0.00031908	0.184034
Trehalose, alpha,alpha'-, D- (8TMS)	0.34598	0.00377618	0.0242931	0.565597
Triacontanoic acid methyl ester	1	0.301858	0.414896	0.968558
Tryptophan (3TMS)	7.12391e-05	1.17655e-06	6.63785e-06	0.329554
Tyrosine (3TMS)	5.72141e-05	8.15559e-07	7.30124e-06	0.178804
Unknown (sugar) 20	1	0.113168	0.48357	0.587189
Uracil (2TMS)	7.21872e-07	1.21295e-08	7.81974e-08	0.103344
Valine (2TMS)	0.00376687	4.3189e-05	0.00054582	0.252803

## Sheet: Stem
Metabolite	anova.p.adj	KO1 v.s.Col-1	KO2 v.s. Col-0	KO1 v.s. KO2
1,6-Anhydro-beta-D-glucose (3TMS)	1	0.069464	0.204721	0.865949
2-Oxoglutaric acid	1	0.997492	0.999988	0.997292
4-Aminobutyric acid (3TMS)	0.183827	0.118534	0.00131462	0.119588
4-hydroxy-benzoic acid (2TMS)	1	0.310706	0.325918	0.999919
Adenine (2TMS)	1	0.205176	0.0670882	0.792105
Alanine (2TMS)	0.0159244	0.118717	0.000110397	0.0144066
Altrose (1MEOX) (5TMS) MP	1	0.00810542	0.394059	0.133145
Arabinose (1MEOX) (4TMS) MP	0.805446	0.00623265	0.351608	0.14149
Ascorbic acid (4TMS)	1	0.207328	0.772343	0.0632644
Asparagine (3TMS)	0.045397	0.186904	0.000329438	0.0225265
Aspartic acid (3TMS)	0.00331209	0.000310523	7.80025e-05	0.765831
Benzoic acid (2TMS)	1	0.531839	0.914366	0.32918
beta-alanine (3TMS)	8.37522e-14	1.53211e-14	9.85878e-14	0.0750508
Butanoic acid, 2-amino- (2TMS)	0.41309	0.693526	0.02754	0.00435724
Citramalic acid (3TMS)	0.955503	0.0142043	0.034403	0.950234
Citric acid (4TMS)	1	0.0943601	0.527935	0.565287
Citrulline or Arginine	0.782114	0.0365314	0.010246	0.797048
Cysteine (3TMS)	0.0436878	0.742202	0.000591575	0.00343337
Dehydroascorbic acid dimer (2MEOX) MP	1	0.0357856	0.972249	0.0259844
Docosanoic acid (1TMS)	1	0.937417	0.532853	0.348782
Eicosanoic acid methyl ester	1	0.444008	0.806364	0.836069
Erythritol (4TMS)	1	0.0294495	0.878619	0.0828857
Fructose (1MEOX) (5TMS) BP	1	0.197143	0.994147	0.254527
Fructose (1MEOX) (5TMS) MP	1	0.193479	0.80516	0.0657138
Fructose-6-phosphate (1MEOX) (6TMS) MP	1	0.0285282	0.0236497	0.984666
Fucose (1MEOX) (4TMS) MP	0.0625022	0.000861637	0.775838	0.00614907
Fumaric acid (2TMS)	1	0.0973511	0.785832	0.359298
Galactinol (9TMS)	1	0.345943	0.0832977	0.662594
Galactose, 3,6-anhydro- (1MEOX) (3TMS)	1	0.0299539	0.0283883	0.999625
Gluconic acid (6TMS)	1	0.172703	0.67747	0.610426
Glucose (1MEOX) (5TMS) BP	0.0993742	0.00104773	0.599006	0.0145988
Glucose-6-phosphate (1MEOX) (6TMS) MP	0.00654273	0.000410146	0.000185686	0.891941
Glucuronic acid (1MEOX) (5TMS) BP	1	0.0228076	0.0764454	0.87903
Glutamine (3TMS)	0.0412975	0.0159444	0.000347459	0.235368
Glutamine [-H2O] (3TMS) MP	0.0488326	0.00544122	0.000655922	0.601026
Glutaric acid (2TMS)	1	0.988081	0.922605	0.859425
Glyceric acid (3TMS)	1	0.916036	0.710465	0.913437
Glycerol (3TMS)	1	0.0380676	0.147467	0.819366
Glycerol-3-phosphate (4TMS)	0.00390469	0.00888941	2.69807e-05	0.0532802
Glycine (2TMS)	1	0.191637	0.936105	0.357235
Glycine (3TMS)	0.0591368	0.881606	0.00098704	0.00307521
Hexacosanoic acid (1TMS)	1	0.210106	0.616329	0.738958
Histidine (3TMS)	1	0.789464	0.0999332	0.300024
Hydroxyproline (3TMS)	1	0.561317	0.101009	0.0117035
Indole-3-acetonitrile (1TMS)	0.556167	0.035844	0.00650027	0.688563
Isoleucine (2TMS)	1	0.988753	0.0813315	0.0614939
Isopropyl-beta-D-thiogalactoside (4TMS)	1	0.0685111	0.0531486	0.979462
Itaconic acid (2TMS)	1	0.675639	0.589688	0.985051
Leucine (2TMS)	1	0.17564	0.795436	0.0566723
Maleic acid (2TMS)	1	0.425789	0.999901	0.439372
Malic acid (3TMS)	1	0.950028	0.449302	0.647521
Malonic acid (2TMS)	1	0.528554	0.50432	0.997039
Maltose (1MEOX) (8TMS) BP	1	0.862147	0.276815	0.542406
Maltose (1MEOX) (8TMS) MP	1	0.457913	0.789519	0.18077
Mannose (major)	0.0464846	0.000816741	0.894569	0.00335471
Melibiose (1MEOX) (8TMS) BP	1	0.0513087	0.766906	0.012982
Methionine (2TMS)	0.127091	0.0641395	0.000934265	0.161608
myo-Inositol (6TMS)	1	0.997024	0.327335	0.362281
Nicotinic acid (1TMS)	0.0302078	0.000271246	0.0103901	0.377784
Nonanoic acid (1TMS)	1	0.38745	0.935365	0.613335
Octacosanoic acid (1TMS)	1	0.357382	0.321152	0.992549
Octadecanoic acid (1TMS)	1	0.942214	0.98513	0.879477
Ornithine (3TMS)	1	0.320246	0.0194905	0.307275
Ornithine (4TMS)	0.00721603	0.362512	6.9943e-05	0.00193298
Palmitic acid	1	0.984398	0.94923	0.88518
Phenylalanine (2TMS)	0.00767813	0.999613	0.00027186	0.000255138
Phosphoric acid (3TMS)	1	0.609163	0.115342	0.492149
Proline (2TMS)	0.00106445	0.000559914	0.222061	1.1774e-05
Putrescine (4TMS)	0.823752	0.00631336	0.186201	0.30756
Pyroglutamic acid (2TMS)	0.275454	0.397688	0.00225368	0.0435866
Pyruvic acid (1MEOX) (1TMS)	1	0.990972	0.0873853	0.0682169
Raffinose	1	0.68118	0.989685	0.612402
Ribitol (5TMS)	1	0.189992	0.436343	0.754991
Ribonic acid (5TMS)	1	0.558878	0.866223	0.299177
Serine (3TMS)	0.0828206	0.327264	0.000669679	0.0198826
Shikimic acid (4TMS)	0.145805	0.0010919	0.0621016	0.255678
Similar to cellobiose (1MEOX) (8TMS) MP	0.334585	0.00291212	0.0470472	0.544154
Similar to L-Glutamine	0.00958968	0.00368877	9.39692e-05	0.264486
Similar to Methanolphosphate	1	0.855139	0.531112	0.837875
Similar to Uric acid (4TMS)	0.111815	0.0100621	0.00146279	0.645994
Similar to Uridine-5-diphosphoglucose disodium salt	1	0.0755514	0.0830498	0.999756
Sinapic acid (cis)	0.0133515	8.97068e-05	0.0862678	0.028132
Sinapic acid (trans)	0.600462	0.00512366	0.490808	0.0836201
Succinic acid (2TMS)	1	0.269728	0.835222	0.108389
Sucrose (8TMS)	1	0.0739068	0.458449	0.564334
Tetracosanoic acid (1TMS)	1	0.657158	0.912953	0.895863
Tetradecanoic acid (1TMS)	1	0.0682005	0.0549581	0.983122
Threonic acid (4TMS)	0.581576	0.00565627	0.0552487	0.639426
Threonine (3TMS)	0.0106094	0.560618	0.000127295	0.00152612
Trehalose, alpha,alpha'-, D- (8TMS)	1	0.221069	0.664799	0.709725
Tryptophan (3TMS)	1	0.474515	0.950993	0.678799
Tyrosine (3TMS)	1	0.517192	0.0150063	0.141116
Unknown (sugar) 20	1	0.432374	0.0461589	0.397757
Uracil (2TMS)	1	0.366816	0.138321	0.826864
Valine (2TMS)	1	0.997248	0.0446604	0.0385953

## Sheet: Flower
Metabolite	anova.p.adj	KO1 v.s.Col-1	KO2 v.s. Col-0	KO1 v.s. KO2
1,6-Anhydro-beta-D-glucose (3TMS)	1	0.392775	0.503715	0.979039
2-Oxoglutaric acid	1	0.902344	0.87677	0.631131
4-Aminobutyric acid (3TMS)	0.00652135	0.000121053	0.000697087	0.789075
4-hydroxy-benzoic acid (2TMS)	1	0.0261176	0.254365	0.491851
Adenine (2TMS)	1	0.104827	0.467336	0.629142
Adenosine-5-monophosphate (5TMS) BP	1	0.566649	0.214732	0.767142
Alanine (2TMS)	0.000401583	3.78959e-06	0.000397828	0.204392
Alanine (3TMS)	1	0.843031	0.998452	0.815115
Altrose (1MEOX) (5TMS) MP	1	0.931671	0.733087	0.912854
Arabinose (1MEOX) (4TMS) MP	0.0332248	0.000239212	0.0211672	0.201436
Arabitol (5TMS)	0.292612	0.00209714	0.148509	0.099749
Ascorbic acid (4TMS)	1	0.263161	0.212253	0.990497
Asparagine (3TMS)	1	0.0562601	0.390327	0.526882
Asparagine (4TMS) MP	0.514826	0.00390914	0.107638	0.372181
Aspartic acid (3TMS)	1	0.00831108	0.149229	0.395374
Benzoic acid (2TMS)	0.00167493	1.19628e-05	0.00300137	0.110923
beta-alanine (3TMS)	2.45179e-18	4.21885e-15	4.21885e-15	0.996514
Butanoic acid, 2-amino- (2TMS)	1.37057e-05	1.28016e-07	3.46889e-05	0.0945899
Citramalic acid (3TMS)	2.02763e-07	2.53105e-09	5.32886e-07	0.0833413
Citric acid (4TMS)	1	0.476947	0.453854	0.99982
Citrulline or Arginine	1	0.0120531	0.112304	0.572136
Cysteine (3TMS)	1	0.363056	0.975732	0.47905
Dehydroascorbic acid	3.06196e-05	4.75135e-07	4.46948e-05	0.0276007
Dehydroascorbic acid dimer (2MEOX) MP	1	0.130028	0.482074	0.682917
Eicosanoic acid methyl ester	1	0.963495	0.961495	0.858846
Erythritol (4TMS)	0.0291545	0.000210003	0.0193739	0.197725
Fructose (1MEOX) (5TMS) BP	1	0.0171163	0.0869644	0.703397
Fructose (1MEOX) (5TMS) MP	1	0.159183	0.352383	0.818456
Fructose-6-phosphate (1MEOX) (6TMS) MP	1	0.0150263	0.104374	0.652324
Fucose (1MEOX) (4TMS) MP	1	0.255661	0.466029	0.906761
Galactinol (9TMS)	0.00159691	9.4461e-06	0.0172232	0.0199849
Galactose, 3,6-anhydro- (1MEOX) (3TMS)	1	0.0106169	0.444945	0.152063
Galacturonic acid (1MEOX) (5TMS) MP	0.329209	0.00230983	0.115329	0.204906
Gluconic acid (6TMS)	1	0.460376	0.98821	0.547365
Glucose (1MEOX) (5TMS) BP	1	0.0235962	0.0740092	0.756592
Glucose-6-phosphate (1MEOX) (6TMS) MP	1	0.0107739	0.0943496	0.598435
Glucuronic acid (1MEOX) (5TMS) BP	1	0.120369	0.698407	0.295414
Glutamic acid (3TMS)	1	0.029563	0.333149	0.422087
Glutamine (3TMS)	0.000608632	7.34934e-06	0.000316341	0.278734
Glutamine [-H2O] (3TMS) MP	0.036751	0.000253671	0.0287572	0.165798
Glutaric acid (2TMS)	0.323607	0.00303582	0.0358819	0.568066
Glyceric acid (3TMS)	0.0201512	0.000128513	0.0785142	0.0389378
Glyceric acid-3-phosphate (4TMS)	0.852537	0.0085519	0.0564062	0.694426
Glycerol (3TMS)	0.0561539	0.000366296	0.083514	0.0838299
Glycerol-3-phosphate (4TMS)	0.0972741	0.000769451	0.33197	0.0282469
Glycine (2TMS)	0.00521421	5.86822e-05	0.00151222	0.448777
Glycine (3TMS)	1	0.29572	0.662836	0.792101
Hexacosanoic acid (1TMS)	0.0341331	0.000266733	0.0150591	0.272992
Histidine (3TMS)	1	0.677334	0.505284	0.95745
Histidine (4TMS)	0.661604	0.00569687	0.0712305	0.525224
Homoserine (3TMS)	0.448358	0.00571388	0.0237588	0.825488
Hydroxyproline (3TMS)	5.75989e-06	3.91511e-08	6.92024e-05	0.0186862
Indole-3-acetonitrile (1TMS)	1	0.688022	0.235444	0.682671
Isoleucine (2TMS)	1	0.0230817	0.0639481	0.889305
Isomaltose (1MEOX) (8TMS) MP	1	0.197659	0.950884	0.110908
Isopropyl-beta-D-thiogalactoside (4TMS)	1	0.951055	0.966119	0.846219
Lactic acid (2TMS)	0.0970481	0.0012603	0.00831425	0.740851
Leucine (2TMS)	1	0.120274	0.389263	0.757667
Maleic acid (2TMS)	1	0.0176407	0.258961	0.390446
Malic acid (3TMS)	1	0.243556	0.831653	0.389634
Malonic acid (2TMS)	0.231128	0.00164193	0.233006	0.0858856
Maltose (1MEOX) (8TMS) BP	1	0.00933181	0.149679	0.420166
Maltose (1MEOX) (8TMS) MP	0.081107	0.000743795	0.0123739	0.492457
Mannose (major)	1	0.824335	0.996765	0.550078
Melibiose (1MEOX) (8TMS) BP	1	0.0282761	0.335916	0.324879
Methionine (2TMS)	1	0.0360023	0.138874	0.789016
myo-Inositol (6TMS)	0.133952	0.000918369	0.0231247	0.232042
Nicotinic acid (1TMS)	0.0036704	2.24024e-05	0.017227	0.0418044
O-acetyl-serine (2TMS)	1	0.158673	0.762867	0.410161
Octacosanoic acid (1TMS)	1	0.053592	0.222142	0.740249
Ornithine (3TMS)	1	0.541405	0.910413	0.791175
Palmitic acid	1	0.72857	0.743771	0.306758
Phenylalanine (2TMS)	1	0.00754494	0.27277	0.217429
Proline (2TMS)	0.000398979	3.12088e-06	0.076574	0.000876896
Putrescine (4TMS)	0.490992	0.00725601	0.0200921	0.906186
Pyruvic acid (1MEOX) (1TMS)	0.00297849	1.84615e-05	0.011681	0.0508239
Raffinose	7.03485e-08	1.46042e-09	1.22203e-07	0.00861987
Ribonic acid (5TMS)	1	0.0226906	0.164017	0.611734
Serine (3TMS)	1	0.332309	0.656659	0.839681
Shikimic acid (4TMS)	0.119847	0.000818088	0.0744147	0.166559
Similar to L-Glutamine	0.0335293	0.00021582	0.0832552	0.0557126
Similar to Methanolphosphate	1	0.352538	0.999475	0.368219
Similar to Uric acid (4TMS)	0.27653	0.0715414	0.308192	0.00206277
Similar to Uridine-5-diphosphoglucose disodium salt	1	0.790315	0.838601	0.995603
Sinapic acid (cis)	0.467262	0.00442708	0.601675	0.0441371
Sinapic acid (trans)	1	0.46509	0.984067	0.564105
Spermidine (5TMS)	1	0.44545	0.32593	0.971821
Succinic acid (2TMS)	0.349514	0.00245456	0.140453	0.197302
Sucrose (8TMS)	1	0.650679	0.71735	0.992889
Tetracosanoic acid (1TMS)	0.864352	0.00809559	0.0661853	0.525796
Threonic acid (4TMS)	1	0.0137354	0.121214	0.543949
Threonine (3TMS)	1	0.0185356	0.125679	0.647461
Trehalose, alpha,alpha'-, D- (8TMS)	0.132169	0.000894933	0.147726	0.0911766
Tryptophan (3TMS)	0.664761	0.0056562	0.0741417	0.511824
Tyramine (3TMS)	0.292227	0.00444199	0.892771	0.0135923
Tyrosine (3TMS)	1	0.0789754	0.27373	0.773236
Unknown (sugar) 20	1	0.798041	0.999091	0.820201
Valine (2TMS)	0.0539523	0.000840317	0.00447537	0.849905

## Sheet: Sencense Leaf
Metabolite	anova.p.adj	KO1 v.s.Col-1	KO2 v.s. Col-0	KO1 v.s. KO2
1,6-Anhydro-beta-D-glucose (3TMS)	1	0.636235	0.351962	0.0783305
2-Oxoglutaric acid	1	0.16268	0.99862	0.149223
4-Aminobutyric acid (3TMS)	1	0.0167186	0.416548	0.206414
4-hydroxy-benzoic acid (2TMS)	1	0.0235014	0.906334	0.056788
4-Hydroxycinnamic acid (2TMS)	1	0.0822184	0.986188	0.141272
Adenine (2TMS)	1	0.100852	0.903777	0.212833
Alanine (2TMS)	1	0.820787	0.99993	0.826581
Altrose (1MEOX) (5TMS) MP	1	0.459985	0.9672	0.602554
Arabinose (1MEOX) (4TMS) MP	1	0.21109	0.901158	0.0987589
Ascorbic acid (4TMS)	1	0.92773	0.444331	0.278757
Asparagine (3TMS)	1	0.738584	0.557285	0.205333
Aspartic acid (3TMS)	1	0.276668	0.901648	0.492497
Benzoic acid (2TMS)	1	0.352021	0.987817	0.427943
beta-alanine (3TMS)	2.6e-09	6.29e-11	2.07e-09	0.0793456
Butanoic acid, 2-amino- (2TMS)	1	0.683034	0.966946	0.536374
Citramalic acid (3TMS)	1	0.98251	0.0337633	0.0583948
Citric acid (4TMS)	1	0.603646	0.132551	0.0203741
Citrulline (3TMS)	1	0.308173	0.882333	0.560403
Citrulline or Arginine	1	0.976394	0.651037	0.539873
Cysteine (3TMS)	1	0.446889	0.475875	0.0648596
Cysteinyl-glycine (3TMS)	1	0.973602	0.839004	0.724688
Dehydroascorbic acid dimer (2MEOX) MP	1	0.339096	0.65512	0.0766034
Docosanoic acid (1TMS)	1	0.423676	0.725313	0.132928
Eicosanoic acid methyl ester	1	0.945743	0.905422	0.747656
Erythritol (4TMS)	1	0.424356	0.0692103	0.582194
Fructose (1MEOX) (5TMS) BP	1	0.873039	0.974878	0.762179
Fructose (1MEOX) (5TMS) MP	1	0.958873	0.984303	0.898953
Fucose (1MEOX) (4TMS) MP	1	0.0830205	0.880196	0.0313395
Fumaric acid (2TMS)	1	0.0748294	0.835834	0.0230286
Galactinol (9TMS)	1	0.215222	0.95886	0.326485
Gluconic acid (6TMS)	1	0.256193	0.457556	0.0264382
Glucose (1MEOX) (5TMS) BP	1	0.175194	0.912088	0.33015
Glucose-6-phosphate (1MEOX) (6TMS) MP	1	0.0470937	0.992854	0.0592737
Glucuronic acid (1MEOX) (5TMS) BP	0.336655	0.16339	0.138623	0.00244686
Glutamine (3TMS)	1	0.970973	0.999927	0.973673
Glutamine [-H2O] (3TMS) MP	1	0.991184	0.766465	0.703824
Glutaric acid (2TMS)	1	0.934307	0.292186	0.177912
Glyceric acid (3TMS)	1	0.373261	0.970018	0.26712
Glycerol (3TMS)	1	0.995972	0.463105	0.534469
Glycerol-3-phosphate (4TMS)	0.898971	0.00711646	0.142737	0.326416
Glycine (2TMS)	1	0.398429	0.939002	0.251177
Glycine (3TMS)	0.746232	0.292543	0.0056235	0.181841
Hexacosanoic acid (1TMS)	1	0.0810255	0.618506	0.382365
Histidine (3TMS)	1	0.948448	0.904081	0.993865
Homoserine (3TMS)	1	0.231946	0.921462	0.425674
Hydroxyproline (3TMS)	1	0.994978	0.207898	0.193309
Indole-3-acetonitrile (1TMS)	1	0.0460222	0.276706	0.574036
Isoleucine (2TMS)	1	0.974401	0.999999	0.974725
Isomaltose (1MEOX) (8TMS) MP	1	0.418078	0.948312	0.594851
Isopropyl-beta-D-thiogalactoside (4TMS)	1	0.0662167	0.998006	0.0587759
Itaconic acid (2TMS)	1	0.898446	0.0300023	0.0890291
Leucine (2TMS)	1	0.986894	0.907632	0.841164
Malic acid (3TMS)	1	0.209318	0.254897	0.00794787
Malonic acid (2TMS)	0.20025	0.392956	0.0335159	0.00180683
Maltose (1MEOX) (8TMS) BP	1	0.937464	0.57284	0.392891
Maltose (1MEOX) (8TMS) MP	1	0.144254	0.982651	0.195234
Mannose (major)	1	0.14241	0.0816762	0.972327
Melibiose (1MEOX) (8TMS) BP	1	0.0435653	0.889044	0.107693
Methionine (2TMS)	1	0.901332	0.50795	0.789924
myo-Inositol (6TMS)	1	0.858244	0.865561	0.999493
Nicotinic acid (1TMS)	1	0.0958767	0.599941	0.0126651
Nonanoic acid (1TMS)	1	0.998992	0.658661	0.700756
Octadecanoic acid (1TMS)	1	0.202365	0.726965	0.0492114
Ornithine (3TMS)	1	0.384423	0.93855	0.573479
Ornithine (4TMS)	1	0.864926	0.387506	0.714925
Palmitic acid	1	0.400333	0.850011	0.713814
Phenylalanine (2TMS)	1	0.863549	0.726223	0.972029
Phosphoric acid (3TMS)	1	0.110487	0.869647	0.25884
Proline (2TMS)	1	0.929453	0.999464	0.940293
Putrescine (4TMS)	1	0.96523	0.308089	0.462534
Pyroglutamic acid (2TMS)	1	0.304116	0.976392	0.404288
Pyruvic acid (1MEOX) (1TMS)	1	0.180061	0.464721	0.781714
Raffinose	1	0.794739	0.329058	0.727488
Ribitol (5TMS)	1	0.332226	0.116062	0.838672
Ribonic acid (5TMS)	0.0343204	0.0884971	0.0388114	0.000236584
Serine (3TMS)	1	0.414455	0.489976	0.060373
Shikimic acid (4TMS)	1	0.5604	0.977549	0.444643
Similar to L-Glutamine	1	0.997471	0.98248	0.993825
Similar to Methanolphosphate	1	0.0700391	0.777177	0.234041
Similar to Uric acid (4TMS)	1	0.591078	0.877424	0.864857
Similar to Uridine-5-diphosphoglucose disodium salt	1	0.102813	0.125397	0.984865
Sinapic acid (cis)	1	0.849882	0.851088	0.999809
Sinapic acid (trans)	1	0.194467	0.72493	0.556612
Spermidine (5TMS)	1	0.920667	0.728061	0.942801
Succinic acid (2TMS)	1	0.190552	0.271623	0.00764832
Sucrose (8TMS)	1	0.248062	0.968127	0.332997
Tetracosanoic acid (1TMS)	1	0.622653	0.324467	0.0671003
Threonic acid (4TMS)	1	0.909893	0.0397331	0.107733
Threonine (3TMS)	1	0.999202	0.165739	0.195026
Trehalose, alpha,alpha'-, D- (8TMS)	0.355593	0.186394	0.00257202	0.170863
Triacontanoic acid methyl ester	1	0.601608	0.999256	0.579761
Tryptophan (3TMS)	1	0.613654	0.395251	0.940229
Tyrosine (3TMS)	1	0.28357	0.6121	0.80422
Unknown (sugar) 20	1	0.721415	0.549072	0.96602
Uracil (2TMS)	0.493054	0.986477	0.00836686	0.0194829
Valine (2TMS)	1	0.84124	0.579494	0.909622

## Sheet: Silique
Metabolite	anova.p.adj	KO1 v.s.Col-1	KO2 v.s. Col-0	KO1 v.s. KO2
1,6-Anhydro-beta-D-glucose (3TMS)	1	0.121744	0.229005	0.486837
2-Oxoglutaric acid	1	0.336134	0.0119745	0.236536
4-Aminobutyric acid (3TMS)	8.63035e-07	4.70066e-09	9.58585e-05	0.00144771
4-hydroxy-benzoic acid (2TMS)	0.000199846	3.69799e-06	0.588969	5.07721e-05
Adenine (2TMS)	1	0.372893	0.995321	0.326866
Alanine (2TMS)	0.885439	0.0529803	0.72832	0.00913019
Alanine (3TMS)	1	0.117047	0.844473	0.0384856
Altrose (1MEOX) (5TMS) MP	0.00114898	6.80602e-06	0.00864079	0.0290289
Arabinose (1MEOX) (4TMS) MP	7.82003e-06	5.08465e-08	0.016686	0.000105126
Arabitol (5TMS)	0.0438078	0.000342243	0.0169384	0.292235
Ascorbic acid (4TMS)	0.000146122	9.17822e-07	0.0318624	0.00109027
Asparagine (3TMS)	0.00253076	0.0267945	1.49917e-05	0.0192577
Asparagine (4TMS) MP	0.488131	0.593525	0.0463189	0.00452852
Aspartic acid (3TMS)	1	0.96811	0.998402	0.952784
Benzoic acid (2TMS)	2.03245e-07	2.09554e-09	0.0452304	9.02947e-07
beta-alanine (3TMS)	4.51948e-29	4.21885e-15	4.21885e-15	0.1277
Butanoic acid, 2-amino- (2TMS)	0.52008	0.00503046	0.0435723	0.636722
Citramalic acid (3TMS)	0.0537281	0.000350241	0.0579521	0.114836
Citric acid (4TMS)	0.0814858	0.000538326	0.131313	0.0701536
Citrulline or Arginine	1.87496e-12	3.46834e-13	2.54019e-13	0.981921
Cysteine (3TMS)	0.0820519	0.0277638	0.000626462	0.298967
Dehydroascorbic acid dimer (2MEOX) MP	5.39114e-25	2.9976e-14	2.9976e-14	0.00897284
Docosanoic acid (1TMS)	0.339306	0.00234515	0.161168	0.167628
Eicosanoic acid methyl ester	0.072873	0.000478354	0.0697893	0.121286
Erythritol (4TMS)	3.7861e-08	2.0199e-10	0.000294489	1.04929e-05
Fructose (1MEOX) (5TMS) BP	1	0.262869	0.868291	0.526789
Fructose (1MEOX) (5TMS) MP	1	0.485621	0.921798	0.720204
Fructose-6-phosphate (1MEOX) (6TMS) MP	2.6999e-10	7.19069e-12	3.15951e-10	0.163711
Fucose (1MEOX) (4TMS) MP	0.000400569	2.58314e-06	0.00185772	0.0491313
Fumaric acid (2TMS)	1	0.0618271	0.303571	0.527303
Galactinol (9TMS)	2.63515e-09	4.62739e-09	5.03591e-11	0.107999
Galactose, 3,6-anhydro- (1MEOX) (3TMS)	4.60737e-06	2.45266e-08	0.000694527	0.00131769
Glucose (1MEOX) (5TMS) BP	0.00281591	1.66972e-05	0.0231655	0.024512
Glucose-6-phosphate (1MEOX) (6TMS) MP	2.84658e-11	1.06171e-12	2.29795e-11	0.246594
Glucuronic acid (1MEOX) (5TMS) BP	2.02377e-07	1.20377e-09	1.23615e-05	0.00220725
Glutamine (3TMS)	2.0161e-07	8.60453e-09	4.99493e-08	0.740559
Glutamine [-H2O] (3TMS) MP	2.62392e-06	2.46287e-07	1.85989e-07	0.993018
Glutaric acid (2TMS)	2.23691e-09	1.12954e-11	3.05715e-06	2.26114e-05
Glyceric acid (3TMS)	0.00858329	5.65171e-05	0.0134602	0.106508
Glyceric acid-3-phosphate (4TMS)	4.98269e-05	1.69402e-06	6.79168e-06	0.856004
Glycerol (3TMS)	0.294669	0.00228993	0.0587024	0.374688
Glycerol-3-phosphate (4TMS)	2.16299e-07	1.20819e-08	3.74997e-08	0.882251
Glycine (2TMS)	0.0431433	0.000281914	0.0463887	0.119836
Glycine (3TMS)	1.00652e-11	5.72209e-13	4.6807e-12	0.485669
Hexacosanoic acid methyl ester, n-	1	0.661595	0.846373	0.342617
Hexadecanoic acid methyl ester, n-	1	0.965945	0.981004	0.997725
Hexanoic acid, 2-ethyl- (1TMS)	1	0.98906	0.151808	0.211049
Histidine (3TMS)	7.4434e-16	4.32987e-15	4.44089e-15	0.825492
Homoserine (3TMS)	0.223246	0.00158691	0.00917666	0.505808
Hydroxyproline (3TMS)	0.000827608	3.30559e-05	5.26825e-05	0.983301
Indole-3-acetonitrile (1TMS)	1	0.0282829	0.486777	0.272526
Isocitric acid (4TMS)	0.0033379	0.000153614	0.000136437	0.998912
Isoleucine (2TMS)	1	0.199768	0.144174	0.98158
Isopropyl-beta-D-thiogalactoside (4TMS)	1	0.219639	0.999409	0.231877
Itaconic acid (2TMS)	0.000281818	1.63073e-06	0.0038996	0.0170865
Leucine (2TMS)	0.704774	0.00639057	0.0618298	0.594933
Maleic acid (2TMS)	0.00260509	1.70836e-05	0.00286696	0.10436
Malic acid (3TMS)	1	0.175057	0.263183	0.963495
Malonic acid (2TMS)	0.00022371	2.05974e-06	0.000611756	0.0239786
Maltose (1MEOX) (8TMS) BP	1	0.0158741	0.33128	0.289706
Maltose (1MEOX) (8TMS) MP	3.05764e-05	3.64997e-07	1.45142e-05	0.421328
Mannitol (6TMS)	1	0.800321	0.156696	0.473021
Methionine (2TMS)	9.71155e-08	9.0862e-09	1.04312e-08	0.998061
myo-Inositol (6TMS)	1	0.748389	0.955369	0.898599
Nicotinic acid (1TMS)	1.19153e-06	6.67284e-09	0.00238302	8.61534e-05
Octadecanoic acid (1TMS)	1	0.45025	0.521192	0.991947
Ornithine (3TMS)	2.1775e-18	4.21885e-15	4.21885e-15	0.759684
Ornithine (4TMS)	1.1935e-15	4.77396e-15	4.32987e-15	0.552013
Palmitic acid	1	0.934335	0.747194	0.923738
Phenylalanine (2TMS)	0.00444465	0.000167209	0.996114	0.000209217
Phosphoric acid (3TMS)	0.0215359	0.00672145	0.000194042	0.373668
Proline (2TMS)	1.47129e-07	1.3397e-07	2.92777e-09	0.25562
Putrescine (4TMS)	1.05014e-09	7.4699e-11	7.74791e-12	0.043479
Pyroglutamic acid (2TMS)	1	0.383229	0.640627	0.914664
Pyruvic acid (1MEOX) (1TMS)	0.0750468	0.000529793	0.0380007	0.216068
Raffinose	1	0.7878	0.936059	0.578505
Ribonic acid (5TMS)	0.566896	0.00937624	0.0186378	0.955677
Serine (3TMS)	1.58797e-07	2.28367e-09	2.92182e-07	0.121574
Shikimic acid (4TMS)	1.82863e-34	4.21885e-15	4.21885e-15	0.0151995
Similar to L-Glutamine	0.000199888	3.11665e-06	6.96089e-05	0.478198
Similar to Methanolphosphate	0.0153904	0.0107978	0.00011353	0.202863
Similar to Uric acid (4TMS)	0.000670271	0.00126455	4.98761e-06	0.111399
Similar to Uridine-5-diphosphoglucose disodium salt	1	0.0705358	0.421856	0.557107
Sinapic acid (cis)	2.06147e-11	1.07581e-13	5.85688e-08	1.45138e-06
Sinapic acid (trans)	4.53762e-09	3.30089e-11	1.65497e-07	0.00201302
Spermidine (5TMS)	0.000588731	2.80331e-05	1.34205e-05	0.942519
Succinic acid (2TMS)	0.000104717	1.02495e-06	0.000130312	0.175997
Sucrose (8TMS)	1	0.586088	0.580965	0.999962
Tetracosanoic acid (1TMS)	0.0011955	7.61566e-06	0.0585954	0.0043286
Tetradecanoic acid (1TMS)	1	0.948698	0.945905	0.999993
Threonic acid (4TMS)	1	0.683663	0.178764	0.586988
Threonine (3TMS)	2.09792e-09	3.48722e-11	5.21379e-09	0.0673196
Trehalose, alpha,alpha'-, D- (8TMS)	1	0.994701	0.992674	0.95853
Tryptophan (3TMS)	0.00124406	7.56387e-06	0.0066244	0.0403856
Tyramine (3TMS)	1	0.0163592	0.133622	0.713889
Tyrosine (3TMS)	0.00676092	0.000902318	0.000107101	0.704613
Unknown (sugar) 20	0.0440161	0.000330912	0.0197797	0.258441
Uracil (2TMS)	0.319689	0.0226007	0.00364782	0.736985
Valine (2TMS)	1	0.999933	0.909014	0.904392
