# Supplementary material for: The homeostasis of β‐alanine is key for Arabidopsis reproductive growth and development
Source: Plant J. 2025 Apr 3;122(1):e70134. doi: 10.1111/tpj.70134 (PMC11969031; doi:10.1111/tpj.70134)
Supplement: Supplementary file 23 — Table S11. Accumulated germination rate for AGT2 overexpression lines and agt2 knock‐out lines. Refer to Figure 4. [file TPJ-122-0-s026.xlsx]

## Sheet: Sheet1
Supplementary Table 7. Accumulated germination ratio for AGT2 mutant lines after stratification
Days after stratification	Col-0_1	Col-0_2	Col-0_3	Col-0_4	SALK_003381_1	SALK_003381_2	SALK_003381_3	SALK_035035_1	SALK_035035_2	SALK_035035_3	SALK_035035_4	AGT2-OE1_1	AGT2-OE1_2	AGT2-OE1_3	AGT2-OE1_4	AGT2-OE2_1	AGT2-OE2_2	AGT2-OE2_3	AGT2-OE2_4	AGT2-OE3_1	AGT2-OE3_2	AGT2-OE3_3	AGT2-OE3_4
Day1	0	0	0	0	0	0	0	0	0	0	0	0	0	0	0	0	0	0	0	0	0	0	0
Day2	0.514851	0.470588	0.469388	0.4	0.225	0.222222	0.260417	0.241758	0.145631	0.217391	0.176991	0.476636	0.462264	0.442308	0.453704	0.466019	0.466667	0.471698	0.481481	0.480392	0.457944	0.457143	0.462264
Day3	0.772277	0.637255	0.765306	0.6	0.2625	0.277778	0.302083	0.318681	0.174757	0.282609	0.212389	0.766355	0.754717	0.653846	0.666667	0.669903	0.685714	0.764151	0.768519	0.666667	0.654206	0.714286	0.754717
Day4	0.950495	0.882353	0.887755	0.67	0.2875	0.322222	0.322917	0.351648	0.194175	0.336957	0.247788	0.897196	0.867925	0.759615	0.740741	0.76699	0.780952	0.886792	0.907407	0.892157	0.775701	0.8	0.933962
Day5	0.990099	0.911765	0.918367	0.7	0.325	0.344444	0.354167	0.373626	0.213592	0.358696	0.265487	0.943925	0.924528	0.817308	0.796296	0.854369	0.866667	0.943396	0.944444	0.931373	0.897196	0.92381	0.95283
Day6	1	0.95098	0.94898	0.79	0.35	0.366667	0.375	0.395604	0.23301	0.380435	0.274336	0.943925	0.943396	0.865385	0.851852	0.902913	0.895238	0.95283	0.944444	0.931373	0.906542	0.933333	0.95283
Day7	1	0.960784	0.969388	0.8	0.4	0.411111	0.4375	0.450549	0.23301	0.413043	0.318584	0.943925	0.95283	0.903846	0.916667	0.912621	0.904762	0.95283	0.953704	0.941176	0.915888	0.933333	0.962264
Day8	1	0.960784	0.969388	0.87	0.4125	0.388889	0.4375	0.461538	0.252427	0.413043	0.345133	0.962617	0.971698	0.942308	0.953704	0.932039	0.933333	0.971698	0.962963	0.960784	0.925234	0.952381	0.962264
Day9	1	0.970588	0.979592	0.88	0.4125	0.422222	0.4375	0.483516	0.252427	0.434783	0.362832	0.971963	0.971698	0.961538	0.953704	0.951456	0.942857	0.971698	0.962963	0.960784	0.934579	0.952381	0.971698
Day10	1	0.970588	0.979592	0.9	0.425	0.422222	0.4375	0.483516	0.252427	0.434783	0.371681	0.981308	0.971698	1	0.981481	0.961165	0.961905	0.971698	0.962963	0.960784	0.934579	0.952381	0.971698
Total number of seeds	101	102	98	100	80	90	96	91	103	92	113	107	106	104	108	103	105	106	108	102	107	105	106
