# Supplementary material for: The homeostasis of β‐alanine is key for Arabidopsis reproductive growth and development
Source: Plant J. 2025 Apr 3;122(1):e70134. doi: 10.1111/tpj.70134 (PMC11969031; doi:10.1111/tpj.70134)
Supplement: Supplementary file 24 — Table S12. Quantification of aborted seeds in AGT2 overexpression lines and agt2 knock‐out lines. Refer to Figure 4. [file TPJ-122-0-s031.xlsx]

## Sheet: Sheet1
Quantification of silique seeds
NO	Col-0					KO_1					KO_2					OE_1					OE_2					OE_3
	Label	# Aborted seeds	# total seeds	Abortion ratio		Label	# Aborted seeds	# total seeds	Abortion ratio		Label	# Aborted seeds	# total seeds	Abortion ratio		Label	# Aborted seeds	# total seeds	Abortion ratio		Label	# Aborted seeds	# total seeds	Abortion ratio		Label	# Aborted seeds	# total seeds	Abortion ratio
1	Col-0-1	1	27	0.037037		KO_1_1	6	22	0.272727		KO_2_1	6	23	0.26087		OE_1_1	0	21	0		OE_2_1	1	31	0.0322581		OE_3_1	0	29	0
2	Col-0-1	0	22	0		KO_1_1	10	24	0.416667		KO_2_1	3	26	0.115385		OE_1_1	3	24	0.125		OE_2_1	0	31	0		OE_3_1	1	28	0.0357143
3	Col-0-1	0	25	0		KO_1_1	8	22	0.363636		KO_2_1	0	18	0		OE_1_1	7	20	0.35		OE_2_1	1	26	0.0384615		OE_3_1	0	34	0
4	Col-0-1	0	22	0		KO_1_1	0	19	0		KO_2_1	0	20	0		OE_1_1	4	23	0.173913		OE_2_1	0	26	0		OE_3_1	0	32	0
5	Col-0-2	0	25	0		KO_1_4	0	18	0		KO_2_2	6	25	0.24		OE_1_2	8	24	0.333333		OE_2_2	3	27	0.111111		OE_3_2	0	29	0
6	Col-0-2	0	29	0		KO_1_4	1	21	0.047619		KO_2_2	4	24	0.166667		OE_1_2	5	24	0.208333		OE_2_2	3	27	0.111111		OE_3_2	0	31	0
7	Col-0-2	0	25	0		KO_1_4	1	20	0.05		KO_2_2	2	20	0.1		OE_1_2	5	19	0.263158		OE_2_2	0	33	0		OE_3_2	0	26	0
8	Col-0-2	0	31	0		KO_1_4	0	16	0		KO_2_2	2	22	0.0909091		OE_1_2	9	22	0.409091		OE_2_2	0	29	0		OE_3_2	0	34	0
9	Col-0-3	4	27	0.148148		KO_1_5	3	21	0.142857		KO_2_3	4	22	0.181818		OE_1_3	8	26	0.307692		OE_2_3	1	29	0.0344828		OE_3_3	2	28	0.0714286
10	Col-0-3	0	23	0		KO_1_5	0	22	0		KO_2_3	6	23	0.26087		OE_1_3	12	29	0.413793		OE_2_3	1	30	0.0333333		OE_3_3	1	37	0.027027
11	Col-0-3	0	24	0		KO_1_5	6	21	0.285714		KO_2_3	2	21	0.0952381		OE_1_3	4	24	0.166667		OE_2_3	1	29	0.0344828		OE_3_3	0	32	0
12	Col-0-3	0	23	0		KO_1_5	3	20	0.15		KO_2_3	4	26	0.153846		OE_1_3	4	23	0.173913		OE_2_3	1	29	0.0344828		OE_3_3	0	30	0
13	Col-0-4	0	26	0		KO_1_6	4	25	0.16		KO_2_4	11	26	0.423077		OE_1_4	0	30	0		OE_2_4	2	31	0.0645161		OE_3_4	0	29	0
14	Col-0-4	0	20	0		KO_1_6	6	23	0.26087		KO_2_4	14	26	0.538462		OE_1_4	0	31	0		OE_2_4	0	32	0		OE_3_4	0	29	0
15	Col-0-4	0	30	0		KO_1_6	4	21	0.190476		KO_2_4	2	19	0.105263		OE_1_4	0	24	0		OE_2_4	0	28	0		OE_3_4	0	27	0
16	Col-0-4	0	34	0		KO_1_6	6	22	0.272727		KO_2_4	6	25	0.24		OE_1_4	0	27	0		OE_2_4	0	29	0		OE_3_4	1	25	0.04
17	Col-0-7	0	26	0		KO_1_7	6	27	0.222222		KO_2_5	0	20	0		OE_1_6	3	24	0.125		OE_2_5	5	27	0.185185		OE_3_5	1	31	0.0322581
18	Col-0-7	1	26	0.0384615		KO_1_7	6	22	0.272727		KO_2_5	2	18	0.111111		OE_1_6	1	25	0.04		OE_2_5	0	29	0		OE_3_5	1	28	0.0357143
19	Col-0-7	0	32	0		KO_1_7	10	20	0.5		KO_2_5	1	24	0.0416667		OE_1_6	0	20	0		OE_2_5	0	31	0		OE_3_5	0	38	0
20	Col-0-7	0	26	0		KO_1_7	15	26	0.576923		KO_2_5	0	20	0		OE_1_6	3	19	0.157895		OE_2_5	0	31	0		OE_3_5	1	34	0.0294118
21	Col-0-8	0	22	0		KO_1_8	2	24	0.0833333		KO_2_7	6	24	0.25		OE_1_7	0	30	0		OE_2_6	3	27	0.111111		OE_3_6	3	31	0.0967742
22	Col-0-8	0	23	0		KO_1_8	7	26	0.269231		KO_2_7	3	23	0.130435		OE_1_7	3	27	0.111111		OE_2_6	4	32	0.125		OE_3_6	3	32	0.09375
23	Col-0-8	0	26	0		KO_1_8	3	19	0.157895		KO_2_7	0	26	0		OE_1_7	2	30	0.0666667		OE_2_6	0	33	0		OE_3_6	1	33	0.030303
24	Col-0-8	0	25	0		KO_1_8	12	25	0.48		KO_2_7	0	27	0		OE_1_7	1	32	0.03125		OE_2_6	0	29	0		OE_3_6	2	35	0.0571429
25	Col-0-9	0	27	0		KO_1_9	11	24	0.458333		KO_2_8	7	21	0.333333		OE_1_8	0	26	0		OE_2_8	1	27	0.037037		OE_3_7	0	28	0
26	Col-0-9	0	26	0		KO_1_9	7	25	0.28		KO_2_8	4	26	0.153846		OE_1_8	0	29	0		OE_2_8	0	28	0		OE_3_7	1	25	0.04
27	Col-0-9	0	21	0		KO_1_9	2	16	0.125		KO_2_8	3	22	0.136364		OE_1_8	0	25	0		OE_2_8	3	31	0.0967742		OE_3_7	0	33	0
28	Col-0-9	0	19	0		KO_1_9	1	18	0.0555556		KO_2_8	4	26	0.153846		OE_1_8	0	29	0		OE_2_8	0	30	0		OE_3_7	0	30	0
29	Col-0-10	0	15	0		KO_1_10	6	24	0.25		KO_2_9	1	24	0.0416667		OE_1_10	0	26	0		OE_2_9	0	22	0		OE_3_9	0	27	0
30	Col-0-10	0	22	0		KO_1_10	0	18	0		KO_2_9	12	25	0.48		OE_1_10	1	25	0.04		OE_2_9	0	25	0		OE_3_9	0	28	0
31	Col-0-10	1	27	0.037037		KO_1_10	1	18	0.0555556		KO_2_9	2	22	0.0909091		OE_1_10	0	25	0		OE_2_9	0	32	0		OE_3_9	1	25	0.04
32	Col-0-10	0	25	0		KO_1_10	4	22	0.181818		KO_2_9	5	26	0.192308		OE_1_10	0	27	0		OE_2_9	0	33	0		OE_3_9	0	33	0
33	Col-0-11	0	27	0		KO_1_11	10	28	0.357143		KO_2_10	9	19	0.473684		OE_1_11	2	26	0.0769231		OE_2_10	0	25	0		OE_3_10	1	27	0.037037
34	Col-0-11	0	27	0		KO_1_11	9	24	0.375		KO_2_10	5	17	0.294118		OE_1_11	0	24	0		OE_2_10	0	29	0		OE_3_10	1	35	0.0285714
35	Col-0-11	0	22	0		KO_1_11	2	21	0.0952381		KO_2_10	2	24	0.0833333		OE_1_11	0	20	0		OE_2_10	0	29	0		OE_3_10	0	31	0
36	Col-0-11	0	31	0		KO_1_11	4	21	0.190476		KO_2_10	0	19	0		OE_1_11	0	22	0		OE_2_10	0	30	0		OE_3_10	1	31	0.0322581
37	Col-0-12	0	18	0		KO_1_12	7	24	0.291667		KO_2_12	6	15	0.4		OE_1_12	5	23	0.217391		OE_2_12	0	29	0		OE_3_11	2	32	0.0625
38	Col-0-12	6	24	0.25		KO_1_12	9	20	0.45		KO_2_12	1	22	0.0454545		OE_1_12	4	21	0.190476		OE_2_12	1	26	0.0384615		OE_3_11	1	26	0.0384615
39	Col-0-12	0	27	0		KO_1_12	4	16	0.25		KO_2_12	2	25	0.08		OE_1_12	6	20	0.3		OE_2_12	0	30	0		OE_3_11	0	27	0
40	Col-0-12	0	27	0		KO_1_12	4	20	0.2		KO_2_12	1	22	0.0454545		OE_1_12	4	23	0.173913		OE_2_12	0	30	0		OE_3_11	3	30	0.1
