# Supplementary material for: The homeostasis of β‐alanine is key for Arabidopsis reproductive growth and development
Source: Plant J. 2025 Apr 3;122(1):e70134. doi: 10.1111/tpj.70134 (PMC11969031; doi:10.1111/tpj.70134)
Supplement: Supplementary file 25 — Table S13. Quantification of seed viability in agt2 knock‐out lines. Refer to Figure 4 [file TPJ-122-0-s017.xlsx]

## Sheet: Sheet1
Supplementary Table 6. Quantification of seed viability
Sample	total number of seeds	Viable seeds			Intermediately viable seeds			Dead seeds
		Number of viable seeds	Ratio of viable seeds		Number of intermediately viable seeds	Ratio of intermediately viable seeds		Number of dead seeds	Ratio of dead seeds
Col-0-1	72	67	0.930556		5	0.0694444		0	0
Col-0-2	64	63	0.984375		1	0.015625		0	0
Col-0-3	51	50	0.980392		0	0		1	0.0196078
			0.965108			0.0283565			0.00653595
SALK_003381-1	52	2	0.0384615		41	0.788462		9	0.173077
SALK_003381-2	54	2	0.037037		42	0.777778		10	0.185185
SALK_003381-3	63	2	0.031746		51	0.809524		10	0.15873
			0.0357482			0.791921			0.172331
SALK_035035-1	71	3	0.0422535		53	0.746479		15	0.211268
SALK_035035-2	64	3	0.046875		49	0.765625		12	0.1875
SALK_035035-3	76	3	0.0394737		58	0.763158		15	0.197368
			0.0428674			0.758421			0.198712
Col-0_negative control	66	0	0		0	0		66	1
