# Supplementary material for: The homeostasis of β‐alanine is key for Arabidopsis reproductive growth and development
Source: Plant J. 2025 Apr 3;122(1):e70134. doi: 10.1111/tpj.70134 (PMC11969031; doi:10.1111/tpj.70134)
Supplement: Supplementary file 26 — Table S14. Root length in agt2 knock‐out lines. Refer to Figure 4. [file TPJ-122-0-s016.xlsx]

## Sheet: Sheet1
Supplementary 8. Root length for AGT2 mutant lines after stratification
Day after stratification	Col-0-1	Col-0-2	Col-0-3	Col-0-4	Col-0-5	Col-0-6	Col-0-7	Col-0-8	Col-0-9	Col-0-10	Col-0-11	Col-0-12	SALK_003381-1	SALK_003381-2	SALK_003381-3	SALK_003381-4	SALK_003381-5	SALK_003381-6	SALK_003381-7	SALK_003381-8	SALK_003381-9	SALK_003381-10	SALK_003381-11	SALK_003381-12	SALK_035035-1	SALK_035035-2	SALK_035035-3	SALK_035035-4	SALK_035035-5	SALK_035035-6	SALK_035035-7	SALK_035035-8	SALK_035035-9	SALK_035035-10	SALK_035035-11	SALK_035035-12	OE1-1	OE1-2	OE1-3	OE1-4	OE1-5	OE1-6	OE1-7	OE1-8	OE1-9	OE1-10	OE1-11	OE1-12	OE2-1
1	0	0	0	0	0	0	0	0	0	0	0	0	0	0	0	0	0	0	0	0	0	0	0	0	0	0	0	0	0	0	0	0	0	0	0	0	0	0	0	0	0	0	0	0	0	0	0	0	0
2	0	0	0	0	0	0	0	0	0	0	0	0	0	0	0	0	0	0	0	0	0	0	0	0	0	0	0	0	0	0	0	0	0	0	0	0	0	0	0	0	0	0	0	0	0	0	0	0	0
3	0.126	0.22	0.151	0.13	0.152	0.171	0.129	0.218	0.137	0.151	0.144	0.107	0	0	0	0	0	0	0	0	0	0	0	0	0	0	0	0	0	0	0	0	0	0	0	0	0.112	0.133	0.106	0.139	0.126	0.189	0.223	0.139	0.163	0.173	0.191	0.144	0.189
4	0.209	0.226	0.308	0.257	0.264	0.349	0.252	0.359	0.247	0.386	0.294	0.31	0.19	0.187	0.141	0.239	0.183	0	0	0	0	0	0	0	0.155	0.188	0.119	0.178	0.199	0.112	0.118	0.161	0.15	0.154	0	0	0.215	0.178	0.209	0.244	0.319	0.221	0.256	0.193	0.278	0.294	0.276	0.384	0.263
5	0.568	0.911	0.497	0.83	0.43	0.519	0.41	0.408	0.649	0.381	0.393	0.348	0.254	0.484	0.267	0.325	0.335	0.264	0.178	0.465	0.366	0.199	0.118	0.102	0.31	0.215	0.256	0.303	0.093	0.136	0.105	0.442	0.295	0.269	0.201	0.364	0.394	0.562	0.557	0.661	0.535	0.465	0.413	0.597	0.58	0.821	0.541	0.606	0.392
6	0.886	1.14	0.486	1.326	0.522	0.657	0.495	1.125	0.646	0.654	0.921	0.969	0.33	0.845	0.245	0.446	0.349	0.428	0.336	0.565	0.404	0.539	0.31	0.349	0.504	0.228	0.402	0.289	0.332	0.562	0.454	0.303	0.459	0.353	0.261	0.491	0.73	0.911	0.916	0.737	0.904	0.868	0.758	0.616	0.99	0.98	0.783	0.742	0.758
7	0.723	0.728	1.53	1.769	0.829	0.481	1.165	1.019	1.103	0.809	0.633	1.328	0.633	0.188	0.889	0.464	0.358	0.46	0.529	0.771	0.855	0.735	0.609	0.551	0.463	0.534	0.538	0.789	0.672	0.535	0.652	0.49	0.833	0.472	0.466	0.579	0.905	1.041	1.098	1.201	1.248	1.19	1.585	0.945	0.949	1.057	0.924	0.833	1.145
8	1.569	1.778	1.755	1.919	1.864	1.972	2.443	2.724	2.925	2.982	1.942	2.528	1.478	1.436	1.331	1.718	1.568	1.715	1.681	1.912	1.568	NA	1.689	1.512	1.747	0.992	1.526	1.855	1.816	1.752	1.455	1.629	1.345	1.745	1.712	1.514	1.938	2.03	2.036	1.982	1.718	2.023	2.03	1.908	2.036	2.078	2.234	2.283	2.299
9	1.988	1.414	1.358	2.579	1.797	2.481	2.88	3.312	2.694	3.058	3.564	3.686	1.829	1.514	1.414	1.948	1.639	2.286	2.244	2.355	1.852	NA	1.914	1.856	1.97	1.88	1.852	1.831	1.955	2.23	1.893	2.354	1.802	1.615	1.552	1.916	2.778	2.797	2.514	2.856	2.183	2.073	2.434	2.688	3.051	2.57	2.397	2.59	2.409
10	3.47	4.13	4.354	3.744	4.691	2.487	3.698	2.825	4.207	3.791	3.11	3.76	3.024	1.534	1.467	2.218	2.452	2.782	0.484	2.624	2.426	NA	2.756	2.214	2.05	2.136	2.152	2.313	2.089	2.817	1.918	2.77	2.268	1.729	1.892	2.429	3.699	3.746	3.74	3.654	3.833	3.516	3.594	3.603	3.753	3.503	3.183	3.996	3.686
[truncated: 23 more columns]
