# Supplementary material for: The homeostasis of β‐alanine is key for Arabidopsis reproductive growth and development
Source: Plant J. 2025 Apr 3;122(1):e70134. doi: 10.1111/tpj.70134 (PMC11969031; doi:10.1111/tpj.70134)
Supplement: Supplementary file 27 — Table S15. Rosette diameter after emergence of first true leaves for AGT2 overexpression lines and agt2 knock‐out lines. Refer to Figure 5. [file TPJ-122-0-s029.xlsx]

## Sheet: Sheet1
Supplementary Table 9. Rosette size of AGT2 mutant lines after emergence of first true leaves
Day after emergence of first true leaves	Col-0_1	Col-0_2	Col-0_3	Col-0_4	SALK_003381_1	SALK_003381_2	SALK_003381_3	SALK_003381_4	SALK_035035_1	SALK_035035_2	SALK_035035_3	SALK_035035_4	OE1_1	OE1_2	OE1_3	OE1_4	OE2_1	OE2_2	OE2_3	OE2_4	OE3_1	OE3_2	OE3_3	OE3_4
0	1.1	1.2	1	1.1	0.7	0.6	0.6	0.6	0.7	0.6	0.7	0.7	1.2	1.3	1.2	1.1	1.2	1.1	1.2	1.1	1.1	1.2	1.1	1
2	1.4	2	1.5	1.6	0.7	0.8	0.8	0.8	0.8	0.6	0.8	0.8	1.8	1.8	2.4	1.6	1.8	1.9	1.7	1.7	1.5	1.8	1.6	1.5
4	1.7	2.3	2.2	2	0.8	0.8	0.8	0.8	0.8	0.7	0.9	0.9	2	2.2	2.8	2	2.1	2.2	2.3	2.2	1.9	2.1	2	1.9
6	1.8	2.6	2.5	2.4	0.9	0.9	0.9	0.9	0.9	0.8	1	0.9	2.3	2.5	3	2.4	2.8	2.5	2.9	2.5	2.4	2.7	2.4	2.3
8	2.3	2.9	2.8	2.9	1.1	1	1	1	1	0.9	1.1	1	2.8	3	3.3	3	2.9	2.8	3.4	2.8	2.8	2.8	2.9	2.7
10	2.7	3.2	3	3.2	1.2	1.1	1	1.1	1.1	1	1.2	1.1	3.3	3.6	3.7	3.5	3.4	3.1	3.9	3.3	3.2	3.3	3.5	3.4
12	3.1	3.8	3.7	3.5	1.4	1.4	1.1	1.3	1.4	1.3	1.4	1.3	4	3.9	4.1	3.8	4.1	3.8	4.5	3.5	3.7	4.1	3.8	3.8
14	4.2	4	4.1	3.9	1.9	1.8	1.5	1.7	2	1.9	2.1	1.8	4.6	4.6	4.5	4	4.3	4.2	5	4.2	4.3	4.7	4.3	4.2
16	4.5	4.1	4.5	4.2	2.1	2.1	1.8	1.9	2.3	2.2	2.3	2.1	4.9	5	4.9	4.1	4.4	4.4	5.2	4.8	4.7	5.2	4.6	4.4
18	5.1	4.9	4.8	4.5	2.9	2.8	2.2	2.6	2.8	2.7	3	2.8	5.5	5.7	5.5	4.6	4.9	5.5	5.8	5.9	5.6	6	5.5	5.3
20	5.5	5.1	5.6	5.5	2.9	2.9	2.4	2.8	2.8	2.8	3.1	2.9	6.5	5.8	6.1	5	5.3	6	6.4	6	6	6.9	6.2	5.8
22	6.3	6.3	6.2	7.1	3.5	3.6	3.1	3.4	3.6	3.5	3.6	3.5	7.6	6.9	6.8	7	6.6	7.2	7.6	7.1	7.1	8.2	6.8	6.5
24	7.2	7.7	7.2	7.7	4.4	3.9	4	4.4	4.1	4	4.2	4.1	8.3	7.9	8.4	7.5	7.1	8.2	7.6	7.5	8	8	7.8	7.3
26	7.8	8.2	7.9	6	4.6	4.1	4.3	4.7	4.4	4.5	4.6	4.5	8.6	8	8.8	7.8	7.3	8.4	7.7	7.7	8.4	8.5	8.1	7.5
28	8.2	8.8	8.4	8.8	5.5	4.8	5.2	5.6	5.5	5.4	5.5	5.4	8.8	8.3	9.2	8.3	7.6	8.7	7.9	7.9	8.8	9.2	8.3	8.2
30	8.2	9.3	8.5	8.9	6.1	5.4	5.6	5.9	5.9	5.8	6	5.9	9	8.5	9.3	8.5	7.6	8.7	7.9	8	8.8	9.3	8.3	8.3
32	8.3	9.3	8.5	8.9	6.6	5.8	6	6.2	6.4	6.3	6.3	6.4	9	8.5	9.3	8.5	8.7	8.8	8.9	8.5	8.8	9.4	8.3	8.3
34	8.3	9.3	8.5	8.9	6.7	6.4	6.2	6.5	6.6	6.5	6.6	6.6	9	8.5	9.3	8.5	8.7	8.8	8.9	8.5	8.8	9.4	8.3	8.3
36	8.3	9.3	8.5	8.9	6.7	6.4	6.2	6.5	6.7	6.6	6.7	6.8	9	8.5	9.3	8.5	8.7	8.8	8.9	8.5	8.8	9.4	8.3	8.3
