# Supplementary material for: The homeostasis of β‐alanine is key for Arabidopsis reproductive growth and development
Source: Plant J. 2025 Apr 3;122(1):e70134. doi: 10.1111/tpj.70134 (PMC11969031; doi:10.1111/tpj.70134)
Supplement: Supplementary file 28 — Table S16. Cell size in agt2 knock‐out lines. Refer to Figure 5. [file TPJ-122-0-s007.xlsx]

## Sheet: Sheet1
Supplementary Table 10. Cell size of AGT2 mutant lines
No.Cell	Col-0-1_P1	Col-0-1_P2	Col-0-1_P3	Col-0-2_P1	Col-0-2_P2	Col-0-2_P3	Col-0-3_P1	Col-0-3_P2	Col-0-3_P3	Col-0-4_P1	Col-0-4_P2	Col-0-4_P3	SALK_003381-1_P1	SALK_003381-1_P2	SALK_003381-1_P3	SALK_003381-2_P1	SALK_003381-2_P2	SALK_003381-2_P3	SALK_003381-3_P1	SALK_003381-3_P2	SALK_003381-3_P3	SALK_003381-4_P1	SALK_003381-4_P2	SALK_003381-4_P3	SALK_035035-1_P1	SALK_035035-1_P2	SALK_035035-1_P3	SALK_035035-2_P1	SALK_035035-2_P2	SALK_035035-2_P3	SALK_035035-3_P1	SALK_035035-3_P2	SALK_035035-3_P3	SALK_035035-4_P1	SALK_035035-4_P2	SALK_035035-4_P3
1	2250.57	2366.93	2246.66	2266.68	2993.14	3349.62	1967.17	1245.55	2002.41	1755.89	3258.38	1333.44	1303.57	1151.83	1053.3	1604.77	3569.01	1698.15	1312.69	1035.12	1130.38	1121.37	1197.89	1239.95	1700.99	2179.41	1316.33	1381.41	1937.38	1507.42	953.138	1697.81	2673.53	885.855	1006.85	696.59
2	1733.9	1646.12	2006.5	3370.37	3084.04	3288.03	2087.74	1342.2	1472.99	1715.77	2634.96	2793.31	688.877	995.986	697.829	1463.31	2511.94	919.469	1092.49	988.075	838.419	1524.62	2146.27	1473.02	1967.03	1522.14	1210.76	1144.2	1203.66	1488.08	2009.59	1361.71	1433.18	1351.91	1343.63	1129.9
3	1266.16	1464.91	3269.76	2046.05	2718.51	3187.05	1922.75	1599.76	1481.86	1838.09	2219.13	2285.85	649.774	987.343	681.332	2133.63	2334.49	926.704	861.054	1113.55	890.134	1454.75	1905.83	1499	904.492	1233.56	1405	1335.44	1455.09	1951.83	1139.39	1480.37	2175.3	1491.94	560.588	1018.31
4	1350.67	653.208	2550.9	1985.64	3234	3669.37	1666.42	2379.71	1125.03	1838.91	2196.16	2738.78	1209.07	663.624	662.132	2162.07	2772.68	1640.55	1473.1	1151.19	913.247	892.978	911.783	1226.52	587.474	1315.09	1241.47	1266.02	1297.27	1579.49	1921.59	1294	1798.03	894.329	1021.55	1025.04
5	1295.89	937.936	2003.06	1740.1	1717.41	4000.97	2378.47	1857.04	1813.38	3454.07	3088.91	3467.72	577.029	959.05	1374.85	2716.46	1874.92	1548.72	960.908	549.328	652.082	1756.59	1332.57	1474.31	1606.54	1330.77	1591.29	948.071	1393.35	1628.16	1329.53	2579.7	2369.8	1023.74	1309.74	767.927
6	2175.07	1420.12	2003.06	1906.14	2091.29	2801.56	1181.7	2089.35	1466.01	1761.41	2013.62	1737.45	796.98	1063.8	846.105	1744.21	2126.99	2667.78	1024.33	658.078	1073.32	1118.19	1280.52	1029.12	909.024	1015.78	1591.29	1242.85	2039.72	1874.46	2081.66	2748.97	2184.05	868.683	1228.01	819.192
7	1092.35	2335.42	1356.64	2359.04	2618.66	1955.4	1505.03	1636.08	1503.11	1672.59	2510.3	2132.2	786.62	833.324	1063.49	2237.29	2001.68	2645.49	795.403	837.181	686.061	1315.76	1211.85	1137.19	1211.57	1914.16	1396.05	1182.69	1331.27	1540.89	1409.59	1858.59	1605.45	1332.71	1516.6	907.56
8	1346.53	1020.22	2962.68	2216.2	1596.55	2630.15	2363.18	1598.61	1678.58	1655.89	2303.84	1947.91	1021.66	787.042	975.097	1984.85	1580.62	2034.96	1057.24	600.423	485.761	1817.46	1428.68	1142.94	856.831	2124.68	1782.27	1038.97	1310.75	1465.39	1461.14	2535.56	1137.65	1272.61	1204.7	891.964
9	1449.23	1715.69	2506.14	1770.98	1105.51	1260.36	1910.98	1239.41	1869.76	2184.92	2352.06	2632.2	1177.51	698.251	581.308	1854.98	2067.36	2174.06	945.931	884.391	746.081	1620.76	712.412	1206.53	1176.33	1678.44	946.213	1564.6	972.028	1651.19	2356.12	2018.38	1360.75	1206.25	735.975	674.829
10	1408.55	1138.21	2339.68	2521.51	2868.34	2262.88	1330.46	1155.07	1824.47	1455.06	1609.16	1971.19	622.382	865.22	679.277	1664.45	1836.07	1497.06	770.939	775.218	773.192	1058.4	899.875	1393.27	1335.16	1985.52	968.96	827.553	1261.82	1736.89	1956.89	2266.09	1159.46	575.03	637.133	1066.17
