# Supplementary material for: The homeostasis of β‐alanine is key for Arabidopsis reproductive growth and development
Source: Plant J. 2025 Apr 3;122(1):e70134. doi: 10.1111/tpj.70134 (PMC11969031; doi:10.1111/tpj.70134)
Supplement: Supplementary file 29 — Table S17. Plant height after bud generation for AGT2 overexpression lines and agt2 knock‐out lines. Refer to Figure 5. [file TPJ-122-0-s010.xlsx]

## Sheet: Sheet1
Supplementary Table 11. Plant height after bud generation
Day after bud generation	Col-0_1	Col-0_2	Col-0_3	Col-0_4	Col-0_5	Col-0_6	Col-0_7	Col-0_8	Col-0_9	Col-0_10	SALK_003381_1	SALK_003381_2	SALK_003381_3	SALK_003381_4	SALK_003381_5	SALK_003381_6	SALK_003381_7	SALK_003381_8	SALK_003381_9	SALK_003381_10	SALK_003381_11	SALK_003381_12	SALK_035035_1	SALK_035035_2	SALK_035035_3	SALK_035035_4	SALK_035035_5	SALK_035035_6	SALK_035035_7	SALK_035035_8	SALK_035035_9	SALK_035035_10	SALK_035035_11	OE1_1	OE1_2	OE1_3	OE1_4	OE1_5	OE1_6	OE1_7	OE1_8	OE1_9	OE1_10	OE2_1	OE2_2	OE2_3	OE2_4	OE2_5	OE2_6
1	0.7	0.5	0.55	0.4	0.6	0.8	2.5	1.7	0.55	0.56	0	0	0	0	0	0	0	0	0	0	0	0	0	0	0	0	0	0	0	0	0	0	0	0	0	0	0	0	0	0	0	0	0	0	0	0	0	0	0
2	1	0.8	1.2	0.45	0.7	2.9	7.5	4.6	1.25	0.64	0	0	0	0	0	0	0	0	0	0	0	0	0	0	0	0	0	0	0	0	0	0	0	0	0	0	0	0	0	0	0	0	0	0	0	0	0	0	0
3	1.5	1.1	1.9	0.5	0.8	5.8	9.4	6.8	1.8	0.78	0	0	0	0	0	0	0	0	0	0	0	0	0	0	0	0	0	0	0	0	0	0	0	0	0	0	0	0	0	0	0	0	0	0	0	0	0	0	0
4	2	1.4	2.5	0.6	0.95	7.2	11.1	8.7	2.3	0.9	0	0	0	0	0	0	0	0	0	0	0	0	0	0	0	0	0	0	0	0	0	0	0	2.4	0.4	0	0	0.1	0	0.1	0.1	0	0.1	0.2	0.1	0.3	0.2	0.1	0.1
5	2.3	1.9	2.9	0.7	1.1	8.9	13.3	9.3	2.8	1.35	0.1	0	0	4.9	3.9	1.9	0.2	0	0.3	0.2	1.2	0.3	0.3	1.4	0.5	2.6	1.9	1.2	0.3	0.2	0.3	2.5	3.8	5.2	0.8	0.2	0.1	0.1	0.1	0.2	0.2	0	0.3	0.4	0.2	0.7	0.4	0.3	0.1
6	3.7	2.5	4.6	1.3	1.8	11.9	15.9	12.4	4	1.9	0.2	0	0	6.5	5.7	2.6	0.3	0	0.6	0.5	1.6	0.5	0.5	1.8	0.7	3.7	2.8	1.7	0.35	0.28	0.6	3.2	5.3	7.4	0.9	0.3	0.1	0.2	0.2	0.3	0.3	0.1	0.4	0.5	0.3	1.2	0.6	0.5	0.2
7	5.7	3.6	7	2.1	2.3	13.1	16.3	14.9	6.4	3.6	0.3	0	0	7.5	7.1	4	0.4	0	1	0.8	2.3	1.1	0.7	2.5	1.1	4.8	4.5	2.4	0.4	0.35	0.8	4.2	7.6	9.5	1.5	0.5	0.2	0.3	0.3	0.3	0.6	0.2	0.8	1	0.7	1.5	1.1	0.6	0.3
8	7.4	5.5	9.4	3.5	3.6	15.4	18.1	16.4	8.1	6.5	0.3	0	0	9.3	8.8	5.2	0.5	0	1.7	1.4	3.1	1.5	1.1	3.4	1.8	6.6	6.5	3.8	0.41	0.42	1.5	5.3	9.6	11.1	2.4	0.8	0.2	0.3	0.3	0.4	0.9	0.3	1.3	1.3	1.1	2.6	1.8	1.2	0.6
9	8.5	7.7	10.6	5.9	5.5	17	20.4	18.3	9.4	8.2	0.6	0.5	0.6	10.7	10.9	7.3	0.9	0	2.5	2.3	4.4	2.6	1.9	4.3	2.6	8.2	8.9	5.7	0.45	0.5	2.2	6.5	12.5	13.7	3.8	1.2	0.3	0.4	0.4	0.5	1.8	0.3	2.2	2.1	2	4	3.1	2.2	1.4
10	8.6	8.1	11.4	6.6	6.4	18.2	21.6	19.4	10	9.4	0.8	0.52	0.63	10.9	11.1	7.8	1.2	0.1	2.9	2.9	4.8	3	2.3	4.8	3	8.6	9.5	6.2	0.52	0.6	2.5	7	12.9	14.2	4.1	1.5	0.4	0.6	0.4	0.7	2.3	0.3	2.8	2.4	2.4	4.4	3.7	2.7	1.8
11	8.7	8.6	12.2	7.5	7.3	19.1	22.8	20.5	10.8	10.1	1.1	0.54	0.68	11.1	11.35	8.3	1.6	0.1	3.3	3.5	5.2	3.3	2.8	5.3	3.4	9	10.6	6.7	0.57	0.8	3	7.4	13.5	14.6	4.6	1.8	0.6	0.8	0.45	0.9	2.7	0.4	3.3	2.8	2.6	4.8	4.2	3.1	2.3
12	8.9	9	13.5	7.9	7.6	20.1	23.8	21.4	11.6	11.4	1.4	0.58	0.74	11.3	11.7	8.8	2	0.15	3.8	4	5.7	3.6	3.2	5.8	3.7	9.6	11.4	7.2	0.57	0.95	3.4	8	14	15	5	2.2	0.9	1.1	0.5	1	3.1	0.45	3.9	3.3	3.1	5.6	4.9	3.6	2.8
13	9.5	9.4	14.6	8.4	8.3	21.7	24.7	22.6	12.5	12.3	1.8	0.62	0.79	11.5	12.1	9.4	2.3	0.21	4.1	4.3	6	4	3.8	6.4	4	10.1	12.5	7.6	0.59	1.22	4	8.5	14.5	15.4	5.3	2.7	1.1	1.4	0.54	1.2	3.6	0.5	4.3	3.8	3.6	6.2	5.5	4	3.2
14	10.2	10	15.4	9.2	9	22.6	25.8	23.4	13.4	13.2	2.2	0.68	0.82	11.6	12.6	10	2.6	0.28	4.6	4.8	6.5	4.4	4.4	6.9	4.2	10.6	13.2	8.1	0.61	1.4	4.5	8.9	14.9	15.9	5.8	3.2	1.2	1.6	0.58	1.5	4.1	0.55	4.9	4.2	4.1	6.9	6	4.4	3.6
15	10.8	10.6	16.2	9.9	9.8	23.5	26.7	24.1	14.2	14	2.7	0.74	0.88	11.6	13	10.6	2.8	0.35	5	5.2	6.9	4.8	4.9	7.5	4.6	11.2	13.9	8.7	0.63	1.65	5.1	9.4	15.5	16.7	6.6	3.6	1.3	1.7	0.6	1.65	4.7	0.6	5.4	4.7	4.5	7.4	6.4	4.8	4.1
16	11.5	11.3	17.3	10.6	10.4	24.5	27.8	24.8	15.1	14.9	3	0.79	0.92	11.8	13.3	11.3	3	0.4	5.5	5.7	7.6	5.3	5.3	7.9	4.9	11.8	14.5	9.2	0.67	1.86	5.7	9.8	16	17.5	7.4	4	1.4	1.8	0.6	1.78	5.4	0.65	6	5.1	5	8	6.8	5.2	4.5
17	12.2	12.1	18.4	11.5	11.3	25.6	28.8	25.6	15.8	15.4	3.2	0.84	0.99	12	13.8	11.9	3.1	0.46	6.1	6	8.1	5.8	5.8	8.5	5.3	12.4	15.1	9.8	0.75	2.05	6.2	10.4	16.5	18.4	8.3	4.1	1.5	1.9	0.64	1.85	6	0.7	6.7	5.4	5.3	8.5	7.3	5.7	4.7
18	13.1	13	19.2	12.7	12.5	26.4	30	26.3	16.3	16.1	3.3	0.89	1.04	12.2	14.2	12.6	3.2	0.5	6.6	6.3	8.7	6	6.4	9	5.5	12.9	15.8	10.4	0.8	2.25	6.7	11.1	17.1	19.2	9.1	4.2	1.6	2	0.66	1.95	6.4	0.74	7.2	5.8	5.7	9	7.8	6.1	5
19	13.8	13.6	20.1	13.6	13.5	27.5	31.8	26.7	16.9	16.7	3.5	0.93	1.12	12.4	14.6	13.1	3.3	0.55	7.2	6.6	9.1	6.2	6.7	9.7	5.6	13.8	16.4	10.9	0.86	2.45	7	11.8	17.8	20.1	9.8	4.3	1.7	2.1	0.68	2.1	6.9	0.82	7.8	6.4	6.2	9.5	8.2	6.5	5.2
20	14.6	14.5	21.3	14.6	14.6	28.1	33.1	27	17.5	17.4	3.6	1	1.2	12.6	14.9	13.4	3.4	0.6	7.8	7	9.5	6.4	7.1	10.3	5.8	15.2	17.5	11.5	1.1	2.6	7.4	12.5	18.6	21.1	10.7	4.4	1.8	2.2	0.7	2.3	7.5	0.9	8.5	6.9	6.6	10	8.6	7.1	5.4
21	16.3	17.8	23.7	17.3	18.4	29.4	34.7	28.6	19.1	20.2	5.2	1.9	1.8	12.7	15.2	14.5	4.8	1.1	9.8	9.5	11.5	8.6	10.2	11.9	7.9	17.1	19.2	13.9	1.7	4.1	9.5	13.8	19.1	23.4	12.8	7.2	3.2	3.9	1.4	4.7	10.1	1.2	11.9	8.8	8.4	12.8	11.8	9.8	7.6
22	18.1	21.1	26.3	20.6	21.1	31.4	36.3	30.9	21.8	22.6	6.8	2.9	2.5	12.8	15.4	15.4	6.3	1.5	12.9	11.9	13.8	11	12.7	13.9	10.1	18.6	21.5	16.5	2.3	5.2	11.7	15.3	21.5	25.6	15.3	9.9	4.2	5.8	1.9	6	12.8	1.5	14.7	12.4	11.6	15.2	14.2	12	10.8
23	19.4	22.9	28.2	22.7	23.2	32.5	37	32.4	23.4	24.6	9.3	4.2	3.5	13.2	15.6	16.2	7.9	2.3	14	13.7	14.7	13.2	15.1	15.4	12.5	19.7	22.7	17.7	3.2	6.4	13.4	16.4	22.5	27.5	18.1	12.4	6	8	3	7.9	15.1	1.8	17.4	14.6	13.7	17.6	16.4	14.2	12.7
24	21.1	24.5	30.1	24.8	25.7	32.9	38	33.5	25	27	11	5.8	4.8	13.1	15.6	16.5	9.8	3.5	15.2	15.6	15.8	15.1	17.4	16.2	15.8	21.4	24.2	19.4	4.8	8.1	15.3	17.1	22.9	29.2	21.4	15.9	8.4	10.4	4.5	10.8	17.4	2.3	19.6	18	16.7	19.1	18.3	16.5	15.4
25	22.9	26.4	31.9	26.5	27.9	33.6	38.7	34.8	26.8	28.9	12.8	8.2	6	13.9	16.3	17.2	11.1	5.2	15.7	16.6	16.1	16	18.2	17.5	16.8	22.2	24.9	20.2	8.2	9.8	16.8	17.9	23.1	30.8	23.3	18.6	10.8	12.8	7.9	13.5	19.5	4.1	22.4	19.8	18.9	21.1	20.2	18.6	17.7
26	25.1	28.4	33.5	28.2	30.7	34.3	39.6	35.9	28.1	30.5	14.7	10.4	7.4	14.5	17.1	18.3	12.2	7.4	16.2	17.9	16.4	16.4	20.3	18.7	18.3	23	25.7	21.4	10.9	11.8	18.2	18.5	23.4	32.5	25.4	21.2	13.3	15.1	9.9	15.9	21.6	5.9	24.5	22.3	21.2	22.8	21.6	20.5	20.1
27	26.1	30.3	35.7	30	32.3	35.5	40.5	37.1	29.6	32.7	17.4	12	8.9	15.3	18	19.4	13.7	9	16.6	19.9	16.7	17	22.2	19.4	20.4	23.9	26.3	22.5	12.7	13.6	19.3	19.6	23.7	34.4	27.7	23.5	15.9	17.5	12.1	18	23.3	7.7	26.4	25.1	23.5	24	23.9	22.1	22.4
28	27	32.3	37.5	31.7	33.9	35.9	41.2	37.9	30.5	33.9	17.9	13.9	10.3	16.5	18.4	19.4	14	10.9	16.7	20.7	16.8	17.1	22.9	20.6	21.4	24	26.5	22.8	14.5	14.5	20.2	20	24.1	35.6	29.5	25.6	17.9	18.8	14.3	19.7	24.2	9.5	27.7	26.6	24.5	25.4	24.9	23.4	24
29	28	33.6	37.8	33.2	35.2	36.8	41.8	39.2	31.9	35.2	18.4	15.3	10.8	17.5	19.1	20.3	14.7	12.1	18	21.3	18.5	17.5	24.2	21.4	21.9	24.4	28.3	23.9	16.2	15.4	21.5	20.6	26.5	37.5	31.1	27.2	20.3	20.7	16.8	21.3	25.8	11	29.6	28.1	26.5	26.9	26.9	24.7	25.5
30	29.4	35.2	38.7	34.3	36.4	37.1	42	39.8	33	36	19	16.5	11.7	17.7	19.6	20.9	14.9	13	19.1	21.7	20.1	18.1	25.5	22.2	22.6	24.8	29	24	17.4	16.5	22.4	23.2	28	38.9	32.6	28.9	21.4	22.1	18.5	22.9	27.2	12.3	30.6	30	27.7	28.2	28.1	25.8	26.8
31	30.6	37	39.5	35.5	37.4	34	42.9	40.5	34	37.3	19.1	17.5	12.1	18.5	19.8	21.2	15.5	14	20.5	22.5	20.5	18.8	26.1	23.8	23.1	25.2	29.7	24.3	19	17.7	23.2	22	28.1	39.8	33.8	30.6	23.6	23.6	20.4	24.7	28.5	13.5	32.1	31.8	29.5	29.7	29.5	27	28.4
32	31.5	37.8	40.6	36.6	38.3	34.4	42.9	41.3	34.7	38.2	19.8	18.4	12.9	18.5	20	21.3	16.1	15.8	20.8	23.2	20.8	19.2	27.3	25.1	24.2	25.5	30.2	25.1	20.9	18.3	23.9	22.8	28.9	40.4	35.1	32.1	25.2	24.8	22.1	25.9	29.9	15.1	33.8	32.7	30.8	30.9	30.7	27.8	29.8
33	32.4	38.6	41.4	37.4	38.4	34.6	43	42.2	35.5	39.4	20.9	19.1	13.6	18.5	20.1	21.4	16.8	16.4	21	24.1	21	19.8	28.2	26.2	25.2	25.8	30.8	25.8	22.1	18.8	24.6	23.7	29.6	40.8	36.9	33.9	26.8	26.5	23.8	27.3	30.8	16.9	35.1	34.2	32	32.1	31.4	29	30.9
34	33.4	39.7	42.2	38.5	39.5	34.9	43.1	43	36.5	40.4	22.2	20	14.2	18.5	20.3	21.6	17.6	17.2	21.1	25.2	21.3	20.7	29.2	27.2	26.1	26.2	31.5	26.6	23.5	19.3	25.2	24.7	30.5	41.3	38.3	35.3	28.2	28.1	25.5	28.9	32.1	18.2	36	35.5	33.2	33.5	32.5	30	32.1
35	34.1	40.2	42.8	39.2	40.4	37.5	43.3	43.5	37.5	40.9	23.6	22.9	16	19	21.5	21.9	18.7	20.2	21.9	26.5	21.5	20.8	30.9	29.2	26.7	27.5	32.2	28.4	25.1	22.8	26.2	25	30.6	42.2	38.9	37.2	30	29.9	27	30.4	33.5	19.8	37.2	36.9	34.8	34.5	33.7	31	33.7
36	35	40.5	43.4	40.2	40.9	38.3	43.9	43.5	38	42.1	24.6	25.7	17.8	21.1	22.6	24.1	19.4	22.6	23.2	28.1	23	22	32.9	29.5	29.2	28.5	33.9	29.9	26.5	24.2	27.2	25.6	30.7	42.4	40.6	39.6	31.8	31.5	29.4	33	34.6	22.9	38.5	38	36.5	36.1	34.2	32.4	35.6
37	35.1	41	43.6	40.5	41	38.3	44	44	38	42.5	25.7	26.7	18.9	22	24	25.3	20.4	22.7	23.3	28.3	23.8	22.8	33.5	31.2	29.9	29.1	33.9	30.6	27	24.4	27.6	26.7	32.3	42.4	41.1	39.7	32.9	31.9	29.7	33.2	35.1	24.2	38.7	38.7	37.1	36.7	35.4	32.5	36.2
38	35.4	41	44	41	41.3	38.5	44.2	44.1	38.1	42.7	26.2	28	19.3	22.5	24.6	27.8	21.1	24.1	23.5	29	24.5	23.8	34.2	32.6	30.5	29.8	34.4	31.2	28.6	25.7	28.6	27.2	32.8	42.7	41.4	40.7	34	33.3	30.8	34.1	36	25.1	40	38.7	37.8	37.4	35.7	33.5	36.6
39	35.6	41.4	44.1	41.1	41.5	38.5	44.2	44.5	38.3	43	26.6	28.5	19.8	23	25	27.9	21.7	24.6	24.2	29.2	25	24.4	35.1	33.4	31	30	35.1	31.7	29.4	26.2	29	27.6	32.8	43	41.7	41	34.5	34	31.5	34.9	36.6	25.9	40.5	39.1	38	37.6	36.2	34	37.1
40	35.8	41.8	44.2	41.2	41.6	38.6	44.3	44.8	38.4	43.1	26.8	29.1	20.3	23.8	25.5	28.1	22.2	25.1	25.4	29.4	25.8	25.4	36.2	34.3	31.5	30.2	35.7	32.1	30.4	26.8	29.6	27.9	32.9	43.3	41.9	41.3	35	34.6	32.6	35.4	37.2	26.6	40.8	39.5	38.1	37.8	36.8	34.4	37.7
41	36.1	42.2	44.3	41.4	41.7	38.6	44.3	45	38.6	43.2	27.1	29.6	20.7	24.5	25.9	28.2	22.7	25.8	26.6	29.6	26.6	26.2	37.1	35.2	31.9	30.4	36.1	32.6	31.5	27.5	30.1	28.2	33	43.6	42.1	41.6	35.5	35.1	33.7	36.2	37.9	27.5	41	40	38.2	38	37.3	34.8	38.2
[truncated: 16 more columns]
