# Supplementary material for: The homeostasis of β‐alanine is key for Arabidopsis reproductive growth and development
Source: Plant J. 2025 Apr 3;122(1):e70134. doi: 10.1111/tpj.70134 (PMC11969031; doi:10.1111/tpj.70134)
Supplement: Supplementary file 30 — Table S18. Seed yield for AGT2 overexpression lines and agt2 knock‐out lines. Refer to Figure 5. [file TPJ-122-0-s015.xlsx]

## Sheet: Sheet1
Supplementary Table 12. Seed yield for AGT2 mutant lines
Replicate NO	Col-0			SALK_003381			SALK_035035			AGT2-OE1			AGT2-OE2			AGT2-OE3
	Original weight (g)	seeds + vial weight (g)	Final seeds weight (g)	Original weight (g)	seeds + vial weight (g)	Final seeds weight (g)	Original weight (g)	seeds + vial weight (g)	Final seeds weight (g)	Original weight (g)	seeds + vial weight (g)	Final seeds weight (g)	Original weight (g)	seeds + vial weight (g)	Final seeds weight (g)	Original weight (g)	seeds + vial weight (g)	Final seeds weight (g)
1	3.0795	3.2491	0.1696	3.0545	3.0623	0.0078	3.0634	3.1041	0.0407	3.0665	3.1516	0.0851	3.029	3.1947	0.1657	3.0297	3.1676	0.1379
2	3.0522	3.3032	0.251	3.0506	3.0677	0.0171	3.0368	3.1024	0.0656	3.0569	3.2275	0.1706	3.0728	3.1977	0.1249	3.0791	3.1694	0.0903
3	3.0757	3.2003	0.1246	3.0827	3.0943	0.0116	3.0643	3.1148	0.0505	3.0533	3.2171	0.1638	3.0766	3.2389	0.1623	3.0316	3.2268	0.1952
4	3.0844	3.2363	0.1519	3.0524	3.0589	0.0065	3.0534	3.1095	0.0561	3.0649	3.1879	0.123	3.0875	3.2279	0.1404	3.0729	3.2238	0.1509
5	3.0895	3.3175	0.228	3.0945	3.1084	0.0139	3.0769	3.118	0.0411	3.0731	3.145	0.0719	3.073	3.1678	0.0948	3.058	3.23	0.172
6	3.071	3.2507	0.1797	3.0485	3.07	0.0215	3.0717	3.1184	0.0467	3.0798	3.171	0.0912	3.0484	3.212	0.1636	3.0506	3.2367	0.1861
7	3.0617	3.1971	0.1354	3.0888	3.0926	0.0038	3.1255	3.1748	0.0493	3.0738	3.1868	0.113	3.0206	3.1783	0.1577	3.0595	3.2685	0.209
8	3.066	3.269	0.203	3.0355	3.0605	0.025	3.0832	3.1081	0.0249	3.0293	3.1984	0.1691	3.0668	3.2333	0.1665	3.0496	3.2835	0.2339
9	3.0515	3.2901	0.2386	3.0914	3.1052	0.0138	3.048	3.1007	0.0527	3.0604	3.1594	0.099	3.0219	3.2337	0.2118	3.0874	3.2511	0.1637
10	3.0615	3.2981	0.2366	3.0604	3.0721	0.0117	3.0823	3.1215	0.0392	3.0368	3.1416	0.1048	3.0938	3.2985	0.2047	3.0304	3.1556	0.1252
