# Supplementary material for: The homeostasis of β‐alanine is key for Arabidopsis reproductive growth and development
Source: Plant J. 2025 Apr 3;122(1):e70134. doi: 10.1111/tpj.70134 (PMC11969031; doi:10.1111/tpj.70134)
Supplement: Supplementary file 31 — Table S19. Seed weight for AGT2 overexpression lines and agt2 knock‐out lines. Refer to Figure 5. [file TPJ-122-0-s002.xlsx]

## Sheet: Sheet1
Supplementary Table 13. Weight per seed for AGT2 mutant lines
Sample	Number of seeds	Weight (mg)	Weight per seed (mg/seed)
Col-0_1	43	0.7	0.0162791
Col-0_2	63	0.8	0.0126984
Col-0_3	22	0.6	0.0272727
Col-0_4	45	0.7	0.0155556
Col-0_5	93	1.3	0.0139785
Col-0_6	60	1	0.0166667
SALK_003381_1	28	0.5	0.0178571
SALK_003381_2	14	0.2	0.0142857
SALK_003381_3	20	0.1	0.005
SALK_003381_4	29	0.7	0.0241379
SALK_003381_5	45	0.6	0.0133333
SALK_035035_1	28	0.4	0.0142857
SALK_035035_2	16	0.1	0.00625
SALK_035035_3	31	0.3	0.00967742
SALK_035035_4	53	1.2	0.0226415
SALK_035035_5	39	0.7	0.0179487
SALK_035035_6	49	0.8	0.0163265
AGT2-OE1_1	55	0.9	0.0163636
AGT2-OE1_2	27	0.7	0.0259259
AGT2-OE1_3	20	0.3	0.015
AGT2-OE1_4	73	1	0.0136986
AGT2-OE1_5	40	0.8	0.02
AGT2-OE1_6	30	0.1	0.00333333
AGT2-OE2_1	59	0.7	0.0118644
AGT2-OE2_2	23	0.5	0.0217391
AGT2-OE2_3	18	0.3	0.0166667
AGT2-OE2_4	39	0.6	0.0153846
AGT2-OE2_5	29	0.5	0.0172414
AGT2-OE2_6	36	0.3	0.00833333
AGT2-OE3_1	28	0.4	0.0142857
AGT2-OE3_2	25	0.2	0.008
AGT2-OE3_3	32	0.5	0.015625
AGT2-OE3_4	40	0.3	0.0075
AGT2-OE3_5	21	0.4	0.0190476
AGT2-OE3_6	47	0.6	0.012766
