# Supplementary material for: The homeostasis of β‐alanine is key for Arabidopsis reproductive growth and development
Source: Plant J. 2025 Apr 3;122(1):e70134. doi: 10.1111/tpj.70134 (PMC11969031; doi:10.1111/tpj.70134)
Supplement: Supplementary file 32 — Table S20. Primers used in this study. [file TPJ-122-0-s004.xlsx]

## Sheet: Sheet1
Supplementary Table 18 Primers used in the study
Primer name	Sequence (5' → 3')	Purpose
SALK_003381_LP	TTTTGCTCTTGCATTAGTGGG	Genotyping
SALK_003381_RP	CCTTCAACGATGTTAAGCTGC	Genotyping
SALK_035035_LP	TACAGTGTCACTGTCGGTTGC	Genotyping
SALK_035035_RP	CCTGCATCCAAATCATAGAGC	Genotyping
SALK_100364_LP	GTAGCTACGGCGAGTCAACAC	Genotyping
SALK_100364_RP	ATCCGGTGTTGATGATCTCTG	Genotyping
SALK_146687_LP	ACTTTATTGATGGGCTCATCG	Genotyping
SALK_146687_RP	GTAGCTACGGCGAGTCAACAC	Genotyping
SALK_144859_LP	GTCAATGCTTTGATCGGAAAC	Genotyping
SALK_144859_RP	TCGCTGTTCTGAATGTGATTG	Genotyping
SAIL_400_G02_LP	CGTTTGAATCGATTAGCTTGG	Genotyping
SAIL_400_G02_RP	TCCCATAGAATCCACCTTTCC	Genotyping
SALK_002102_LP	TGTGCTGCTTACTTGCTCATC	Genotyping
SALK_002102_RP	CGAATTCGTGAAAAACACCAC	Genotyping
SALK_001698_LP	AAAACAATGCCAAAACAAACG	Genotyping
SALK_001698_RP	CCAAGCTAATCGATTCAAACG	Genotyping
SALK_141570_LP	GGAGAATGGTTTAAACTCGGC	Genotyping
SALK_141570_RP	ATTTAACCGTAACTGTTTTAACTGC	Genotyping
SALK_BorderPrimer	ATTTTGCCGATTTCGGAAC	Genotyping
AT4G26410_qRT_FP	GAGCTGAAGTGGCTTCCATGAC	qRT-PCR
AT4G26410_qRT_RP	GGTCCGACATACCCATGATCC	qRT-PCR
AT4G39660_qRT_FP	AGTCACAATGGCAAAGGGAATTGG	qRT-PCR
AT4G39660_qRT_RP	AGTCCACCAGCTGAACAAACCG	qRT-PCR
AT2G38400_qRT_FP	TGGCAAAGGGAATTGGGAATGGG	qRT-PCR
AT2G38400_qRT_RP	GCGAGTCAACACTCCTGCTATCTC	qRT-PCR
AT3G08860_qRT_FP	ACCTCGTTGGCTCACATCTTAAAC	qRT-PCR
AT3G08860_qRT_RP	TCTCCCTCTCACGTCTCCAATGAG	qRT-PCR
